# Supplementary material for: Natural Variation in Sexual Traits and Gene Expression between Selfing and Outcrossing Arabidopsis lyrata Suggests Sexual Selection at Work
Source: Plant Cell Physiol. 2024 Aug 10;66(4):581–95. doi: 10.1093/pcp/pcae090 (PMC12085089; doi:10.1093/pcp/pcae090)
Supplement: pcae090_Supp [file pcae090_supp.zip]

Archive with 6 entries (6 files):
- suppl_data/pcp-2024-e-00075-File008.docx
- suppl_data/pcp-2024-e-00075-File009.xlsx
- suppl_data/pcp-2024-e-00075-File010.csv
- suppl_data/pcp-2024-e-00075-File011.xlsx
- suppl_data/pcp-2024-e-00075-File012.xlsx
- suppl_data/pcp-2024-e-00075-File013.xlsx
