# Supplementary material for: Natural Variation in Sexual Traits and Gene Expression between Selfing and Outcrossing Arabidopsis lyrata Suggests Sexual Selection at Work
Source: Plant Cell Physiol. 2024 Aug 10;66(4):581–95. doi: 10.1093/pcp/pcae090 (PMC12085089; doi:10.1093/pcp/pcae090)
Supplement: pcae090_Supp [file pcae090_supp.zip › suppl_data/pcp-2024-e-00075-File009.xlsx]

## Sheet: Pollen.germination
Table S1.In vitro pollen germination and pollen tube growth dataset
date	plant_id	mating_system	dilution	concentration	total pollen	total_ pollen_ germinated	germination_rate	temperature	time	protocol1	protocol2	mother_id	experiment
2022-06-08	OI55_6	outcrosser	1	163.33	741	280	37.79	25	4hours	falcon_tube	equal_ratio	OI55	final
2022-06-08	OI56_3	outcrosser	1	280	845	322	38.11	25	4hours	falcon_tube	equal_ratio	OI56	final
2022-06-08	OI1_2	selfer	1	203.33	310	49	15.81	25	4hours	falcon_tube	equal_ratio	OI1	final
2022-06-08	OI1_3	selfer	1	156.67	817	76	9.3	25	4hours	falcon_tube	equal_ratio	OI1	final
2023-03-07	OI53_6	selfer	1	156.67	1061	57	5.37	25	4hours	falcon_tube	equal_ratio	OI53	final
2023-03-07	OI64_5	selfer	1	203.33	986	76	7.71	25	4hours	falcon_tube	equal_ratio	OI64	final
2023-03-07	OI85_1	outcrosser	1	163.33	608	170	27.96	25	4hours	falcon_tube	equal_ratio	OI85	final
2023-03-07	OI85_2	outcrosser	1	280	1120	152	13.57	25	4hours	falcon_tube	equal_ratio	OI85	final
2023-09-05	LS28_29	selfer	1	136.67	566	151	26.68	25	4hours	falcon_tube	equal_ratio	LS28	final
2023-09-05	LS29_1	selfer	1	200	955	144	15.08	25	4hours	falcon_tube	equal_ratio	LS29	final
2023-09-05	LS33_8	outcrosser	1	300	1090	625	57.34	25	4hours	falcon_tube	equal_ratio	LS33	final
2023-09-05	LS34_2	outcrosser	1	190	774	148	19.12	25	4hours	falcon_tube	equal_ratio	LS34	final
2023-09-08	LS32_3	outcrosser	1	253.33	760	300	39.47	25	4hours	falcon_tube	equal_ratio	LS32	final
2023-09-08	LS30_4	selfer	1	256.67	914	107	11.71	25	4hours	falcon_tube	equal_ratio	LS30	final
2023-09-08	LS31_9	selfer	1	243.33	828	295	35.63	25	4hours	falcon_tube	equal_ratio	LS31	final
2023-09-08	LS34_2	outcrosser	1	223.33	559	129	23.08	25	4hours	falcon_tube	equal_ratio	LS34	final
2023-09-08	LS32_3	outcrosser	1	200	297	105	35.35	25	4hours	falcon_tube	equal_ratio	LS32	final
2023-09-08	LS33_1	outcrosser	1	213.33	789	329	41.7	25	4hours	falcon_tube	equal_ratio	LS33	final
2023-09-08	LS30_3	selfer	1	270	344	102	29.65	25	4hours	falcon_tube	equal_ratio	LS30	final
2023-09-08	LS31_3	selfer	1	276.67	829	245	29.55	25	4hours	falcon_tube	equal_ratio	LS31	final
2022-06-08	OI1_3	selfer	0.5	101.67	377	108	28.65	25	4hours	falcon_tube	equal_ratio	OI1	final
2022-06-08	OI1_2	selfer	0.5	78.33	304	101	33.22	25	4hours	falcon_tube	equal_ratio	OI1	final
2022-06-08	OI56_3	outcrosser	0.5	140	288	165	57.29	25	4hours	falcon_tube	equal_ratio	OI56	final
2022-06-08	OI55_6	outcrosser	0.5	81.67	291	160	54.98	25	4hours	falcon_tube	equal_ratio	OI55	final
2023-03-07	OI85_1	outcrosser	0.5	81.67	285	135	47.37	25	4hours	falcon_tube	equal_ratio	OI85	final
2023-03-07	OI85_2	outcrosser	0.5	140	513	139	27.1	25	4hours	falcon_tube	equal_ratio	OI85	final
2023-03-07	OI64_5	selfer	0.5	70	450	87	19.33	25	4hours	falcon_tube	equal_ratio	OI64	final
2023-03-07	OI53_6	selfer	0.5	35	494	47	9.51	25	4hours	falcon_tube	equal_ratio	OI53	final
2023-09-05	LS34_2	outcrosser	0.5	95	541	152	28.1	25	4hours	falcon_tube	equal_ratio	LS34	final
2023-09-05	LS28_29	selfer	0.5	68.33	529	193	36.48	25	4hours	falcon_tube	equal_ratio	LS28	final
2023-09-05	LS33_8	outcrosser	0.5	150	594	269	45.29	25	4hours	falcon_tube	equal_ratio	LS33	final
2023-09-05	LS29_1	selfer	0.5	100	355	62	17.46	25	4hours	falcon_tube	equal_ratio	LS29	final
2023-09-08	LS34_2	outcrosser	0.5	111.67	238	38	15.97	25	4hours	falcon_tube	equal_ratio	LS34	final
2023-09-08	LS32_3	outcrosser	0.5	126.67	277	102	36.82	25	4hours	falcon_tube	equal_ratio	LS32	final
2023-09-08	LS30_4	selfer	0.5	128.33	371	52	14.02	25	4hours	falcon_tube	equal_ratio	LS30	final
2023-09-08	LS31_9	selfer	0.5	121.67	376	130	34.57	25	4hours	falcon_tube	equal_ratio	LS31	final
2023-09-08	LS31_3	selfer	0.5	138.33	332	118	35.54	25	4hours	falcon_tube	equal_ratio	LS31	final
2023-09-08	LS30_3	selfer	0.5	135	191	74	38.74	25	4hours	falcon_tube	equal_ratio	LS30	final
2023-09-08	LS32_3	outcrosser	0.5	100	173	60	34.68	25	4hours	falcon_tube	equal_ratio	LS32	final
2023-09-08	LS33_1	outcrosser	0.5	106.67	228	82	35.96	25	4hours	falcon_tube	equal_ratio	LS33	final
2022-06-08	OI55_6	outcrosser	0.1	16.33	89	44	49.44	25	4hours	falcon_tube	equal_ratio	OI55	final
2022-06-08	OI56_3	outcrosser	0.1	28	85	44	51.76	25	4hours	falcon_tube	equal_ratio	OI56	final
2022-06-08	OI1_2	selfer	0.1	15.67	91	52	57.14	25	4hours	falcon_tube	equal_ratio	OI1	final
2022-06-08	OI1_3	selfer	0.1	20.33	131	67	51.15	25	4hours	falcon_tube	equal_ratio	OI1	final
2023-03-07	OI53_6	selfer	0.1	1.57	92	23	25	25	4hours	falcon_tube	equal_ratio	OI53	final
2023-03-07	OI85_1	outcrosser	0.1	16.33	92	44	47.83	25	4hours	falcon_tube	equal_ratio	OI85	final
2023-03-07	OI85_2	outcrosser	0.1	28	135	53	39.26	25	4hours	falcon_tube	equal_ratio	OI85	final
2023-03-07	OI64_5	selfer	0.1	1.63	86	37	43.02	25	4hours	falcon_tube	equal_ratio	OI64	final
2023-09-05	LS29_1	selfer	0.1	20	136	46	33.82	25	4hours	falcon_tube	equal_ratio	LS29	final
2023-09-05	LS34_2	outcrosser	0.1	19	125	26	20.8	25	4hours	falcon_tube	equal_ratio	LS34	final
2023-09-05	LS33_8	outcrosser	0.1	30	179	82	45.81	25	4hours	falcon_tube	equal_ratio	LS33	final
2023-09-05	LS28_29	selfer	0.1	13.67	65	27	41.54	25	4hours	falcon_tube	equal_ratio	LS28	final
2023-09-08	LS30_4	selfer	0.1	25.67	140	25	17.86	25	4hours	falcon_tube	equal_ratio	LS30	final
2023-09-08	LS34_2	outcrosser	0.1	22.33	109	22	20.18	25	4hours	falcon_tube	equal_ratio	LS34	final
2023-09-08	LS31_9	selfer	0.1	24.33	122	74	60.66	25	4hours	falcon_tube	equal_ratio	LS31	final
2023-09-08	LS32_3	outcrosser	0.1	25.33	91	54	59.34	25	4hours	falcon_tube	equal_ratio	LS32	final
2023-09-08	LS31_3	selfer	0.1	27.67	122	43	35.25	25	4hours	falcon_tube	equal_ratio	LS31	final
2023-09-08	LS30_3	selfer	0.1	27	83	34	40.96	25	4hours	falcon_tube	equal_ratio	LS30	final
2023-09-08	LS32_3	outcrosser	0.1	20	67	25	37.31	25	4hours	falcon_tube	equal_ratio	LS32	final
2023-09-08	LS33_1	outcrosser	0.1	21.33	123	66	53.66	25	4hours	falcon_tube	equal_ratio	LS33	final
2022-06-08	OI1_3	selfer	0.01	2.03	44	30	68.18	25	4hours	falcon_tube	equal_ratio	OI1	final
2022-06-08	OI1_2	selfer	0.01	1.57	27	17	62.96	25	4hours	falcon_tube	equal_ratio	OI1	final
2022-06-08	OI56_3	outcrosser	0.01	2.8	32	14	43.75	25	4hours	falcon_tube	equal_ratio	OI56	final
2022-06-08	OI55_6	outcrosser	0.01	1.63	19	10	52.63	25	4hours	falcon_tube	equal_ratio	OI55	final
2023-03-07	OI64_5	selfer	0.01	0.02	25	9	36	25	4hours	falcon_tube	equal_ratio	OI64	final
2023-03-07	OI85_1	outcrosser	0.01	1.63	13	9	69.23	25	4hours	falcon_tube	equal_ratio	OI85	final
2023-03-07	OI85_2	outcrosser	0.01	2.8	10	4	40	25	4hours	falcon_tube	equal_ratio	OI85	final
2023-03-07	OI53_6	selfer	0.01	1.57	17	7	41.18	25	4hours	falcon_tube	equal_ratio	OI53	final
2023-09-05	LS33_8	outcrosser	0.01	3	44	22	50	25	4hours	falcon_tube	equal_ratio	LS33	final
2023-09-05	LS34_2	outcrosser	0.01	1.9	36	9	25	25	4hours	falcon_tube	equal_ratio	LS34	final
2023-09-05	LS29_1	selfer	0.01	2	31	11	35.48	25	4hours	falcon_tube	equal_ratio	LS29	final
2023-09-05	LS28_29	selfer	0.01	1.37	58	13	22.41	25	4hours	falcon_tube	equal_ratio	LS28	final
2023-09-08	LS32_3	outcrosser	0.01	2.53	33	16	48.48	25	4hours	falcon_tube	equal_ratio	LS32	final
2023-09-08	LS31_9	selfer	0.01	2.43	46	29	63.04	25	4hours	falcon_tube	equal_ratio	LS31	final
2023-09-08	LS30_4	selfer	0.01	2.57	27	9	33.33	25	4hours	falcon_tube	equal_ratio	LS30	final
2023-09-08	LS34_2	outcrosser	0.01	2.23	19	9	47.37	25	4hours	falcon_tube	equal_ratio	LS34	final
2023-09-08	LS30_3	selfer	0.01	2.7	15	7	46.67	25	4hours	falcon_tube	equal_ratio	LS30	final
2023-09-08	LS31_3	selfer	0.01	2.77	63	38	60.32	25	4hours	falcon_tube	equal_ratio	LS31	final
2023-09-08	LS32_3	outcrosser	0.01	2	30	8	26.67	25	4hours	falcon_tube	equal_ratio	LS32	final
2023-09-08	LS33_1	outcrosser	0.01	2.13	33	14	42.42	25	4hours	falcon_tube	equal_ratio	LS33	final
2022-02-02	OI3_5	selfer	1	423.3	1093	272	24.89	RT	16hours	falcon_tube	equal_ratio	OI3	fal_eq
2022-02-10	OI3_6	selfer	1	283.3	262	80	30.53	RT	16hours	falcon_tube	equal_ratio	OI3	fal_eq
2022-02-02	OI4_1	selfer	1	293.3	1099	496	45.13	RT	16hours	falcon_tube	equal_ratio	OI4	fal_eq
2022-02-10	OI4_2	selfer	1	270	383	186	48.56	RT	16hours	falcon_tube	equal_ratio	OI4	fal_eq
2022-02-02	OI3_5	selfer	0.5	211.7	840	231	27.5	RT	16hours	falcon_tube	equal_ratio	OI3	fal_eq
2022-02-10	OI3_6	selfer	0.5	141.7	169	100	59.17	RT	16hours	falcon_tube	equal_ratio	OI3	fal_eq
2022-02-02	OI4_1	selfer	0.5	146.7	682	274	40.18	RT	16hours	falcon_tube	equal_ratio	OI4	fal_eq
2022-02-10	OI4_2	selfer	0.5	135	329	188	57.14	RT	16hours	falcon_tube	equal_ratio	OI4	fal_eq
2022-02-02	OI3_5	selfer	0.1	42.3	303	130	42.9	RT	16hours	falcon_tube	equal_ratio	OI3	fal_eq
2022-02-10	OI3_6	selfer	0.1	28.3	144	110	76.39	RT	16hours	falcon_tube	equal_ratio	OI3	fal_eq
2022-02-02	OI4_1	selfer	0.1	29.3	182	95	52.2	RT	16hours	falcon_tube	equal_ratio	OI4	fal_eq
2022-02-10	OI4_2	selfer	0.1	27	167	126	75.45	RT	16hours	falcon_tube	equal_ratio	OI4	fal_eq
2022-02-02	OI3_5	selfer	0.01	4.2	30	18	60	RT	16hours	falcon_tube	equal_ratio	OI3	fal_eq
2022-02-10	OI3_6	selfer	0.01	2.8	20	17	85	RT	16hours	falcon_tube	equal_ratio	OI3	fal_eq
2022-02-02	OI4_1	selfer	0.01	2.9	26	13	50	RT	16hours	falcon_tube	equal_ratio	OI4	fal_eq
2022-02-10	OI4_2	selfer	0.01	2.7	54	36	66.67	RT	16hours	falcon_tube	equal_ratio	OI4	fal_eq
2022-02-10	OI8_10	outcrosser	1	203.3	337	124	36.8	RT	16hours	falcon_tube	equal_ratio	OI8	fal_eq
2022-02-02	OI8_11	outcrosser	1	563.3	922	357	38.72	RT	16hours	falcon_tube	equal_ratio	OI8	fal_eq
2022-02-02	OI56_4	outcrosser	1	326.7	989	347	35.09	RT	16hours	falcon_tube	equal_ratio	OI56	fal_eq
2022-02-10	OI56_2	outcrosser	1	363.3	791	257	32.49	RT	16hours	falcon_tube	equal_ratio	OI56	fal_eq
2022-02-10	OI8_10	outcrosser	0.5	101.7	264	162	61.36	RT	16hours	falcon_tube	equal_ratio	OI8	fal_eq
2022-02-02	OI8_11	outcrosser	0.5	281.7	626	220	35.14	RT	16hours	falcon_tube	equal_ratio	OI8	fal_eq
2022-02-02	OI56_4	outcrosser	0.5	163.3	593	241	40.64	RT	16hours	falcon_tube	equal_ratio	OI56	fal_eq
2022-02-10	OI56_2	outcrosser	0.5	181.7	233	69	29.61	RT	16hours	falcon_tube	equal_ratio	OI56	fal_eq
2022-02-10	OI8_10	outcrosser	0.1	20.3	71	37	52.11	RT	16hours	falcon_tube	equal_ratio	OI8	fal_eq
2022-02-02	OI8_11	outcrosser	0.1	56.3	257	127	49.42	RT	16hours	falcon_tube	equal_ratio	OI8	fal_eq
2022-02-02	OI56_4	outcrosser	0.1	32.7	216	111	51.39	RT	16hours	falcon_tube	equal_ratio	OI56	fal_eq
2022-02-10	OI56_2	outcrosser	0.1	36.3	137	76	55.47	RT	16hours	falcon_tube	equal_ratio	OI56	fal_eq
2022-02-10	OI8_10	outcrosser	0.01	2	15	12	80	RT	16hours	falcon_tube	equal_ratio	OI8	fal_eq
2022-02-02	OI8_11	outcrosser	0.01	5.6	42	22	52.38	RT	16hours	falcon_tube	equal_ratio	OI8	fal_eq
2022-02-02	OI56_4	outcrosser	0.01	3.3	20	6	30	RT	16hours	falcon_tube	equal_ratio	OI56	fal_eq
2022-02-10	OI56_2	outcrosser	0.01	3.6	61	37	60.66	RT	16hours	falcon_tube	equal_ratio	OI56	fal_eq
2020-10-14	OI2	selfer	1	280	551	163	29.58	RT	16hours	2ml_tube	nonequal_ratio	OI2	2ml_ne
2020-10-20	OI2_2	selfer	1	226.7	971	209	21.52	RT	16hours	2ml_tube	nonequal_ratio	OI2	2ml_ne
2020-10-20	OI2_3	selfer	1	173.3	611	168	27.5	RT	16hours	2ml_tube	nonequal_ratio	OI2	2ml_ne
2020-10-21	OI1_2	selfer	1	246.7	899	214	23.8	RT	16hours	2ml_tube	nonequal_ratio	OI1	2ml_ne
2020-10-21	OI1_4	selfer	1	273.3	792	172	21.72	RT	16hours	2ml_tube	nonequal_ratio	OI1	2ml_ne
2020-10-29	OI3_4	selfer	1	206.7	788	192	24.37	RT	16hours	2ml_tube	nonequal_ratio	OI3	2ml_ne
2020-10-29	OI3_3	selfer	1	200	971	284	29.25	RT	16hours	2ml_tube	nonequal_ratio	OI3	2ml_ne
2020-10-14	OI2	selfer	0.5	140	505	120	23.76	RT	16hours	2ml_tube	nonequal_ratio	OI2	2ml_ne
2020-10-20	OI2_2	selfer	0.5	113.3	326	163	50	RT	16hours	2ml_tube	nonequal_ratio	OI2	2ml_ne
2020-10-20	OI2_3	selfer	0.5	86.7	529	162	30.62	RT	16hours	2ml_tube	nonequal_ratio	OI2	2ml_ne
2020-10-21	OI1_2	selfer	0.5	123.3	397	121	30.48	RT	16hours	2ml_tube	nonequal_ratio	OI1	2ml_ne
2020-10-21	OI1_4	selfer	0.5	136.7	988	178	18.02	RT	16hours	2ml_tube	nonequal_ratio	OI1	2ml_ne
2020-10-29	OI3_4	selfer	0.5	103.3	269	145	53.9	RT	16hours	2ml_tube	nonequal_ratio	OI3	2ml_ne
2020-10-29	OI3_3	selfer	0.5	100	655	228	34.81	RT	16hours	2ml_tube	nonequal_ratio	OI3	2ml_ne
2020-10-14	OI2	selfer	0.1	28	40	14	35	RT	16hours	2ml_tube	nonequal_ratio	OI2	2ml_ne
2020-10-20	OI2_2	selfer	0.1	22.7	71	29	40.85	RT	16hours	2ml_tube	nonequal_ratio	OI2	2ml_ne
2020-10-20	OI2_3	selfer	0.1	17.3	76	33	43.42	RT	16hours	2ml_tube	nonequal_ratio	OI2	2ml_ne
2020-10-21	OI1_2	selfer	0.1	24.7	38	15	39.47	RT	16hours	2ml_tube	nonequal_ratio	OI1	2ml_ne
2020-10-21	OI1_4	selfer	0.1	27.3	79	16	20.25	RT	16hours	2ml_tube	nonequal_ratio	OI1	2ml_ne
2020-10-29	OI3_4	selfer	0.1	20.7	158	100	63.29	RT	16hours	2ml_tube	nonequal_ratio	OI3	2ml_ne
2020-10-29	OI3_3	selfer	0.1	20	198	101	51.01	RT	16hours	2ml_tube	nonequal_ratio	OI3	2ml_ne
2020-10-14	OI2	selfer	0.01	2.8	0	0	0	RT	16hours	2ml_tube	nonequal_ratio	OI2	2ml_ne
2020-10-20	OI2_2	selfer	0.01	2.3	9	4	44.44	RT	16hours	2ml_tube	nonequal_ratio	OI2	2ml_ne
2020-10-20	OI2_3	selfer	0.01	1.7	33	5	15.15	RT	16hours	2ml_tube	nonequal_ratio	OI2	2ml_ne
2020-10-21	OI1_2	selfer	0.01	2.5	10	2	20	RT	16hours	2ml_tube	nonequal_ratio	OI1	2ml_ne
2020-10-21	OI1_4	selfer	0.01	2.7	21	12	57.14	RT	16hours	2ml_tube	nonequal_ratio	OI1	2ml_ne
2020-10-29	OI3_4	selfer	0.01	2.1	4	3	75	RT	16hours	2ml_tube	nonequal_ratio	OI3	2ml_ne
2020-10-29	OI3_3	selfer	0.01	2	21	12	57.14	RT	16hours	2ml_tube	nonequal_ratio	OI3	2ml_ne
2020-10-14	OI7	outcrosser	1	263.3	557	108	19.39	RT	16hours	2ml_tube	nonequal_ratio	OI7	2ml_ne
2020-10-20	OI8_2	outcrosser	1	183.3	837	303	36.2	RT	16hours	2ml_tube	nonequal_ratio	OI8	2ml_ne
2020-10-20	OI8_4	outcrosser	1	266.7	556	156	28.06	RT	16hours	2ml_tube	nonequal_ratio	OI8	2ml_ne
2020-10-21	OI6_1	outcrosser	1	210	843	287	34.05	RT	16hours	2ml_tube	nonequal_ratio	OI6	2ml_ne
2020-10-21	OI6_2	outcrosser	1	326.7	1247	294	23.58	RT	16hours	2ml_tube	nonequal_ratio	OI6	2ml_ne
2020-10-29	OI7_1	outcrosser	1	240	730	196	26.85	RT	16hours	2ml_tube	nonequal_ratio	OI7	2ml_ne
2020-10-29	OI7_4	outcrosser	1	220	450	124	27.56	RT	16hours	2ml_tube	nonequal_ratio	OI7	2ml_ne
2020-10-14	OI7	outcrosser	0.5	131.7	104	22	21.15	RT	16hours	2ml_tube	nonequal_ratio	OI7	2ml_ne
2020-10-20	OI8_2	outcrosser	0.5	91.7	505	176	34.85	RT	16hours	2ml_tube	nonequal_ratio	OI8	2ml_ne
2020-10-20	OI8_4	outcrosser	0.5	133.3	582	227	39	RT	16hours	2ml_tube	nonequal_ratio	OI8	2ml_ne
2020-10-21	OI6_1	outcrosser	0.5	105	576	192	33.33	RT	16hours	2ml_tube	nonequal_ratio	OI6	2ml_ne
2020-10-21	OI6_2	outcrosser	0.5	163.3	441	210	47.62	RT	16hours	2ml_tube	nonequal_ratio	OI6	2ml_ne
2020-10-29	OI7_1	outcrosser	0.5	120	547	182	33.27	RT	16hours	2ml_tube	nonequal_ratio	OI7	2ml_ne
2020-10-29	OI7_4	outcrosser	0.5	110	678	178	26.25	RT	16hours	2ml_tube	nonequal_ratio	OI7	2ml_ne
2020-10-14	OI7	outcrosser	0.1	26.3	34	11	32.35	RT	16hours	2ml_tube	nonequal_ratio	OI7	2ml_ne
2020-10-20	OI8_2	outcrosser	0.1	18.3	74	56	75.68	RT	16hours	2ml_tube	nonequal_ratio	OI8	2ml_ne
2020-10-20	OI8_4	outcrosser	0.1	26.7	74	63	85.14	RT	16hours	2ml_tube	nonequal_ratio	OI8	2ml_ne
2020-10-21	OI6_1	outcrosser	0.1	21	106	64	60.38	RT	16hours	2ml_tube	nonequal_ratio	OI6	2ml_ne
2020-10-21	OI6_2	outcrosser	0.1	32.7	258	118	45.74	RT	16hours	2ml_tube	nonequal_ratio	OI6	2ml_ne
2020-10-29	OI7_1	outcrosser	0.1	24	59	30	50.85	RT	16hours	2ml_tube	nonequal_ratio	OI7	2ml_ne
2020-10-29	OI7_4	outcrosser	0.1	22	66	28	42.42	RT	16hours	2ml_tube	nonequal_ratio	OI7	2ml_ne
2020-10-14	OI7	outcrosser	0.01	2.6	0	0	0	RT	16hours	2ml_tube	nonequal_ratio	OI7	2ml_ne
2020-10-20	OI8_2	outcrosser	0.01	1.8	23	10	43.48	RT	16hours	2ml_tube	nonequal_ratio	OI8	2ml_ne
2020-10-20	OI8_4	outcrosser	0.01	2.7	10	7	70	RT	16hours	2ml_tube	nonequal_ratio	OI8	2ml_ne
2020-10-21	OI6_1	outcrosser	0.01	2.1	7	2	28.57	RT	16hours	2ml_tube	nonequal_ratio	OI6	2ml_ne
2020-10-21	OI6_2	outcrosser	0.01	3.3	8	5	62.5	RT	16hours	2ml_tube	nonequal_ratio	OI6	2ml_ne
2020-10-29	OI7_1	outcrosser	0.01	2.4	16	9	56.25	RT	16hours	2ml_tube	nonequal_ratio	OI7	2ml_ne
2020-10-29	OI7_4	outcrosser	0.01	2.2	16	12	75	RT	16hours	2ml_tube	nonequal_ratio	OI7	2ml_ne
2021-02-04	OI1_8	selfer	1	176.7	1173	247	21.06	RT	16hours	falcon_tube	nonequal_ratio	OI1	fal_ne
2021-02-04	OI1_10	selfer	1	146.7	554	134	24.19	RT	16hours	falcon_tube	nonequal_ratio	OI1	fal_ne
2021-02-05	OI1_7	selfer	1	180	689	74	10.74	RT	16hours	falcon_tube	nonequal_ratio	OI1	fal_ne
2021-02-05	OI1_12	selfer	1	183.3	471	63	13.38	RT	16hours	falcon_tube	nonequal_ratio	OI1	fal_ne
2021-02-04	OI1_8	selfer	0.5	88.3	439	129	29.38	RT	16hours	falcon_tube	nonequal_ratio	OI1	fal_ne
2021-02-04	OI1_10	selfer	0.5	73.3	375	98	26.13	RT	16hours	falcon_tube	nonequal_ratio	OI1	fal_ne
2021-02-05	OI1_7	selfer	0.5	90	383	64	16.71	RT	16hours	falcon_tube	nonequal_ratio	OI1	fal_ne
2021-02-05	OI1_12	selfer	0.5	91.7	389	57	14.65	RT	16hours	falcon_tube	nonequal_ratio	OI1	fal_ne
2021-02-04	OI1_8	selfer	0.1	17.7	88	26	29.55	RT	16hours	falcon_tube	nonequal_ratio	OI1	fal_ne
2021-02-04	OI1_10	selfer	0.1	14.7	94	33	35.11	RT	16hours	falcon_tube	nonequal_ratio	OI1	fal_ne
2021-02-05	OI1_7	selfer	0.1	18	63	21	33.33	RT	16hours	falcon_tube	nonequal_ratio	OI1	fal_ne
2021-02-05	OI1_12	selfer	0.1	18.3	53	18	33.96	RT	16hours	falcon_tube	nonequal_ratio	OI1	fal_ne
2021-02-04	OI1_8	selfer	0.01	1.8	12	5	41.67	RT	16hours	falcon_tube	nonequal_ratio	OI1	fal_ne
2021-02-04	OI1_10	selfer	0.01	1.5	21	5	23.81	RT	16hours	falcon_tube	nonequal_ratio	OI1	fal_ne
2021-02-05	OI1_7	selfer	0.01	1.8	9	2	22.22	RT	16hours	falcon_tube	nonequal_ratio	OI1	fal_ne
2021-02-05	OI1_12	selfer	0.01	1.8	2	0	0	RT	16hours	falcon_tube	nonequal_ratio	OI1	fal_ne
2021-02-04	OI8_7	outcrosser	1	246.7	1183	241	20.37	RT	16hours	falcon_tube	nonequal_ratio	OI8	fal_ne
2021-02-04	OI8_9	outcrosser	1	200	706	240	33.99	RT	16hours	falcon_tube	nonequal_ratio	OI8	fal_ne
2021-02-05	OI8_6	outcrosser	1	210	722	208	28.81	RT	16hours	falcon_tube	nonequal_ratio	OI8	fal_ne
2021-02-05	OI8_7	outcrosser	1	470	709	123	17.35	RT	16hours	falcon_tube	nonequal_ratio	OI8	fal_ne
2021-02-04	OI8_7	outcrosser	0.5	123.3	683	256	37.48	RT	16hours	falcon_tube	nonequal_ratio	OI8	fal_ne
2021-02-04	OI8_9	outcrosser	0.5	100	1077	241	22.38	RT	16hours	falcon_tube	nonequal_ratio	OI8	fal_ne
2021-02-05	OI8_6	outcrosser	0.5	105	425	181	42.59	RT	16hours	falcon_tube	nonequal_ratio	OI8	fal_ne
2021-02-05	OI8_7	outcrosser	0.5	235	553	220	39.78	RT	16hours	falcon_tube	nonequal_ratio	OI8	fal_ne
2021-02-04	OI8_7	outcrosser	0.1	24.7	145	58	40	RT	16hours	falcon_tube	nonequal_ratio	OI8	fal_ne
2021-02-04	OI8_9	outcrosser	0.1	20	182	81	44.51	RT	16hours	falcon_tube	nonequal_ratio	OI8	fal_ne
2021-02-05	OI8_6	outcrosser	0.1	21	138	53	38.41	RT	16hours	falcon_tube	nonequal_ratio	OI8	fal_ne
2021-02-05	OI8_7	outcrosser	0.1	47	95	39	41.05	RT	16hours	falcon_tube	nonequal_ratio	OI8	fal_ne
2021-02-04	OI8_7	outcrosser	0.01	2.5	19	11	57.89	RT	16hours	falcon_tube	nonequal_ratio	OI8	fal_ne
2021-02-04	OI8_9	outcrosser	0.01	2	22	8	36.36	RT	16hours	falcon_tube	nonequal_ratio	OI8	fal_ne
2021-02-05	OI8_6	outcrosser	0.01	2.1	18	9	50	RT	16hours	falcon_tube	nonequal_ratio	OI8	fal_ne
2021-02-05	OI8_7	outcrosser	0.01	4.7	4	2	50	RT	16hours	falcon_tube	nonequal_ratio	OI8	fal_ne

## Sheet: Pollen.tube.in-vitro
date	plant_id	mating_system	dilution	concentration	tube_length	temperature	time	protocol1	protocol2	mother_id	experiment
2023-09-08	LS32_3	outcrosser	1	200	0.43	25	4hours	falcon_tube	equal_ratio	LS32	final
2023-09-08	LS32_3	outcrosser	1	200	0.62	25	4hours	falcon_tube	equal_ratio	LS32	final
2023-09-08	LS32_3	outcrosser	1	200	0.35	25	4hours	falcon_tube	equal_ratio	LS32	final
2023-09-08	LS32_3	outcrosser	1	200	0.09	25	4hours	falcon_tube	equal_ratio	LS32	final
2023-09-08	LS32_3	outcrosser	1	200	0.36	25	4hours	falcon_tube	equal_ratio	LS32	final
2023-09-08	LS32_3	outcrosser	1	200	0.37	25	4hours	falcon_tube	equal_ratio	LS32	final
2023-09-08	LS32_3	outcrosser	1	200	0.2	25	4hours	falcon_tube	equal_ratio	LS32	final
2023-09-08	LS32_3	outcrosser	1	200	0.44	25	4hours	falcon_tube	equal_ratio	LS32	final
2023-09-08	LS32_3	outcrosser	1	200	0.1	25	4hours	falcon_tube	equal_ratio	LS32	final
2023-09-08	LS32_3	outcrosser	1	200	0.17	25	4hours	falcon_tube	equal_ratio	LS32	final
2023-09-08	LS32_3	outcrosser	1	200	0.37	25	4hours	falcon_tube	equal_ratio	LS32	final
2023-09-08	LS32_3	outcrosser	1	200	0.29	25	4hours	falcon_tube	equal_ratio	LS32	final
2023-09-08	LS32_3	outcrosser	1	200	0.46	25	4hours	falcon_tube	equal_ratio	LS32	final
2023-09-08	LS32_3	outcrosser	1	200	0.27	25	4hours	falcon_tube	equal_ratio	LS32	final
2023-09-08	LS32_3	outcrosser	1	200	0.52	25	4hours	falcon_tube	equal_ratio	LS32	final
2023-09-08	LS32_3	outcrosser	1	200	0.27	25	4hours	falcon_tube	equal_ratio	LS32	final
2023-09-08	LS32_3	outcrosser	1	200	0.17	25	4hours	falcon_tube	equal_ratio	LS32	final
2023-09-08	LS32_3	outcrosser	1	200	0.37	25	4hours	falcon_tube	equal_ratio	LS32	final
2023-09-08	LS32_3	outcrosser	1	200	0.21	25	4hours	falcon_tube	equal_ratio	LS32	final
2023-09-08	LS32_3	outcrosser	1	200	0.38	25	4hours	falcon_tube	equal_ratio	LS32	final
2023-09-08	LS32_3	outcrosser	1	200	0.14	25	4hours	falcon_tube	equal_ratio	LS32	final
2023-09-08	LS32_3	outcrosser	1	200	0.35	25	4hours	falcon_tube	equal_ratio	LS32	final
2023-09-08	LS32_3	outcrosser	1	200	0.23	25	4hours	falcon_tube	equal_ratio	LS32	final
2023-09-08	LS32_3	outcrosser	1	200	0.66	25	4hours	falcon_tube	equal_ratio	LS32	final
2023-09-08	LS32_3	outcrosser	1	200	0.17	25	4hours	falcon_tube	equal_ratio	LS32	final
2023-09-08	LS32_3	outcrosser	1	200	0.47	25	4hours	falcon_tube	equal_ratio	LS32	final
2023-09-08	LS32_3	outcrosser	1	200	0.38	25	4hours	falcon_tube	equal_ratio	LS32	final
2023-09-08	LS32_3	outcrosser	1	200	0.15	25	4hours	falcon_tube	equal_ratio	LS32	final
2023-09-08	LS32_3	outcrosser	1	200	0.59	25	4hours	falcon_tube	equal_ratio	LS32	final
2023-09-08	LS32_3	outcrosser	1	200	0.14	25	4hours	falcon_tube	equal_ratio	LS32	final
2023-09-08	LS32_3	outcrosser	1	200	0.13	25	4hours	falcon_tube	equal_ratio	LS32	final
2023-09-08	LS32_3	outcrosser	1	200	0.29	25	4hours	falcon_tube	equal_ratio	LS32	final
2023-09-08	LS33_1	outcrosser	1	213.3	0.45	25	4hours	falcon_tube	equal_ratio	LS33	final
2023-09-08	LS33_1	outcrosser	1	213.3	0.37	25	4hours	falcon_tube	equal_ratio	LS33	final
2023-09-08	LS33_1	outcrosser	1	213.3	0.1	25	4hours	falcon_tube	equal_ratio	LS33	final
2023-09-08	LS33_1	outcrosser	1	213.3	0.45	25	4hours	falcon_tube	equal_ratio	LS33	final
2023-09-08	LS33_1	outcrosser	1	213.3	0.14	25	4hours	falcon_tube	equal_ratio	LS33	final
2023-09-08	LS33_1	outcrosser	1	213.3	0.43	25	4hours	falcon_tube	equal_ratio	LS33	final
2023-09-08	LS33_1	outcrosser	1	213.3	0.22	25	4hours	falcon_tube	equal_ratio	LS33	final
2023-09-08	LS33_1	outcrosser	1	213.3	0.54	25	4hours	falcon_tube	equal_ratio	LS33	final
2023-09-08	LS33_1	outcrosser	1	213.3	0.16	25	4hours	falcon_tube	equal_ratio	LS33	final
2023-09-08	LS33_1	outcrosser	1	213.3	0.52	25	4hours	falcon_tube	equal_ratio	LS33	final
2023-09-08	LS33_1	outcrosser	1	213.3	0.12	25	4hours	falcon_tube	equal_ratio	LS33	final
2023-09-08	LS33_1	outcrosser	1	213.3	0.48	25	4hours	falcon_tube	equal_ratio	LS33	final
2023-09-08	LS33_1	outcrosser	1	213.3	0.35	25	4hours	falcon_tube	equal_ratio	LS33	final
2023-09-08	LS33_1	outcrosser	1	213.3	0.54	25	4hours	falcon_tube	equal_ratio	LS33	final
2023-09-08	LS33_1	outcrosser	1	213.3	0.38	25	4hours	falcon_tube	equal_ratio	LS33	final
2023-09-08	LS33_1	outcrosser	1	213.3	0.52	25	4hours	falcon_tube	equal_ratio	LS33	final
2023-09-08	LS33_1	outcrosser	1	213.3	0.4	25	4hours	falcon_tube	equal_ratio	LS33	final
2023-09-08	LS33_1	outcrosser	1	213.3	0.09	25	4hours	falcon_tube	equal_ratio	LS33	final
2023-09-08	LS33_1	outcrosser	1	213.3	0.4	25	4hours	falcon_tube	equal_ratio	LS33	final
2023-09-08	LS33_1	outcrosser	1	213.3	0.45	25	4hours	falcon_tube	equal_ratio	LS33	final
2023-09-08	LS33_1	outcrosser	1	213.3	0.29	25	4hours	falcon_tube	equal_ratio	LS33	final
2023-09-08	LS33_1	outcrosser	1	213.3	0.14	25	4hours	falcon_tube	equal_ratio	LS33	final
2023-09-08	LS33_1	outcrosser	1	213.3	0.21	25	4hours	falcon_tube	equal_ratio	LS33	final
2023-09-08	LS33_1	outcrosser	1	213.3	0.47	25	4hours	falcon_tube	equal_ratio	LS33	final
2023-09-08	LS33_1	outcrosser	1	213.3	0.47	25	4hours	falcon_tube	equal_ratio	LS33	final
2023-09-08	LS33_1	outcrosser	1	213.3	0.5	25	4hours	falcon_tube	equal_ratio	LS33	final
2023-09-08	LS33_1	outcrosser	1	213.3	0.41	25	4hours	falcon_tube	equal_ratio	LS33	final
2023-09-08	LS33_1	outcrosser	1	213.3	0.32	25	4hours	falcon_tube	equal_ratio	LS33	final
2023-09-08	LS33_1	outcrosser	1	213.3	0.19	25	4hours	falcon_tube	equal_ratio	LS33	final
2023-09-08	LS33_1	outcrosser	1	213.3	0.55	25	4hours	falcon_tube	equal_ratio	LS33	final
2023-09-08	LS33_1	outcrosser	1	213.3	0.52	25	4hours	falcon_tube	equal_ratio	LS33	final
2023-09-08	LS33_1	outcrosser	1	213.3	0.31	25	4hours	falcon_tube	equal_ratio	LS33	final
2023-09-08	LS31_3	selfer	1	276.7	0.18	25	4hours	falcon_tube	equal_ratio	LS31	final
2023-09-08	LS31_3	selfer	1	276.7	0.33	25	4hours	falcon_tube	equal_ratio	LS31	final
2023-09-08	LS31_3	selfer	1	276.7	0.3	25	4hours	falcon_tube	equal_ratio	LS31	final
2023-09-08	LS31_3	selfer	1	276.7	0.32	25	4hours	falcon_tube	equal_ratio	LS31	final
2023-09-08	LS31_3	selfer	1	276.7	0.28	25	4hours	falcon_tube	equal_ratio	LS31	final
2023-09-08	LS31_3	selfer	1	276.7	0.39	25	4hours	falcon_tube	equal_ratio	LS31	final
2023-09-08	LS31_3	selfer	1	276.7	0.16	25	4hours	falcon_tube	equal_ratio	LS31	final
2023-09-08	LS31_3	selfer	1	276.7	0.29	25	4hours	falcon_tube	equal_ratio	LS31	final
2023-09-08	LS31_3	selfer	1	276.7	0.09	25	4hours	falcon_tube	equal_ratio	LS31	final
2023-09-08	LS31_3	selfer	1	276.7	0.39	25	4hours	falcon_tube	equal_ratio	LS31	final
2023-09-08	LS31_3	selfer	1	276.7	0.31	25	4hours	falcon_tube	equal_ratio	LS31	final
2023-09-08	LS31_3	selfer	1	276.7	0.24	25	4hours	falcon_tube	equal_ratio	LS31	final
2023-09-08	LS31_3	selfer	1	276.7	0.4	25	4hours	falcon_tube	equal_ratio	LS31	final
2023-09-08	LS31_3	selfer	1	276.7	0.46	25	4hours	falcon_tube	equal_ratio	LS31	final
2023-09-08	LS31_3	selfer	1	276.7	0.13	25	4hours	falcon_tube	equal_ratio	LS31	final
2023-09-08	LS31_3	selfer	1	276.7	0.2	25	4hours	falcon_tube	equal_ratio	LS31	final
2023-09-08	LS31_3	selfer	1	276.7	0.18	25	4hours	falcon_tube	equal_ratio	LS31	final
2023-09-08	LS31_3	selfer	1	276.7	0.3	25	4hours	falcon_tube	equal_ratio	LS31	final
2023-09-08	LS31_3	selfer	1	276.7	0.32	25	4hours	falcon_tube	equal_ratio	LS31	final
2023-09-08	LS31_3	selfer	1	276.7	0.43	25	4hours	falcon_tube	equal_ratio	LS31	final
2023-09-08	LS31_3	selfer	1	276.7	0.24	25	4hours	falcon_tube	equal_ratio	LS31	final
2023-09-08	LS31_3	selfer	1	276.7	0.1	25	4hours	falcon_tube	equal_ratio	LS31	final
2023-09-08	LS31_3	selfer	1	276.7	0.33	25	4hours	falcon_tube	equal_ratio	LS31	final
2023-09-08	LS31_3	selfer	1	276.7	0.07	25	4hours	falcon_tube	equal_ratio	LS31	final
2023-09-08	LS31_3	selfer	1	276.7	0.32	25	4hours	falcon_tube	equal_ratio	LS31	final
2023-09-08	LS31_3	selfer	1	276.7	0.38	25	4hours	falcon_tube	equal_ratio	LS31	final
2023-09-08	LS31_3	selfer	1	276.7	0.32	25	4hours	falcon_tube	equal_ratio	LS31	final
2023-09-08	LS31_3	selfer	1	276.7	0.14	25	4hours	falcon_tube	equal_ratio	LS31	final
2023-09-08	LS31_3	selfer	1	276.7	0.4	25	4hours	falcon_tube	equal_ratio	LS31	final
2023-09-08	LS31_3	selfer	1	276.7	0.33	25	4hours	falcon_tube	equal_ratio	LS31	final
2023-09-08	LS31_3	selfer	1	276.7	0.3	25	4hours	falcon_tube	equal_ratio	LS31	final
2023-09-08	LS31_3	selfer	1	276.7	0.2	25	4hours	falcon_tube	equal_ratio	LS31	final
2023-09-08	LS30_3	selfer	1	270	0.16	25	4hours	falcon_tube	equal_ratio	LS30	final
2023-09-08	LS30_3	selfer	1	270	0.06	25	4hours	falcon_tube	equal_ratio	LS30	final
2023-09-08	LS30_3	selfer	1	270	0.28	25	4hours	falcon_tube	equal_ratio	LS30	final
2023-09-08	LS30_3	selfer	1	270	0.35	25	4hours	falcon_tube	equal_ratio	LS30	final
2023-09-08	LS30_3	selfer	1	270	0.31	25	4hours	falcon_tube	equal_ratio	LS30	final
2023-09-08	LS30_3	selfer	1	270	0.24	25	4hours	falcon_tube	equal_ratio	LS30	final
2023-09-08	LS30_3	selfer	1	270	0.24	25	4hours	falcon_tube	equal_ratio	LS30	final
2023-09-08	LS30_3	selfer	1	270	0.14	25	4hours	falcon_tube	equal_ratio	LS30	final
2023-09-08	LS30_3	selfer	1	270	0.09	25	4hours	falcon_tube	equal_ratio	LS30	final
2023-09-08	LS30_3	selfer	1	270	0.14	25	4hours	falcon_tube	equal_ratio	LS30	final
2023-09-08	LS30_3	selfer	1	270	0.35	25	4hours	falcon_tube	equal_ratio	LS30	final
2023-09-08	LS30_3	selfer	1	270	0.34	25	4hours	falcon_tube	equal_ratio	LS30	final
2023-09-08	LS30_3	selfer	1	270	0.25	25	4hours	falcon_tube	equal_ratio	LS30	final
2023-09-08	LS30_3	selfer	1	270	0.17	25	4hours	falcon_tube	equal_ratio	LS30	final
2023-09-08	LS30_3	selfer	1	270	0.09	25	4hours	falcon_tube	equal_ratio	LS30	final
2023-09-08	LS30_3	selfer	1	270	0.41	25	4hours	falcon_tube	equal_ratio	LS30	final
2023-09-08	LS30_3	selfer	1	270	0.34	25	4hours	falcon_tube	equal_ratio	LS30	final
2023-09-08	LS30_3	selfer	1	270	0.11	25	4hours	falcon_tube	equal_ratio	LS30	final
2023-09-08	LS30_3	selfer	1	270	0.39	25	4hours	falcon_tube	equal_ratio	LS30	final
2023-09-08	LS30_3	selfer	1	270	0.18	25	4hours	falcon_tube	equal_ratio	LS30	final
2023-09-08	LS30_3	selfer	1	270	0.19	25	4hours	falcon_tube	equal_ratio	LS30	final
2023-09-08	LS30_3	selfer	1	270	0.24	25	4hours	falcon_tube	equal_ratio	LS30	final
2023-09-08	LS30_3	selfer	1	270	0.34	25	4hours	falcon_tube	equal_ratio	LS30	final
2023-09-08	LS30_3	selfer	1	270	0.32	25	4hours	falcon_tube	equal_ratio	LS30	final
2023-09-08	LS30_3	selfer	1	270	0.3	25	4hours	falcon_tube	equal_ratio	LS30	final
2023-09-08	LS30_3	selfer	1	270	0.14	25	4hours	falcon_tube	equal_ratio	LS30	final
2023-09-08	LS30_3	selfer	1	270	0.16	25	4hours	falcon_tube	equal_ratio	LS30	final
2023-09-08	LS30_3	selfer	1	270	0.26	25	4hours	falcon_tube	equal_ratio	LS30	final
2023-09-08	LS30_3	selfer	1	270	0.27	25	4hours	falcon_tube	equal_ratio	LS30	final
2023-09-08	LS30_3	selfer	1	270	0.13	25	4hours	falcon_tube	equal_ratio	LS30	final
2023-09-08	LS30_3	selfer	1	270	0.25	25	4hours	falcon_tube	equal_ratio	LS30	final
2023-09-08	LS30_3	selfer	1	270	0.31	25	4hours	falcon_tube	equal_ratio	LS30	final
2023-09-08	LS31_3	selfer	1	276.7	0.16	25	4hours	falcon_tube	equal_ratio	LS31	final
2023-09-08	LS31_3	selfer	1	276.7	0.06	25	4hours	falcon_tube	equal_ratio	LS31	final
2023-09-08	LS31_3	selfer	1	276.7	0.28	25	4hours	falcon_tube	equal_ratio	LS31	final
2023-09-08	LS31_3	selfer	1	276.7	0.35	25	4hours	falcon_tube	equal_ratio	LS31	final
2023-09-08	LS31_3	selfer	1	276.7	0.31	25	4hours	falcon_tube	equal_ratio	LS31	final
2023-09-08	LS31_3	selfer	1	276.7	0.24	25	4hours	falcon_tube	equal_ratio	LS31	final
2023-09-08	LS31_3	selfer	1	276.7	0.24	25	4hours	falcon_tube	equal_ratio	LS31	final
2023-09-08	LS31_3	selfer	1	276.7	0.14	25	4hours	falcon_tube	equal_ratio	LS31	final
2023-09-08	LS31_3	selfer	1	276.7	0.09	25	4hours	falcon_tube	equal_ratio	LS31	final
2023-09-08	LS31_3	selfer	1	276.7	0.14	25	4hours	falcon_tube	equal_ratio	LS31	final
2023-09-08	LS31_3	selfer	1	276.7	0.35	25	4hours	falcon_tube	equal_ratio	LS31	final
2023-09-08	LS31_3	selfer	1	276.7	0.34	25	4hours	falcon_tube	equal_ratio	LS31	final
2023-09-08	LS31_3	selfer	1	276.7	0.25	25	4hours	falcon_tube	equal_ratio	LS31	final
2023-09-08	LS31_3	selfer	1	276.7	0.17	25	4hours	falcon_tube	equal_ratio	LS31	final
2023-09-08	LS31_3	selfer	1	276.7	0.09	25	4hours	falcon_tube	equal_ratio	LS31	final
2023-09-08	LS31_3	selfer	1	276.7	0.41	25	4hours	falcon_tube	equal_ratio	LS31	final
2023-09-08	LS31_3	selfer	1	276.7	0.34	25	4hours	falcon_tube	equal_ratio	LS31	final
2023-09-08	LS31_3	selfer	1	276.7	0.11	25	4hours	falcon_tube	equal_ratio	LS31	final
2023-09-08	LS31_3	selfer	1	276.7	0.39	25	4hours	falcon_tube	equal_ratio	LS31	final
2023-09-08	LS31_3	selfer	1	276.7	0.18	25	4hours	falcon_tube	equal_ratio	LS31	final
2023-09-08	LS31_3	selfer	1	276.7	0.19	25	4hours	falcon_tube	equal_ratio	LS31	final
2023-09-08	LS31_3	selfer	1	276.7	0.24	25	4hours	falcon_tube	equal_ratio	LS31	final
2023-09-08	LS31_3	selfer	1	276.7	0.34	25	4hours	falcon_tube	equal_ratio	LS31	final
2023-09-08	LS31_3	selfer	1	276.7	0.32	25	4hours	falcon_tube	equal_ratio	LS31	final
2023-09-08	LS31_3	selfer	1	276.7	0.3	25	4hours	falcon_tube	equal_ratio	LS31	final
2023-09-08	LS31_3	selfer	1	276.7	0.14	25	4hours	falcon_tube	equal_ratio	LS31	final
2023-09-08	LS31_3	selfer	1	276.7	0.16	25	4hours	falcon_tube	equal_ratio	LS31	final
2023-09-08	LS31_3	selfer	1	276.7	0.26	25	4hours	falcon_tube	equal_ratio	LS31	final
2023-09-08	LS31_3	selfer	1	276.7	0.27	25	4hours	falcon_tube	equal_ratio	LS31	final
2023-09-08	LS31_3	selfer	1	276.7	0.13	25	4hours	falcon_tube	equal_ratio	LS31	final
2023-09-08	LS31_3	selfer	1	276.7	0.25	25	4hours	falcon_tube	equal_ratio	LS31	final
2023-09-08	LS31_3	selfer	1	276.7	0.31	25	4hours	falcon_tube	equal_ratio	LS31	final
2023-09-08	LS31_3	selfer	0.5	138.3	0.3	25	4hours	falcon_tube	equal_ratio	LS31	final
2023-09-08	LS31_3	selfer	0.5	138.3	0.18	25	4hours	falcon_tube	equal_ratio	LS31	final
2023-09-08	LS31_3	selfer	0.5	138.3	0.25	25	4hours	falcon_tube	equal_ratio	LS31	final
2023-09-08	LS31_3	selfer	0.5	138.3	0.22	25	4hours	falcon_tube	equal_ratio	LS31	final
2023-09-08	LS31_3	selfer	0.5	138.3	0.14	25	4hours	falcon_tube	equal_ratio	LS31	final
2023-09-08	LS31_3	selfer	0.5	138.3	0.44	25	4hours	falcon_tube	equal_ratio	LS31	final
2023-09-08	LS31_3	selfer	0.5	138.3	0.1	25	4hours	falcon_tube	equal_ratio	LS31	final
2023-09-08	LS31_3	selfer	0.5	138.3	0.07	25	4hours	falcon_tube	equal_ratio	LS31	final
2023-09-08	LS31_3	selfer	0.5	138.3	0.33	25	4hours	falcon_tube	equal_ratio	LS31	final
2023-09-08	LS31_3	selfer	0.5	138.3	0.34	25	4hours	falcon_tube	equal_ratio	LS31	final
2023-09-08	LS31_3	selfer	0.5	138.3	0.1	25	4hours	falcon_tube	equal_ratio	LS31	final
2023-09-08	LS31_3	selfer	0.5	138.3	0.14	25	4hours	falcon_tube	equal_ratio	LS31	final
2023-09-08	LS31_3	selfer	0.5	138.3	0.11	25	4hours	falcon_tube	equal_ratio	LS31	final
2023-09-08	LS31_3	selfer	0.5	138.3	0.44	25	4hours	falcon_tube	equal_ratio	LS31	final
2023-09-08	LS31_3	selfer	0.5	138.3	0.21	25	4hours	falcon_tube	equal_ratio	LS31	final
2023-09-08	LS31_3	selfer	0.5	138.3	0.11	25	4hours	falcon_tube	equal_ratio	LS31	final
2023-09-08	LS31_3	selfer	0.5	138.3	0.26	25	4hours	falcon_tube	equal_ratio	LS31	final
2023-09-08	LS31_3	selfer	0.5	138.3	0.42	25	4hours	falcon_tube	equal_ratio	LS31	final
2023-09-08	LS31_3	selfer	0.5	138.3	0.16	25	4hours	falcon_tube	equal_ratio	LS31	final
2023-09-08	LS31_3	selfer	0.5	138.3	0.22	25	4hours	falcon_tube	equal_ratio	LS31	final
2023-09-08	LS31_3	selfer	0.5	138.3	0.14	25	4hours	falcon_tube	equal_ratio	LS31	final
2023-09-08	LS31_3	selfer	0.5	138.3	0.39	25	4hours	falcon_tube	equal_ratio	LS31	final
2023-09-08	LS31_3	selfer	0.5	138.3	0.29	25	4hours	falcon_tube	equal_ratio	LS31	final
2023-09-08	LS31_3	selfer	0.5	138.3	0.21	25	4hours	falcon_tube	equal_ratio	LS31	final
2023-09-08	LS31_3	selfer	0.5	138.3	0.14	25	4hours	falcon_tube	equal_ratio	LS31	final
2023-09-08	LS31_3	selfer	0.5	138.3	0.38	25	4hours	falcon_tube	equal_ratio	LS31	final
2023-09-08	LS31_3	selfer	0.5	138.3	0.34	25	4hours	falcon_tube	equal_ratio	LS31	final
2023-09-08	LS31_3	selfer	0.5	138.3	0.2	25	4hours	falcon_tube	equal_ratio	LS31	final
2023-09-08	LS31_3	selfer	0.5	138.3	0.19	25	4hours	falcon_tube	equal_ratio	LS31	final
2023-09-08	LS31_3	selfer	0.5	138.3	0.55	25	4hours	falcon_tube	equal_ratio	LS31	final
2023-09-08	LS31_3	selfer	0.5	138.3	0.22	25	4hours	falcon_tube	equal_ratio	LS31	final
2023-09-08	LS31_3	selfer	0.5	138.3	0.5	25	4hours	falcon_tube	equal_ratio	LS31	final
2023-09-08	LS30_3	selfer	0.5	135	0.4	25	4hours	falcon_tube	equal_ratio	LS30	final
2023-09-08	LS30_3	selfer	0.5	135	0.35	25	4hours	falcon_tube	equal_ratio	LS30	final
2023-09-08	LS30_3	selfer	0.5	135	0.4	25	4hours	falcon_tube	equal_ratio	LS30	final
2023-09-08	LS30_3	selfer	0.5	135	0.3	25	4hours	falcon_tube	equal_ratio	LS30	final
2023-09-08	LS30_3	selfer	0.5	135	0.35	25	4hours	falcon_tube	equal_ratio	LS30	final
2023-09-08	LS30_3	selfer	0.5	135	0.31	25	4hours	falcon_tube	equal_ratio	LS30	final
2023-09-08	LS30_3	selfer	0.5	135	0.14	25	4hours	falcon_tube	equal_ratio	LS30	final
2023-09-08	LS30_3	selfer	0.5	135	0.37	25	4hours	falcon_tube	equal_ratio	LS30	final
2023-09-08	LS30_3	selfer	0.5	135	0.18	25	4hours	falcon_tube	equal_ratio	LS30	final
2023-09-08	LS30_3	selfer	0.5	135	0.29	25	4hours	falcon_tube	equal_ratio	LS30	final
2023-09-08	LS30_3	selfer	0.5	135	0.43	25	4hours	falcon_tube	equal_ratio	LS30	final
2023-09-08	LS30_3	selfer	0.5	135	0.37	25	4hours	falcon_tube	equal_ratio	LS30	final
2023-09-08	LS30_3	selfer	0.5	135	0.08	25	4hours	falcon_tube	equal_ratio	LS30	final
2023-09-08	LS30_3	selfer	0.5	135	0.14	25	4hours	falcon_tube	equal_ratio	LS30	final
2023-09-08	LS30_3	selfer	0.5	135	0.4	25	4hours	falcon_tube	equal_ratio	LS30	final
2023-09-08	LS30_3	selfer	0.5	135	0.43	25	4hours	falcon_tube	equal_ratio	LS30	final
2023-09-08	LS30_3	selfer	0.5	135	0.43	25	4hours	falcon_tube	equal_ratio	LS30	final
2023-09-08	LS30_3	selfer	0.5	135	0.47	25	4hours	falcon_tube	equal_ratio	LS30	final
2023-09-08	LS30_3	selfer	0.5	135	0.25	25	4hours	falcon_tube	equal_ratio	LS30	final
2023-09-08	LS30_3	selfer	0.5	135	0.26	25	4hours	falcon_tube	equal_ratio	LS30	final
2023-09-08	LS30_3	selfer	0.5	135	0.4	25	4hours	falcon_tube	equal_ratio	LS30	final
2023-09-08	LS30_3	selfer	0.5	135	0.19	25	4hours	falcon_tube	equal_ratio	LS30	final
2023-09-08	LS30_3	selfer	0.5	135	0.33	25	4hours	falcon_tube	equal_ratio	LS30	final
2023-09-08	LS30_3	selfer	0.5	135	0.37	25	4hours	falcon_tube	equal_ratio	LS30	final
2023-09-08	LS30_3	selfer	0.5	135	0.51	25	4hours	falcon_tube	equal_ratio	LS30	final
2023-09-08	LS30_3	selfer	0.5	135	0.08	25	4hours	falcon_tube	equal_ratio	LS30	final
2023-09-08	LS30_3	selfer	0.5	135	0.28	25	4hours	falcon_tube	equal_ratio	LS30	final
2023-09-08	LS30_3	selfer	0.5	135	0.42	25	4hours	falcon_tube	equal_ratio	LS30	final
2023-09-08	LS30_3	selfer	0.5	135	0.33	25	4hours	falcon_tube	equal_ratio	LS30	final
2023-09-08	LS30_3	selfer	0.5	135	0.21	25	4hours	falcon_tube	equal_ratio	LS30	final
2023-09-08	LS30_3	selfer	0.5	135	0.24	25	4hours	falcon_tube	equal_ratio	LS30	final
2023-09-08	LS30_3	selfer	0.5	135	0.44	25	4hours	falcon_tube	equal_ratio	LS30	final
2023-09-08	LS32_3	outcrosser	0.5	100	0.16	25	4hours	falcon_tube	equal_ratio	LS32	final
2023-09-08	LS32_3	outcrosser	0.5	100	0.43	25	4hours	falcon_tube	equal_ratio	LS32	final
2023-09-08	LS32_3	outcrosser	0.5	100	0.45	25	4hours	falcon_tube	equal_ratio	LS32	final
2023-09-08	LS32_3	outcrosser	0.5	100	0.34	25	4hours	falcon_tube	equal_ratio	LS32	final
2023-09-08	LS32_3	outcrosser	0.5	100	0.07	25	4hours	falcon_tube	equal_ratio	LS32	final
2023-09-08	LS32_3	outcrosser	0.5	100	0.14	25	4hours	falcon_tube	equal_ratio	LS32	final
2023-09-08	LS32_3	outcrosser	0.5	100	0.51	25	4hours	falcon_tube	equal_ratio	LS32	final
2023-09-08	LS32_3	outcrosser	0.5	100	0.49	25	4hours	falcon_tube	equal_ratio	LS32	final
2023-09-08	LS32_3	outcrosser	0.5	100	0.29	25	4hours	falcon_tube	equal_ratio	LS32	final
2023-09-08	LS32_3	outcrosser	0.5	100	0.39	25	4hours	falcon_tube	equal_ratio	LS32	final
2023-09-08	LS32_3	outcrosser	0.5	100	0.39	25	4hours	falcon_tube	equal_ratio	LS32	final
2023-09-08	LS32_3	outcrosser	0.5	100	0.08	25	4hours	falcon_tube	equal_ratio	LS32	final
2023-09-08	LS32_3	outcrosser	0.5	100	0.34	25	4hours	falcon_tube	equal_ratio	LS32	final
2023-09-08	LS32_3	outcrosser	0.5	100	0.33	25	4hours	falcon_tube	equal_ratio	LS32	final
2023-09-08	LS32_3	outcrosser	0.5	100	0.32	25	4hours	falcon_tube	equal_ratio	LS32	final
2023-09-08	LS32_3	outcrosser	0.5	100	0.17	25	4hours	falcon_tube	equal_ratio	LS32	final
2023-09-08	LS32_3	outcrosser	0.5	100	0.42	25	4hours	falcon_tube	equal_ratio	LS32	final
2023-09-08	LS32_3	outcrosser	0.5	100	0.19	25	4hours	falcon_tube	equal_ratio	LS32	final
2023-09-08	LS32_3	outcrosser	0.5	100	0.41	25	4hours	falcon_tube	equal_ratio	LS32	final
2023-09-08	LS32_3	outcrosser	0.5	100	0.28	25	4hours	falcon_tube	equal_ratio	LS32	final
2023-09-08	LS32_3	outcrosser	0.5	100	0.61	25	4hours	falcon_tube	equal_ratio	LS32	final
2023-09-08	LS32_3	outcrosser	0.5	100	0.05	25	4hours	falcon_tube	equal_ratio	LS32	final
2023-09-08	LS32_3	outcrosser	0.5	100	0.45	25	4hours	falcon_tube	equal_ratio	LS32	final
2023-09-08	LS32_3	outcrosser	0.5	100	0.46	25	4hours	falcon_tube	equal_ratio	LS32	final
2023-09-08	LS32_3	outcrosser	0.5	100	0.41	25	4hours	falcon_tube	equal_ratio	LS32	final
2023-09-08	LS32_3	outcrosser	0.5	100	0.06	25	4hours	falcon_tube	equal_ratio	LS32	final
2023-09-08	LS32_3	outcrosser	0.5	100	0.18	25	4hours	falcon_tube	equal_ratio	LS32	final
2023-09-08	LS32_3	outcrosser	0.5	100	0.38	25	4hours	falcon_tube	equal_ratio	LS32	final
2023-09-08	LS32_3	outcrosser	0.5	100	0.52	25	4hours	falcon_tube	equal_ratio	LS32	final
2023-09-08	LS33_1	outcrosser	0.5	106.7	0.21	25	4hours	falcon_tube	equal_ratio	LS33	final
2023-09-08	LS33_1	outcrosser	0.5	106.7	0.5	25	4hours	falcon_tube	equal_ratio	LS33	final
2023-09-08	LS33_1	outcrosser	0.5	106.7	0.28	25	4hours	falcon_tube	equal_ratio	LS33	final
2023-09-08	LS33_1	outcrosser	0.5	106.7	0.56	25	4hours	falcon_tube	equal_ratio	LS33	final
2023-09-08	LS33_1	outcrosser	0.5	106.7	0.15	25	4hours	falcon_tube	equal_ratio	LS33	final
2023-09-08	LS33_1	outcrosser	0.5	106.7	0.49	25	4hours	falcon_tube	equal_ratio	LS33	final
2023-09-08	LS33_1	outcrosser	0.5	106.7	0.16	25	4hours	falcon_tube	equal_ratio	LS33	final
2023-09-08	LS33_1	outcrosser	0.5	106.7	0.31	25	4hours	falcon_tube	equal_ratio	LS33	final
2023-09-08	LS33_1	outcrosser	0.5	106.7	0.55	25	4hours	falcon_tube	equal_ratio	LS33	final
2023-09-08	LS33_1	outcrosser	0.5	106.7	0.59	25	4hours	falcon_tube	equal_ratio	LS33	final
2023-09-08	LS33_1	outcrosser	0.5	106.7	0.46	25	4hours	falcon_tube	equal_ratio	LS33	final
2023-09-08	LS33_1	outcrosser	0.5	106.7	0.32	25	4hours	falcon_tube	equal_ratio	LS33	final
2023-09-08	LS33_1	outcrosser	0.5	106.7	0.25	25	4hours	falcon_tube	equal_ratio	LS33	final
2023-09-08	LS33_1	outcrosser	0.5	106.7	0.46	25	4hours	falcon_tube	equal_ratio	LS33	final
2023-09-08	LS33_1	outcrosser	0.5	106.7	0.72	25	4hours	falcon_tube	equal_ratio	LS33	final
2023-09-08	LS33_1	outcrosser	0.5	106.7	0.15	25	4hours	falcon_tube	equal_ratio	LS33	final
2023-09-08	LS33_1	outcrosser	0.5	106.7	0.4	25	4hours	falcon_tube	equal_ratio	LS33	final
2023-09-08	LS33_1	outcrosser	0.5	106.7	0.26	25	4hours	falcon_tube	equal_ratio	LS33	final
2023-09-08	LS33_1	outcrosser	0.5	106.7	0.44	25	4hours	falcon_tube	equal_ratio	LS33	final
2023-09-08	LS33_1	outcrosser	0.5	106.7	0.54	25	4hours	falcon_tube	equal_ratio	LS33	final
2023-09-08	LS33_1	outcrosser	0.5	106.7	0.48	25	4hours	falcon_tube	equal_ratio	LS33	final
2023-09-08	LS33_1	outcrosser	0.5	106.7	0.35	25	4hours	falcon_tube	equal_ratio	LS33	final
2023-09-08	LS33_1	outcrosser	0.5	106.7	0.37	25	4hours	falcon_tube	equal_ratio	LS33	final
2023-09-08	LS33_1	outcrosser	0.5	106.7	0.35	25	4hours	falcon_tube	equal_ratio	LS33	final
2023-09-08	LS33_1	outcrosser	0.5	106.7	0.3	25	4hours	falcon_tube	equal_ratio	LS33	final
2023-09-08	LS33_1	outcrosser	0.5	106.7	0.35	25	4hours	falcon_tube	equal_ratio	LS33	final
2023-09-08	LS33_1	outcrosser	0.5	106.7	0.21	25	4hours	falcon_tube	equal_ratio	LS33	final
2023-09-08	LS33_1	outcrosser	0.5	106.7	0.19	25	4hours	falcon_tube	equal_ratio	LS33	final
2023-09-08	LS33_1	outcrosser	0.5	106.7	0.27	25	4hours	falcon_tube	equal_ratio	LS33	final
2023-09-08	LS33_1	outcrosser	0.5	106.7	0.24	25	4hours	falcon_tube	equal_ratio	LS33	final
2023-09-08	LS33_1	outcrosser	0.5	106.7	0.71	25	4hours	falcon_tube	equal_ratio	LS33	final
2023-09-08	LS33_1	outcrosser	0.5	106.7	0.59	25	4hours	falcon_tube	equal_ratio	LS33	final
2023-09-08	LS31_3	selfer	0.1	27.7	0.27	25	4hours	falcon_tube	equal_ratio	LS31	final
2023-09-08	LS31_3	selfer	0.1	27.7	0.29	25	4hours	falcon_tube	equal_ratio	LS31	final
2023-09-08	LS31_3	selfer	0.1	27.7	0.24	25	4hours	falcon_tube	equal_ratio	LS31	final
2023-09-08	LS31_3	selfer	0.1	27.7	0.18	25	4hours	falcon_tube	equal_ratio	LS31	final
2023-09-08	LS31_3	selfer	0.1	27.7	0.29	25	4hours	falcon_tube	equal_ratio	LS31	final
2023-09-08	LS31_3	selfer	0.1	27.7	0.46	25	4hours	falcon_tube	equal_ratio	LS31	final
2023-09-08	LS31_3	selfer	0.1	27.7	0.39	25	4hours	falcon_tube	equal_ratio	LS31	final
2023-09-08	LS31_3	selfer	0.1	27.7	0.12	25	4hours	falcon_tube	equal_ratio	LS31	final
2023-09-08	LS31_3	selfer	0.1	27.7	0.35	25	4hours	falcon_tube	equal_ratio	LS31	final
2023-09-08	LS31_3	selfer	0.1	27.7	0.22	25	4hours	falcon_tube	equal_ratio	LS31	final
2023-09-08	LS31_3	selfer	0.1	27.7	0.29	25	4hours	falcon_tube	equal_ratio	LS31	final
2023-09-08	LS31_3	selfer	0.1	27.7	0.26	25	4hours	falcon_tube	equal_ratio	LS31	final
2023-09-08	LS31_3	selfer	0.1	27.7	0.15	25	4hours	falcon_tube	equal_ratio	LS31	final
2023-09-08	LS31_3	selfer	0.1	27.7	0.06	25	4hours	falcon_tube	equal_ratio	LS31	final
2023-09-08	LS31_3	selfer	0.1	27.7	0.16	25	4hours	falcon_tube	equal_ratio	LS31	final
2023-09-08	LS31_3	selfer	0.1	27.7	0.13	25	4hours	falcon_tube	equal_ratio	LS31	final
2023-09-08	LS31_3	selfer	0.1	27.7	0.13	25	4hours	falcon_tube	equal_ratio	LS31	final
2023-09-08	LS31_3	selfer	0.1	27.7	0.32	25	4hours	falcon_tube	equal_ratio	LS31	final
2023-09-08	LS31_3	selfer	0.1	27.7	0.34	25	4hours	falcon_tube	equal_ratio	LS31	final
2023-09-08	LS31_3	selfer	0.1	27.7	0.17	25	4hours	falcon_tube	equal_ratio	LS31	final
2023-09-08	LS31_3	selfer	0.1	27.7	0.29	25	4hours	falcon_tube	equal_ratio	LS31	final
2023-09-08	LS31_3	selfer	0.1	27.7	0.36	25	4hours	falcon_tube	equal_ratio	LS31	final
2023-09-08	LS31_3	selfer	0.1	27.7	0.12	25	4hours	falcon_tube	equal_ratio	LS31	final
2023-09-08	LS31_3	selfer	0.1	27.7	0.17	25	4hours	falcon_tube	equal_ratio	LS31	final
2023-09-08	LS31_3	selfer	0.1	27.7	0.41	25	4hours	falcon_tube	equal_ratio	LS31	final
2023-09-08	LS31_3	selfer	0.1	27.7	0.35	25	4hours	falcon_tube	equal_ratio	LS31	final
2023-09-08	LS31_3	selfer	0.1	27.7	0.36	25	4hours	falcon_tube	equal_ratio	LS31	final
2023-09-08	LS30_3	selfer	0.1	27	0.21	25	4hours	falcon_tube	equal_ratio	LS30	final
2023-09-08	LS30_3	selfer	0.1	27	0.32	25	4hours	falcon_tube	equal_ratio	LS30	final
2023-09-08	LS30_3	selfer	0.1	27	0.23	25	4hours	falcon_tube	equal_ratio	LS30	final
2023-09-08	LS30_3	selfer	0.1	27	0.44	25	4hours	falcon_tube	equal_ratio	LS30	final
2023-09-08	LS30_3	selfer	0.1	27	0.4	25	4hours	falcon_tube	equal_ratio	LS30	final
2023-09-08	LS30_3	selfer	0.1	27	0.44	25	4hours	falcon_tube	equal_ratio	LS30	final
2023-09-08	LS30_3	selfer	0.1	27	0.18	25	4hours	falcon_tube	equal_ratio	LS30	final
2023-09-08	LS30_3	selfer	0.1	27	0.44	25	4hours	falcon_tube	equal_ratio	LS30	final
2023-09-08	LS30_3	selfer	0.1	27	0.43	25	4hours	falcon_tube	equal_ratio	LS30	final
2023-09-08	LS30_3	selfer	0.1	27	0.57	25	4hours	falcon_tube	equal_ratio	LS30	final
2023-09-08	LS30_3	selfer	0.1	27	0.36	25	4hours	falcon_tube	equal_ratio	LS30	final
2023-09-08	LS30_3	selfer	0.1	27	0.48	25	4hours	falcon_tube	equal_ratio	LS30	final
2023-09-08	LS30_3	selfer	0.1	27	0.21	25	4hours	falcon_tube	equal_ratio	LS30	final
2023-09-08	LS30_3	selfer	0.1	27	0.28	25	4hours	falcon_tube	equal_ratio	LS30	final
2023-09-08	LS30_3	selfer	0.1	27	0.37	25	4hours	falcon_tube	equal_ratio	LS30	final
2023-09-08	LS30_3	selfer	0.1	27	0.39	25	4hours	falcon_tube	equal_ratio	LS30	final
2023-09-08	LS30_3	selfer	0.1	27	0.07	25	4hours	falcon_tube	equal_ratio	LS30	final
2023-09-08	LS30_3	selfer	0.1	27	0.39	25	4hours	falcon_tube	equal_ratio	LS30	final
2023-09-08	LS30_3	selfer	0.1	27	0.13	25	4hours	falcon_tube	equal_ratio	LS30	final
2023-09-08	LS30_3	selfer	0.1	27	0.05	25	4hours	falcon_tube	equal_ratio	LS30	final
2023-09-08	LS30_3	selfer	0.1	27	0.23	25	4hours	falcon_tube	equal_ratio	LS30	final
2023-09-08	LS30_3	selfer	0.1	27	0.43	25	4hours	falcon_tube	equal_ratio	LS30	final
2023-09-08	LS30_3	selfer	0.1	27	0.7	25	4hours	falcon_tube	equal_ratio	LS30	final
2023-09-08	LS30_3	selfer	0.1	27	0.21	25	4hours	falcon_tube	equal_ratio	LS30	final
2023-09-08	LS30_3	selfer	0.1	27	0.35	25	4hours	falcon_tube	equal_ratio	LS30	final
2023-09-08	LS30_3	selfer	0.1	27	0.21	25	4hours	falcon_tube	equal_ratio	LS30	final
2023-09-08	LS30_3	selfer	0.1	27	0.44	25	4hours	falcon_tube	equal_ratio	LS30	final
2023-09-08	LS30_3	selfer	0.1	27	0.38	25	4hours	falcon_tube	equal_ratio	LS30	final
2023-09-08	LS30_3	selfer	0.1	27	0.23	25	4hours	falcon_tube	equal_ratio	LS30	final
2023-09-08	LS32_3	outcrosser	0.1	20	0.09	25	4hours	falcon_tube	equal_ratio	LS32	final
2023-09-08	LS32_3	outcrosser	0.1	20	0.08	25	4hours	falcon_tube	equal_ratio	LS32	final
2023-09-08	LS32_3	outcrosser	0.1	20	0.57	25	4hours	falcon_tube	equal_ratio	LS32	final
2023-09-08	LS32_3	outcrosser	0.1	20	0.29	25	4hours	falcon_tube	equal_ratio	LS32	final
2023-09-08	LS32_3	outcrosser	0.1	20	0.51	25	4hours	falcon_tube	equal_ratio	LS32	final
2023-09-08	LS32_3	outcrosser	0.1	20	0.22	25	4hours	falcon_tube	equal_ratio	LS32	final
2023-09-08	LS32_3	outcrosser	0.1	20	0.28	25	4hours	falcon_tube	equal_ratio	LS32	final
2023-09-08	LS32_3	outcrosser	0.1	20	0.42	25	4hours	falcon_tube	equal_ratio	LS32	final
2023-09-08	LS32_3	outcrosser	0.1	20	0.4	25	4hours	falcon_tube	equal_ratio	LS32	final
2023-09-08	LS32_3	outcrosser	0.1	20	0.49	25	4hours	falcon_tube	equal_ratio	LS32	final
2023-09-08	LS32_3	outcrosser	0.1	20	0.32	25	4hours	falcon_tube	equal_ratio	LS32	final
2023-09-08	LS32_3	outcrosser	0.1	20	0.3	25	4hours	falcon_tube	equal_ratio	LS32	final
2023-09-08	LS32_3	outcrosser	0.1	20	0.21	25	4hours	falcon_tube	equal_ratio	LS32	final
2023-09-08	LS32_3	outcrosser	0.1	20	0.18	25	4hours	falcon_tube	equal_ratio	LS32	final
2023-09-08	LS32_3	outcrosser	0.1	20	0.36	25	4hours	falcon_tube	equal_ratio	LS32	final
2023-09-08	LS32_3	outcrosser	0.1	20	0.06	25	4hours	falcon_tube	equal_ratio	LS32	final
2023-09-08	LS32_3	outcrosser	0.1	20	0.45	25	4hours	falcon_tube	equal_ratio	LS32	final
2023-09-08	LS33_1	outcrosser	0.1	21.3	0.3	25	4hours	falcon_tube	equal_ratio	LS33	final
2023-09-08	LS33_1	outcrosser	0.1	21.3	0.4	25	4hours	falcon_tube	equal_ratio	LS33	final
2023-09-08	LS33_1	outcrosser	0.1	21.3	0.51	25	4hours	falcon_tube	equal_ratio	LS33	final
2023-09-08	LS33_1	outcrosser	0.1	21.3	0.41	25	4hours	falcon_tube	equal_ratio	LS33	final
2023-09-08	LS33_1	outcrosser	0.1	21.3	0.25	25	4hours	falcon_tube	equal_ratio	LS33	final
2023-09-08	LS33_1	outcrosser	0.1	21.3	0.35	25	4hours	falcon_tube	equal_ratio	LS33	final
2023-09-08	LS33_1	outcrosser	0.1	21.3	0.43	25	4hours	falcon_tube	equal_ratio	LS33	final
2023-09-08	LS33_1	outcrosser	0.1	21.3	0.35	25	4hours	falcon_tube	equal_ratio	LS33	final
2023-09-08	LS33_1	outcrosser	0.1	21.3	0.07	25	4hours	falcon_tube	equal_ratio	LS33	final
2023-09-08	LS33_1	outcrosser	0.1	21.3	0.42	25	4hours	falcon_tube	equal_ratio	LS33	final
2023-09-08	LS33_1	outcrosser	0.1	21.3	0.34	25	4hours	falcon_tube	equal_ratio	LS33	final
2023-09-08	LS33_1	outcrosser	0.1	21.3	0.16	25	4hours	falcon_tube	equal_ratio	LS33	final
2023-09-08	LS33_1	outcrosser	0.1	21.3	0.41	25	4hours	falcon_tube	equal_ratio	LS33	final
2023-09-08	LS33_1	outcrosser	0.1	21.3	0.27	25	4hours	falcon_tube	equal_ratio	LS33	final
2023-09-08	LS33_1	outcrosser	0.1	21.3	0.31	25	4hours	falcon_tube	equal_ratio	LS33	final
2023-09-08	LS33_1	outcrosser	0.1	21.3	0.34	25	4hours	falcon_tube	equal_ratio	LS33	final
2023-09-08	LS33_1	outcrosser	0.1	21.3	0.34	25	4hours	falcon_tube	equal_ratio	LS33	final
2023-09-08	LS33_1	outcrosser	0.1	21.3	0.2	25	4hours	falcon_tube	equal_ratio	LS33	final
2023-09-08	LS33_1	outcrosser	0.1	21.3	0.4	25	4hours	falcon_tube	equal_ratio	LS33	final
2023-09-08	LS33_1	outcrosser	0.1	21.3	0.26	25	4hours	falcon_tube	equal_ratio	LS33	final
2023-09-08	LS33_1	outcrosser	0.1	21.3	0.17	25	4hours	falcon_tube	equal_ratio	LS33	final
2023-09-08	LS33_1	outcrosser	0.1	21.3	0.55	25	4hours	falcon_tube	equal_ratio	LS33	final
2023-09-08	LS33_1	outcrosser	0.1	21.3	0.22	25	4hours	falcon_tube	equal_ratio	LS33	final
2023-09-08	LS33_1	outcrosser	0.1	21.3	0.27	25	4hours	falcon_tube	equal_ratio	LS33	final
2023-09-08	LS33_1	outcrosser	0.1	21.3	0.4	25	4hours	falcon_tube	equal_ratio	LS33	final
2023-09-08	LS33_1	outcrosser	0.1	21.3	0.39	25	4hours	falcon_tube	equal_ratio	LS33	final
2023-09-08	LS33_1	outcrosser	0.1	21.3	0.4	25	4hours	falcon_tube	equal_ratio	LS33	final
2023-09-08	LS33_1	outcrosser	0.1	21.3	0.46	25	4hours	falcon_tube	equal_ratio	LS33	final
2023-09-08	LS33_1	outcrosser	0.1	21.3	0.18	25	4hours	falcon_tube	equal_ratio	LS33	final
2023-09-08	LS33_1	outcrosser	0.1	21.3	0.31	25	4hours	falcon_tube	equal_ratio	LS33	final
2023-09-08	LS33_1	outcrosser	0.1	21.3	0.13	25	4hours	falcon_tube	equal_ratio	LS33	final
2023-09-08	LS33_1	outcrosser	0.1	21.3	0.17	25	4hours	falcon_tube	equal_ratio	LS33	final
2023-09-08	LS30_3	selfer	0.01	2.7	0.19	25	4hours	falcon_tube	equal_ratio	LS30	final
2023-09-08	LS30_3	selfer	0.01	2.7	0.51	25	4hours	falcon_tube	equal_ratio	LS30	final
2023-09-08	LS30_3	selfer	0.01	2.7	0.27	25	4hours	falcon_tube	equal_ratio	LS30	final
2023-09-08	LS30_3	selfer	0.01	2.7	0.2	25	4hours	falcon_tube	equal_ratio	LS30	final
2023-09-08	LS30_3	selfer	0.01	2.7	0.59	25	4hours	falcon_tube	equal_ratio	LS30	final
2023-09-08	LS30_3	selfer	0.01	2.7	0.61	25	4hours	falcon_tube	equal_ratio	LS30	final
2023-09-08	LS30_3	selfer	0.01	2.7	0.57	25	4hours	falcon_tube	equal_ratio	LS30	final
2023-09-08	LS31_3	selfer	0.01	2.8	0.52	25	4hours	falcon_tube	equal_ratio	LS31	final
2023-09-08	LS31_3	selfer	0.01	2.8	0.14	25	4hours	falcon_tube	equal_ratio	LS31	final
2023-09-08	LS31_3	selfer	0.01	2.8	0.5	25	4hours	falcon_tube	equal_ratio	LS31	final
2023-09-08	LS31_3	selfer	0.01	2.8	0.21	25	4hours	falcon_tube	equal_ratio	LS31	final
2023-09-08	LS31_3	selfer	0.01	2.8	0.47	25	4hours	falcon_tube	equal_ratio	LS31	final
2023-09-08	LS31_3	selfer	0.01	2.8	0.51	25	4hours	falcon_tube	equal_ratio	LS31	final
2023-09-08	LS31_3	selfer	0.01	2.8	0.08	25	4hours	falcon_tube	equal_ratio	LS31	final
2023-09-08	LS31_3	selfer	0.01	2.8	0.44	25	4hours	falcon_tube	equal_ratio	LS31	final
2023-09-08	LS31_3	selfer	0.01	2.8	0.39	25	4hours	falcon_tube	equal_ratio	LS31	final
2023-09-08	LS31_3	selfer	0.01	2.8	0.2	25	4hours	falcon_tube	equal_ratio	LS31	final
2023-09-08	LS31_3	selfer	0.01	2.8	0.45	25	4hours	falcon_tube	equal_ratio	LS31	final
2023-09-08	LS31_3	selfer	0.01	2.8	0.08	25	4hours	falcon_tube	equal_ratio	LS31	final
2023-09-08	LS31_3	selfer	0.01	2.8	0.31	25	4hours	falcon_tube	equal_ratio	LS31	final
2023-09-08	LS31_3	selfer	0.01	2.8	0.08	25	4hours	falcon_tube	equal_ratio	LS31	final
2023-09-08	LS31_3	selfer	0.01	2.8	0.17	25	4hours	falcon_tube	equal_ratio	LS31	final
2023-09-08	LS31_3	selfer	0.01	2.8	0.17	25	4hours	falcon_tube	equal_ratio	LS31	final
2023-09-08	LS31_3	selfer	0.01	2.8	0.27	25	4hours	falcon_tube	equal_ratio	LS31	final
2023-09-08	LS31_3	selfer	0.01	2.8	0.31	25	4hours	falcon_tube	equal_ratio	LS31	final
2023-09-08	LS31_3	selfer	0.01	2.8	0.29	25	4hours	falcon_tube	equal_ratio	LS31	final
2023-09-08	LS31_3	selfer	0.01	2.8	0.19	25	4hours	falcon_tube	equal_ratio	LS31	final
2023-09-08	LS31_3	selfer	0.01	2.8	0.19	25	4hours	falcon_tube	equal_ratio	LS31	final
2023-09-08	LS31_3	selfer	0.01	2.8	0.11	25	4hours	falcon_tube	equal_ratio	LS31	final
2023-09-08	LS31_3	selfer	0.01	2.8	0.26	25	4hours	falcon_tube	equal_ratio	LS31	final
2023-09-08	LS31_3	selfer	0.01	2.8	0.08	25	4hours	falcon_tube	equal_ratio	LS31	final
2023-09-08	LS31_3	selfer	0.01	2.8	0.23	25	4hours	falcon_tube	equal_ratio	LS31	final
2023-09-08	LS32_3	outcrosser	0.01	2	0.29	25	4hours	falcon_tube	equal_ratio	LS32	final
2023-09-08	LS32_3	outcrosser	0.01	2	0.28	25	4hours	falcon_tube	equal_ratio	LS32	final
2023-09-08	LS32_3	outcrosser	0.01	2	0.13	25	4hours	falcon_tube	equal_ratio	LS32	final
2023-09-08	LS32_3	outcrosser	0.01	2	0.36	25	4hours	falcon_tube	equal_ratio	LS32	final
2023-09-08	LS32_3	outcrosser	0.01	2	0.18	25	4hours	falcon_tube	equal_ratio	LS32	final
2023-09-08	LS32_3	outcrosser	0.01	2	0.17	25	4hours	falcon_tube	equal_ratio	LS32	final
2023-09-08	LS32_3	outcrosser	0.01	2	0.55	25	4hours	falcon_tube	equal_ratio	LS32	final
2023-09-08	LS32_3	outcrosser	0.01	2	0.52	25	4hours	falcon_tube	equal_ratio	LS32	final
2023-09-08	LS33_1	outcrosser	0.01	2.1	0.05	25	4hours	falcon_tube	equal_ratio	LS33	final
2023-09-08	LS33_1	outcrosser	0.01	2.1	0.24	25	4hours	falcon_tube	equal_ratio	LS33	final
2023-09-08	LS33_1	outcrosser	0.01	2.1	0.55	25	4hours	falcon_tube	equal_ratio	LS33	final
2023-09-08	LS33_1	outcrosser	0.01	2.1	0.29	25	4hours	falcon_tube	equal_ratio	LS33	final
2023-09-08	LS33_1	outcrosser	0.01	2.1	0.47	25	4hours	falcon_tube	equal_ratio	LS33	final
2023-09-08	LS33_1	outcrosser	0.01	2.1	0.44	25	4hours	falcon_tube	equal_ratio	LS33	final
2023-09-08	LS33_1	outcrosser	0.01	2.1	0.29	25	4hours	falcon_tube	equal_ratio	LS33	final
2023-09-08	LS33_1	outcrosser	0.01	2.1	0.3	25	4hours	falcon_tube	equal_ratio	LS33	final
2023-09-08	LS33_1	outcrosser	0.01	2.1	0.21	25	4hours	falcon_tube	equal_ratio	LS33	final
2023-09-08	LS33_1	outcrosser	0.01	2.1	0.35	25	4hours	falcon_tube	equal_ratio	LS33	final
2023-09-08	LS33_1	outcrosser	0.01	2.1	0.18	25	4hours	falcon_tube	equal_ratio	LS33	final
2023-09-08	LS32_3	outcrosser	1	253.3	0.48	25	4hours	falcon_tube	equal_ratio	LS32	final
2023-09-08	LS32_3	outcrosser	1	253.3	0.22	25	4hours	falcon_tube	equal_ratio	LS32	final
2023-09-08	LS32_3	outcrosser	1	253.3	0.25	25	4hours	falcon_tube	equal_ratio	LS32	final
2023-09-08	LS32_3	outcrosser	1	253.3	0.46	25	4hours	falcon_tube	equal_ratio	LS32	final
2023-09-08	LS32_3	outcrosser	1	253.3	0.63	25	4hours	falcon_tube	equal_ratio	LS32	final
2023-09-08	LS32_3	outcrosser	1	253.3	0.22	25	4hours	falcon_tube	equal_ratio	LS32	final
2023-09-08	LS32_3	outcrosser	1	253.3	0.44	25	4hours	falcon_tube	equal_ratio	LS32	final
2023-09-08	LS32_3	outcrosser	1	253.3	0.14	25	4hours	falcon_tube	equal_ratio	LS32	final
2023-09-08	LS32_3	outcrosser	1	253.3	0.15	25	4hours	falcon_tube	equal_ratio	LS32	final
2023-09-08	LS32_3	outcrosser	1	253.3	0.53	25	4hours	falcon_tube	equal_ratio	LS32	final
2023-09-08	LS32_3	outcrosser	1	253.3	0.56	25	4hours	falcon_tube	equal_ratio	LS32	final
2023-09-08	LS32_3	outcrosser	1	253.3	0.21	25	4hours	falcon_tube	equal_ratio	LS32	final
2023-09-08	LS32_3	outcrosser	1	253.3	0.54	25	4hours	falcon_tube	equal_ratio	LS32	final
2023-09-08	LS32_3	outcrosser	1	253.3	0.34	25	4hours	falcon_tube	equal_ratio	LS32	final
2023-09-08	LS32_3	outcrosser	1	253.3	0.22	25	4hours	falcon_tube	equal_ratio	LS32	final
2023-09-08	LS32_3	outcrosser	1	253.3	0.23	25	4hours	falcon_tube	equal_ratio	LS32	final
2023-09-08	LS32_3	outcrosser	1	253.3	0.68	25	4hours	falcon_tube	equal_ratio	LS32	final
2023-09-08	LS32_3	outcrosser	1	253.3	0.29	25	4hours	falcon_tube	equal_ratio	LS32	final
2023-09-08	LS32_3	outcrosser	1	253.3	0.59	25	4hours	falcon_tube	equal_ratio	LS32	final
2023-09-08	LS32_3	outcrosser	1	253.3	0.16	25	4hours	falcon_tube	equal_ratio	LS32	final
2023-09-08	LS32_3	outcrosser	1	253.3	0.28	25	4hours	falcon_tube	equal_ratio	LS32	final
2023-09-08	LS32_3	outcrosser	1	253.3	0.38	25	4hours	falcon_tube	equal_ratio	LS32	final
2023-09-08	LS32_3	outcrosser	1	253.3	0.39	25	4hours	falcon_tube	equal_ratio	LS32	final
2023-09-08	LS32_3	outcrosser	1	253.3	0.13	25	4hours	falcon_tube	equal_ratio	LS32	final
2023-09-08	LS32_3	outcrosser	1	253.3	0.14	25	4hours	falcon_tube	equal_ratio	LS32	final
2023-09-08	LS32_3	outcrosser	1	253.3	0.65	25	4hours	falcon_tube	equal_ratio	LS32	final
2023-09-08	LS32_3	outcrosser	1	253.3	0.31	25	4hours	falcon_tube	equal_ratio	LS32	final
2023-09-08	LS32_3	outcrosser	1	253.3	0.28	25	4hours	falcon_tube	equal_ratio	LS32	final
2023-09-08	LS32_3	outcrosser	1	253.3	0.2	25	4hours	falcon_tube	equal_ratio	LS32	final
2023-09-08	LS32_3	outcrosser	1	253.3	0.32	25	4hours	falcon_tube	equal_ratio	LS32	final
2023-09-08	LS32_3	outcrosser	1	253.3	0.14	25	4hours	falcon_tube	equal_ratio	LS32	final
2023-09-08	LS32_3	outcrosser	1	253.3	0.27	25	4hours	falcon_tube	equal_ratio	LS32	final
2023-09-08	LS30_4	selfer	1	256.7	0.58	25	4hours	falcon_tube	equal_ratio	LS30	final
2023-09-08	LS30_4	selfer	1	256.7	0.17	25	4hours	falcon_tube	equal_ratio	LS30	final
2023-09-08	LS30_4	selfer	1	256.7	0.43	25	4hours	falcon_tube	equal_ratio	LS30	final
2023-09-08	LS30_4	selfer	1	256.7	0.05	25	4hours	falcon_tube	equal_ratio	LS30	final
2023-09-08	LS30_4	selfer	1	256.7	0.23	25	4hours	falcon_tube	equal_ratio	LS30	final
2023-09-08	LS30_4	selfer	1	256.7	0.05	25	4hours	falcon_tube	equal_ratio	LS30	final
2023-09-08	LS30_4	selfer	1	256.7	0.35	25	4hours	falcon_tube	equal_ratio	LS30	final
2023-09-08	LS30_4	selfer	1	256.7	0.21	25	4hours	falcon_tube	equal_ratio	LS30	final
2023-09-08	LS30_4	selfer	1	256.7	0.22	25	4hours	falcon_tube	equal_ratio	LS30	final
2023-09-08	LS30_4	selfer	1	256.7	0.29	25	4hours	falcon_tube	equal_ratio	LS30	final
2023-09-08	LS30_4	selfer	1	256.7	0.32	25	4hours	falcon_tube	equal_ratio	LS30	final
2023-09-08	LS30_4	selfer	1	256.7	0.12	25	4hours	falcon_tube	equal_ratio	LS30	final
2023-09-08	LS30_4	selfer	1	256.7	0.07	25	4hours	falcon_tube	equal_ratio	LS30	final
2023-09-08	LS30_4	selfer	1	256.7	0.2	25	4hours	falcon_tube	equal_ratio	LS30	final
2023-09-08	LS30_4	selfer	1	256.7	0.2	25	4hours	falcon_tube	equal_ratio	LS30	final
2023-09-08	LS30_4	selfer	1	256.7	0.12	25	4hours	falcon_tube	equal_ratio	LS30	final
2023-09-08	LS30_4	selfer	1	256.7	0.3	25	4hours	falcon_tube	equal_ratio	LS30	final
2023-09-08	LS30_4	selfer	1	256.7	0.26	25	4hours	falcon_tube	equal_ratio	LS30	final
2023-09-08	LS30_4	selfer	1	256.7	0.37	25	4hours	falcon_tube	equal_ratio	LS30	final
2023-09-08	LS30_4	selfer	1	256.7	0.14	25	4hours	falcon_tube	equal_ratio	LS30	final
2023-09-08	LS30_4	selfer	1	256.7	0.36	25	4hours	falcon_tube	equal_ratio	LS30	final
2023-09-08	LS30_4	selfer	1	256.7	0.18	25	4hours	falcon_tube	equal_ratio	LS30	final
2023-09-08	LS30_4	selfer	1	256.7	0.37	25	4hours	falcon_tube	equal_ratio	LS30	final
2023-09-08	LS30_4	selfer	1	256.7	0.43	25	4hours	falcon_tube	equal_ratio	LS30	final
2023-09-08	LS30_4	selfer	1	256.7	0.1	25	4hours	falcon_tube	equal_ratio	LS30	final
2023-09-08	LS30_4	selfer	1	256.7	0.21	25	4hours	falcon_tube	equal_ratio	LS30	final
2023-09-08	LS30_4	selfer	1	256.7	0.33	25	4hours	falcon_tube	equal_ratio	LS30	final
2023-09-08	LS30_4	selfer	1	256.7	0.05	25	4hours	falcon_tube	equal_ratio	LS30	final
2023-09-08	LS30_4	selfer	1	256.7	0.41	25	4hours	falcon_tube	equal_ratio	LS30	final
2023-09-08	LS30_4	selfer	1	256.7	0.26	25	4hours	falcon_tube	equal_ratio	LS30	final
2023-09-08	LS30_4	selfer	1	256.7	0.1	25	4hours	falcon_tube	equal_ratio	LS30	final
2023-09-08	LS30_4	selfer	1	256.7	0.31	25	4hours	falcon_tube	equal_ratio	LS30	final
2023-09-08	LS31_9	selfer	1	243.3	0.22	25	4hours	falcon_tube	equal_ratio	LS31	final
2023-09-08	LS31_9	selfer	1	243.3	0.38	25	4hours	falcon_tube	equal_ratio	LS31	final
2023-09-08	LS31_9	selfer	1	243.3	0.16	25	4hours	falcon_tube	equal_ratio	LS31	final
2023-09-08	LS31_9	selfer	1	243.3	0.25	25	4hours	falcon_tube	equal_ratio	LS31	final
2023-09-08	LS31_9	selfer	1	243.3	0.34	25	4hours	falcon_tube	equal_ratio	LS31	final
2023-09-08	LS31_9	selfer	1	243.3	0.14	25	4hours	falcon_tube	equal_ratio	LS31	final
2023-09-08	LS31_9	selfer	1	243.3	0.29	25	4hours	falcon_tube	equal_ratio	LS31	final
2023-09-08	LS31_9	selfer	1	243.3	0.16	25	4hours	falcon_tube	equal_ratio	LS31	final
2023-09-08	LS31_9	selfer	1	243.3	0.21	25	4hours	falcon_tube	equal_ratio	LS31	final
2023-09-08	LS31_9	selfer	1	243.3	0.24	25	4hours	falcon_tube	equal_ratio	LS31	final
2023-09-08	LS31_9	selfer	1	243.3	0.37	25	4hours	falcon_tube	equal_ratio	LS31	final
2023-09-08	LS31_9	selfer	1	243.3	0.19	25	4hours	falcon_tube	equal_ratio	LS31	final
2023-09-08	LS31_9	selfer	1	243.3	0.3	25	4hours	falcon_tube	equal_ratio	LS31	final
2023-09-08	LS31_9	selfer	1	243.3	0.21	25	4hours	falcon_tube	equal_ratio	LS31	final
2023-09-08	LS31_9	selfer	1	243.3	0.16	25	4hours	falcon_tube	equal_ratio	LS31	final
2023-09-08	LS31_9	selfer	1	243.3	0.21	25	4hours	falcon_tube	equal_ratio	LS31	final
2023-09-08	LS31_9	selfer	1	243.3	0.17	25	4hours	falcon_tube	equal_ratio	LS31	final
2023-09-08	LS31_9	selfer	1	243.3	0.14	25	4hours	falcon_tube	equal_ratio	LS31	final
2023-09-08	LS31_9	selfer	1	243.3	0.44	25	4hours	falcon_tube	equal_ratio	LS31	final
2023-09-08	LS31_9	selfer	1	243.3	0.27	25	4hours	falcon_tube	equal_ratio	LS31	final
2023-09-08	LS31_9	selfer	1	243.3	0.14	25	4hours	falcon_tube	equal_ratio	LS31	final
2023-09-08	LS31_9	selfer	1	243.3	0.29	25	4hours	falcon_tube	equal_ratio	LS31	final
2023-09-08	LS31_9	selfer	1	243.3	0.25	25	4hours	falcon_tube	equal_ratio	LS31	final
2023-09-08	LS31_9	selfer	1	243.3	0.25	25	4hours	falcon_tube	equal_ratio	LS31	final
2023-09-08	LS31_9	selfer	1	243.3	0.16	25	4hours	falcon_tube	equal_ratio	LS31	final
2023-09-08	LS31_9	selfer	1	243.3	0.21	25	4hours	falcon_tube	equal_ratio	LS31	final
2023-09-08	LS31_9	selfer	1	243.3	0.33	25	4hours	falcon_tube	equal_ratio	LS31	final
2023-09-08	LS31_9	selfer	1	243.3	0.31	25	4hours	falcon_tube	equal_ratio	LS31	final
2023-09-08	LS31_9	selfer	1	243.3	0.16	25	4hours	falcon_tube	equal_ratio	LS31	final
2023-09-08	LS31_9	selfer	1	243.3	0.3	25	4hours	falcon_tube	equal_ratio	LS31	final
2023-09-08	LS31_9	selfer	1	243.3	0.18	25	4hours	falcon_tube	equal_ratio	LS31	final
2023-09-08	LS31_9	selfer	1	243.3	0.14	25	4hours	falcon_tube	equal_ratio	LS31	final
2023-09-08	LS34_2	outcrosser	1	223.3	0.56	25	4hours	falcon_tube	equal_ratio	LS34	final
2023-09-08	LS34_2	outcrosser	1	223.3	0.54	25	4hours	falcon_tube	equal_ratio	LS34	final
2023-09-08	LS34_2	outcrosser	1	223.3	0.13	25	4hours	falcon_tube	equal_ratio	LS34	final
2023-09-08	LS34_2	outcrosser	1	223.3	0.63	25	4hours	falcon_tube	equal_ratio	LS34	final
2023-09-08	LS34_2	outcrosser	1	223.3	0.31	25	4hours	falcon_tube	equal_ratio	LS34	final
2023-09-08	LS34_2	outcrosser	1	223.3	0.53	25	4hours	falcon_tube	equal_ratio	LS34	final
2023-09-08	LS34_2	outcrosser	1	223.3	0.59	25	4hours	falcon_tube	equal_ratio	LS34	final
2023-09-08	LS34_2	outcrosser	1	223.3	0.19	25	4hours	falcon_tube	equal_ratio	LS34	final
2023-09-08	LS34_2	outcrosser	1	223.3	0.45	25	4hours	falcon_tube	equal_ratio	LS34	final
2023-09-08	LS34_2	outcrosser	1	223.3	0.59	25	4hours	falcon_tube	equal_ratio	LS34	final
2023-09-08	LS34_2	outcrosser	1	223.3	0.43	25	4hours	falcon_tube	equal_ratio	LS34	final
2023-09-08	LS34_2	outcrosser	1	223.3	0.25	25	4hours	falcon_tube	equal_ratio	LS34	final
2023-09-08	LS34_2	outcrosser	1	223.3	0.41	25	4hours	falcon_tube	equal_ratio	LS34	final
2023-09-08	LS34_2	outcrosser	1	223.3	0.44	25	4hours	falcon_tube	equal_ratio	LS34	final
2023-09-08	LS34_2	outcrosser	1	223.3	0.19	25	4hours	falcon_tube	equal_ratio	LS34	final
2023-09-08	LS34_2	outcrosser	1	223.3	0.22	25	4hours	falcon_tube	equal_ratio	LS34	final
2023-09-08	LS34_2	outcrosser	1	223.3	0.31	25	4hours	falcon_tube	equal_ratio	LS34	final
2023-09-08	LS34_2	outcrosser	1	223.3	0.65	25	4hours	falcon_tube	equal_ratio	LS34	final
2023-09-08	LS34_2	outcrosser	1	223.3	0.5	25	4hours	falcon_tube	equal_ratio	LS34	final
2023-09-08	LS34_2	outcrosser	1	223.3	0.53	25	4hours	falcon_tube	equal_ratio	LS34	final
2023-09-08	LS34_2	outcrosser	1	223.3	0.12	25	4hours	falcon_tube	equal_ratio	LS34	final
2023-09-08	LS34_2	outcrosser	1	223.3	0.59	25	4hours	falcon_tube	equal_ratio	LS34	final
2023-09-08	LS34_2	outcrosser	1	223.3	0.42	25	4hours	falcon_tube	equal_ratio	LS34	final
2023-09-08	LS34_2	outcrosser	1	223.3	0.12	25	4hours	falcon_tube	equal_ratio	LS34	final
2023-09-08	LS34_2	outcrosser	1	223.3	0.39	25	4hours	falcon_tube	equal_ratio	LS34	final
2023-09-08	LS34_2	outcrosser	1	223.3	0.43	25	4hours	falcon_tube	equal_ratio	LS34	final
2023-09-08	LS34_2	outcrosser	1	223.3	0.17	25	4hours	falcon_tube	equal_ratio	LS34	final
2023-09-08	LS34_2	outcrosser	1	223.3	0.3	25	4hours	falcon_tube	equal_ratio	LS34	final
2023-09-08	LS34_2	outcrosser	1	223.3	0.51	25	4hours	falcon_tube	equal_ratio	LS34	final
2023-09-08	LS34_2	outcrosser	1	223.3	0.23	25	4hours	falcon_tube	equal_ratio	LS34	final
2023-09-08	LS34_2	outcrosser	1	223.3	0.07	25	4hours	falcon_tube	equal_ratio	LS34	final
2023-09-08	LS34_2	outcrosser	1	223.3	0.32	25	4hours	falcon_tube	equal_ratio	LS34	final
2023-09-08	LS34_2	outcrosser	0.5	111.7	0.43	25	4hours	falcon_tube	equal_ratio	LS34	final
2023-09-08	LS34_2	outcrosser	0.5	111.7	0.21	25	4hours	falcon_tube	equal_ratio	LS34	final
2023-09-08	LS34_2	outcrosser	0.5	111.7	0.43	25	4hours	falcon_tube	equal_ratio	LS34	final
2023-09-08	LS34_2	outcrosser	0.5	111.7	0.15	25	4hours	falcon_tube	equal_ratio	LS34	final
2023-09-08	LS34_2	outcrosser	0.5	111.7	0.53	25	4hours	falcon_tube	equal_ratio	LS34	final
2023-09-08	LS34_2	outcrosser	0.5	111.7	0.05	25	4hours	falcon_tube	equal_ratio	LS34	final
2023-09-08	LS34_2	outcrosser	0.5	111.7	0.4	25	4hours	falcon_tube	equal_ratio	LS34	final
2023-09-08	LS34_2	outcrosser	0.5	111.7	0.42	25	4hours	falcon_tube	equal_ratio	LS34	final
2023-09-08	LS34_2	outcrosser	0.5	111.7	0.28	25	4hours	falcon_tube	equal_ratio	LS34	final
2023-09-08	LS34_2	outcrosser	0.5	111.7	0.32	25	4hours	falcon_tube	equal_ratio	LS34	final
2023-09-08	LS34_2	outcrosser	0.5	111.7	0.6	25	4hours	falcon_tube	equal_ratio	LS34	final
2023-09-08	LS34_2	outcrosser	0.5	111.7	0.45	25	4hours	falcon_tube	equal_ratio	LS34	final
2023-09-08	LS34_2	outcrosser	0.5	111.7	0.57	25	4hours	falcon_tube	equal_ratio	LS34	final
2023-09-08	LS34_2	outcrosser	0.5	111.7	0.26	25	4hours	falcon_tube	equal_ratio	LS34	final
2023-09-08	LS34_2	outcrosser	0.5	111.7	0.18	25	4hours	falcon_tube	equal_ratio	LS34	final
2023-09-08	LS34_2	outcrosser	0.5	111.7	0.56	25	4hours	falcon_tube	equal_ratio	LS34	final
2023-09-08	LS34_2	outcrosser	0.5	111.7	0.16	25	4hours	falcon_tube	equal_ratio	LS34	final
2023-09-08	LS34_2	outcrosser	0.5	111.7	0.38	25	4hours	falcon_tube	equal_ratio	LS34	final
2023-09-08	LS32_3	outcrosser	0.5	126.7	0.27	25	4hours	falcon_tube	equal_ratio	LS32	final
2023-09-08	LS32_3	outcrosser	0.5	126.7	0.36	25	4hours	falcon_tube	equal_ratio	LS32	final
2023-09-08	LS32_3	outcrosser	0.5	126.7	0.09	25	4hours	falcon_tube	equal_ratio	LS32	final
2023-09-08	LS32_3	outcrosser	0.5	126.7	0.36	25	4hours	falcon_tube	equal_ratio	LS32	final
2023-09-08	LS32_3	outcrosser	0.5	126.7	0.6	25	4hours	falcon_tube	equal_ratio	LS32	final
2023-09-08	LS32_3	outcrosser	0.5	126.7	0.07	25	4hours	falcon_tube	equal_ratio	LS32	final
2023-09-08	LS32_3	outcrosser	0.5	126.7	0.27	25	4hours	falcon_tube	equal_ratio	LS32	final
2023-09-08	LS32_3	outcrosser	0.5	126.7	0.34	25	4hours	falcon_tube	equal_ratio	LS32	final
2023-09-08	LS32_3	outcrosser	0.5	126.7	0.1	25	4hours	falcon_tube	equal_ratio	LS32	final
2023-09-08	LS32_3	outcrosser	0.5	126.7	0.67	25	4hours	falcon_tube	equal_ratio	LS32	final
2023-09-08	LS32_3	outcrosser	0.5	126.7	0.22	25	4hours	falcon_tube	equal_ratio	LS32	final
2023-09-08	LS32_3	outcrosser	0.5	126.7	0.23	25	4hours	falcon_tube	equal_ratio	LS32	final
2023-09-08	LS32_3	outcrosser	0.5	126.7	0.36	25	4hours	falcon_tube	equal_ratio	LS32	final
2023-09-08	LS32_3	outcrosser	0.5	126.7	0.42	25	4hours	falcon_tube	equal_ratio	LS32	final
2023-09-08	LS32_3	outcrosser	0.5	126.7	0.28	25	4hours	falcon_tube	equal_ratio	LS32	final
2023-09-08	LS32_3	outcrosser	0.5	126.7	0.49	25	4hours	falcon_tube	equal_ratio	LS32	final
2023-09-08	LS32_3	outcrosser	0.5	126.7	0.2	25	4hours	falcon_tube	equal_ratio	LS32	final
2023-09-08	LS32_3	outcrosser	0.5	126.7	0.13	25	4hours	falcon_tube	equal_ratio	LS32	final
2023-09-08	LS32_3	outcrosser	0.5	126.7	0.44	25	4hours	falcon_tube	equal_ratio	LS32	final
2023-09-08	LS32_3	outcrosser	0.5	126.7	0.29	25	4hours	falcon_tube	equal_ratio	LS32	final
2023-09-08	LS32_3	outcrosser	0.5	126.7	0.37	25	4hours	falcon_tube	equal_ratio	LS32	final
2023-09-08	LS32_3	outcrosser	0.5	126.7	0.4	25	4hours	falcon_tube	equal_ratio	LS32	final
2023-09-08	LS32_3	outcrosser	0.5	126.7	0.04	25	4hours	falcon_tube	equal_ratio	LS32	final
2023-09-08	LS32_3	outcrosser	0.5	126.7	0.18	25	4hours	falcon_tube	equal_ratio	LS32	final
2023-09-08	LS32_3	outcrosser	0.5	126.7	0.42	25	4hours	falcon_tube	equal_ratio	LS32	final
2023-09-08	LS32_3	outcrosser	0.5	126.7	0.46	25	4hours	falcon_tube	equal_ratio	LS32	final
2023-09-08	LS32_3	outcrosser	0.5	126.7	0.55	25	4hours	falcon_tube	equal_ratio	LS32	final
2023-09-08	LS32_3	outcrosser	0.5	126.7	0.13	25	4hours	falcon_tube	equal_ratio	LS32	final
2023-09-08	LS32_3	outcrosser	0.5	126.7	0.73	25	4hours	falcon_tube	equal_ratio	LS32	final
2023-09-08	LS32_3	outcrosser	0.5	126.7	0.28	25	4hours	falcon_tube	equal_ratio	LS32	final
2023-09-08	LS32_3	outcrosser	0.5	126.7	0.12	25	4hours	falcon_tube	equal_ratio	LS32	final
2023-09-08	LS32_3	outcrosser	0.5	126.7	0.49	25	4hours	falcon_tube	equal_ratio	LS32	final
2023-09-08	LS30_4	selfer	0.5	128.3	0.26	25	4hours	falcon_tube	equal_ratio	LS30	final
2023-09-08	LS30_4	selfer	0.5	128.3	0.31	25	4hours	falcon_tube	equal_ratio	LS30	final
2023-09-08	LS30_4	selfer	0.5	128.3	0.14	25	4hours	falcon_tube	equal_ratio	LS30	final
2023-09-08	LS30_4	selfer	0.5	128.3	0.28	25	4hours	falcon_tube	equal_ratio	LS30	final
2023-09-08	LS30_4	selfer	0.5	128.3	0.35	25	4hours	falcon_tube	equal_ratio	LS30	final
2023-09-08	LS30_4	selfer	0.5	128.3	0.22	25	4hours	falcon_tube	equal_ratio	LS30	final
2023-09-08	LS30_4	selfer	0.5	128.3	0.48	25	4hours	falcon_tube	equal_ratio	LS30	final
2023-09-08	LS30_4	selfer	0.5	128.3	0.34	25	4hours	falcon_tube	equal_ratio	LS30	final
2023-09-08	LS30_4	selfer	0.5	128.3	0.48	25	4hours	falcon_tube	equal_ratio	LS30	final
2023-09-08	LS30_4	selfer	0.5	128.3	0.4	25	4hours	falcon_tube	equal_ratio	LS30	final
2023-09-08	LS30_4	selfer	0.5	128.3	0.26	25	4hours	falcon_tube	equal_ratio	LS30	final
2023-09-08	LS30_4	selfer	0.5	128.3	0.38	25	4hours	falcon_tube	equal_ratio	LS30	final
2023-09-08	LS30_4	selfer	0.5	128.3	0.45	25	4hours	falcon_tube	equal_ratio	LS30	final
2023-09-08	LS30_4	selfer	0.5	128.3	0.45	25	4hours	falcon_tube	equal_ratio	LS30	final
2023-09-08	LS30_4	selfer	0.5	128.3	0.22	25	4hours	falcon_tube	equal_ratio	LS30	final
2023-09-08	LS30_4	selfer	0.5	128.3	0.38	25	4hours	falcon_tube	equal_ratio	LS30	final
2023-09-08	LS30_4	selfer	0.5	128.3	0.23	25	4hours	falcon_tube	equal_ratio	LS30	final
2023-09-08	LS30_4	selfer	0.5	128.3	0.44	25	4hours	falcon_tube	equal_ratio	LS30	final
2023-09-08	LS30_4	selfer	0.5	128.3	0.25	25	4hours	falcon_tube	equal_ratio	LS30	final
2023-09-08	LS30_4	selfer	0.5	128.3	0.21	25	4hours	falcon_tube	equal_ratio	LS30	final
2023-09-08	LS30_4	selfer	0.5	128.3	0.37	25	4hours	falcon_tube	equal_ratio	LS30	final
2023-09-08	LS30_4	selfer	0.5	128.3	0.51	25	4hours	falcon_tube	equal_ratio	LS30	final
2023-09-08	LS30_4	selfer	0.5	128.3	0.35	25	4hours	falcon_tube	equal_ratio	LS30	final
2023-09-08	LS30_4	selfer	0.5	128.3	0.05	25	4hours	falcon_tube	equal_ratio	LS30	final
2023-09-08	LS30_4	selfer	0.5	128.3	0.26	25	4hours	falcon_tube	equal_ratio	LS30	final
2023-09-08	LS30_4	selfer	0.5	128.3	0.35	25	4hours	falcon_tube	equal_ratio	LS30	final
2023-09-08	LS30_4	selfer	0.5	128.3	0.21	25	4hours	falcon_tube	equal_ratio	LS30	final
2023-09-08	LS30_4	selfer	0.5	128.3	0.36	25	4hours	falcon_tube	equal_ratio	LS30	final
2023-09-08	LS30_4	selfer	0.5	128.3	0.15	25	4hours	falcon_tube	equal_ratio	LS30	final
2023-09-08	LS30_4	selfer	0.5	128.3	0.39	25	4hours	falcon_tube	equal_ratio	LS30	final
2023-09-08	LS30_4	selfer	0.5	128.3	0.36	25	4hours	falcon_tube	equal_ratio	LS30	final
2023-09-08	LS31_9	selfer	0.5	121.7	0.21	25	4hours	falcon_tube	equal_ratio	LS31	final
2023-09-08	LS31_9	selfer	0.5	121.7	0.27	25	4hours	falcon_tube	equal_ratio	LS31	final
2023-09-08	LS31_9	selfer	0.5	121.7	0.11	25	4hours	falcon_tube	equal_ratio	LS31	final
2023-09-08	LS31_9	selfer	0.5	121.7	0.21	25	4hours	falcon_tube	equal_ratio	LS31	final
2023-09-08	LS31_9	selfer	0.5	121.7	0.31	25	4hours	falcon_tube	equal_ratio	LS31	final
2023-09-08	LS31_9	selfer	0.5	121.7	0.37	25	4hours	falcon_tube	equal_ratio	LS31	final
2023-09-08	LS31_9	selfer	0.5	121.7	0.15	25	4hours	falcon_tube	equal_ratio	LS31	final
2023-09-08	LS31_9	selfer	0.5	121.7	0.37	25	4hours	falcon_tube	equal_ratio	LS31	final
2023-09-08	LS31_9	selfer	0.5	121.7	0.14	25	4hours	falcon_tube	equal_ratio	LS31	final
2023-09-08	LS31_9	selfer	0.5	121.7	0.34	25	4hours	falcon_tube	equal_ratio	LS31	final
2023-09-08	LS31_9	selfer	0.5	121.7	0.28	25	4hours	falcon_tube	equal_ratio	LS31	final
2023-09-08	LS31_9	selfer	0.5	121.7	0.22	25	4hours	falcon_tube	equal_ratio	LS31	final
2023-09-08	LS31_9	selfer	0.5	121.7	0.13	25	4hours	falcon_tube	equal_ratio	LS31	final
2023-09-08	LS31_9	selfer	0.5	121.7	0.12	25	4hours	falcon_tube	equal_ratio	LS31	final
2023-09-08	LS31_9	selfer	0.5	121.7	0.31	25	4hours	falcon_tube	equal_ratio	LS31	final
2023-09-08	LS31_9	selfer	0.5	121.7	0.25	25	4hours	falcon_tube	equal_ratio	LS31	final
2023-09-08	LS31_9	selfer	0.5	121.7	0.3	25	4hours	falcon_tube	equal_ratio	LS31	final
2023-09-08	LS31_9	selfer	0.5	121.7	0.23	25	4hours	falcon_tube	equal_ratio	LS31	final
2023-09-08	LS31_9	selfer	0.5	121.7	0.11	25	4hours	falcon_tube	equal_ratio	LS31	final
2023-09-08	LS31_9	selfer	0.5	121.7	0.23	25	4hours	falcon_tube	equal_ratio	LS31	final
2023-09-08	LS31_9	selfer	0.5	121.7	0.25	25	4hours	falcon_tube	equal_ratio	LS31	final
2023-09-08	LS31_9	selfer	0.5	121.7	0.23	25	4hours	falcon_tube	equal_ratio	LS31	final
2023-09-08	LS31_9	selfer	0.5	121.7	0.32	25	4hours	falcon_tube	equal_ratio	LS31	final
2023-09-08	LS31_9	selfer	0.5	121.7	0.08	25	4hours	falcon_tube	equal_ratio	LS31	final
2023-09-08	LS31_9	selfer	0.5	121.7	0.09	25	4hours	falcon_tube	equal_ratio	LS31	final
2023-09-08	LS31_9	selfer	0.5	121.7	0.23	25	4hours	falcon_tube	equal_ratio	LS31	final
2023-09-08	LS31_9	selfer	0.5	121.7	0.15	25	4hours	falcon_tube	equal_ratio	LS31	final
2023-09-08	LS31_9	selfer	0.5	121.7	0.27	25	4hours	falcon_tube	equal_ratio	LS31	final
2023-09-08	LS31_9	selfer	0.5	121.7	0.25	25	4hours	falcon_tube	equal_ratio	LS31	final
2023-09-08	LS31_9	selfer	0.5	121.7	0.26	25	4hours	falcon_tube	equal_ratio	LS31	final
2023-09-08	LS31_9	selfer	0.5	121.7	0.09	25	4hours	falcon_tube	equal_ratio	LS31	final
2023-09-08	LS30_4	selfer	0.1	25.7	0.06	25	4hours	falcon_tube	equal_ratio	LS30	final
2023-09-08	LS30_4	selfer	0.1	25.7	0.16	25	4hours	falcon_tube	equal_ratio	LS30	final
2023-09-08	LS30_4	selfer	0.1	25.7	0.59	25	4hours	falcon_tube	equal_ratio	LS30	final
2023-09-08	LS30_4	selfer	0.1	25.7	0.29	25	4hours	falcon_tube	equal_ratio	LS30	final
2023-09-08	LS30_4	selfer	0.1	25.7	0.29	25	4hours	falcon_tube	equal_ratio	LS30	final
2023-09-08	LS30_4	selfer	0.1	25.7	0.65	25	4hours	falcon_tube	equal_ratio	LS30	final
2023-09-08	LS30_4	selfer	0.1	25.7	0.35	25	4hours	falcon_tube	equal_ratio	LS30	final
2023-09-08	LS30_4	selfer	0.1	25.7	0.06	25	4hours	falcon_tube	equal_ratio	LS30	final
2023-09-08	LS30_4	selfer	0.1	25.7	0.24	25	4hours	falcon_tube	equal_ratio	LS30	final
2023-09-08	LS30_4	selfer	0.1	25.7	0.1	25	4hours	falcon_tube	equal_ratio	LS30	final
2023-09-08	LS30_4	selfer	0.1	25.7	0.48	25	4hours	falcon_tube	equal_ratio	LS30	final
2023-09-08	LS30_4	selfer	0.1	25.7	0.47	25	4hours	falcon_tube	equal_ratio	LS30	final
2023-09-08	LS30_4	selfer	0.1	25.7	0.19	25	4hours	falcon_tube	equal_ratio	LS30	final
2023-09-08	LS30_4	selfer	0.1	25.7	0.43	25	4hours	falcon_tube	equal_ratio	LS30	final
2023-09-08	LS30_4	selfer	0.1	25.7	0.21	25	4hours	falcon_tube	equal_ratio	LS30	final
2023-09-08	LS30_4	selfer	0.1	25.7	0.31	25	4hours	falcon_tube	equal_ratio	LS30	final
2023-09-08	LS30_4	selfer	0.1	25.7	0.17	25	4hours	falcon_tube	equal_ratio	LS30	final
2023-09-08	LS30_4	selfer	0.1	25.7	0.05	25	4hours	falcon_tube	equal_ratio	LS30	final
2023-09-08	LS30_4	selfer	0.1	25.7	0.37	25	4hours	falcon_tube	equal_ratio	LS30	final
2023-09-08	LS30_4	selfer	0.1	25.7	0.3	25	4hours	falcon_tube	equal_ratio	LS30	final
2023-09-08	LS34_2	outcrosser	0.1	22.3	0.19	25	4hours	falcon_tube	equal_ratio	LS34	final
2023-09-08	LS34_2	outcrosser	0.1	22.3	0.6	25	4hours	falcon_tube	equal_ratio	LS34	final
2023-09-08	LS34_2	outcrosser	0.1	22.3	0.47	25	4hours	falcon_tube	equal_ratio	LS34	final
2023-09-08	LS34_2	outcrosser	0.1	22.3	0.36	25	4hours	falcon_tube	equal_ratio	LS34	final
2023-09-08	LS34_2	outcrosser	0.1	22.3	0.38	25	4hours	falcon_tube	equal_ratio	LS34	final
2023-09-08	LS34_2	outcrosser	0.1	22.3	0.17	25	4hours	falcon_tube	equal_ratio	LS34	final
2023-09-08	LS34_2	outcrosser	0.1	22.3	0.2	25	4hours	falcon_tube	equal_ratio	LS34	final
2023-09-08	LS34_2	outcrosser	0.1	22.3	0.61	25	4hours	falcon_tube	equal_ratio	LS34	final
2023-09-08	LS34_2	outcrosser	0.1	22.3	0.19	25	4hours	falcon_tube	equal_ratio	LS34	final
2023-09-08	LS34_2	outcrosser	0.1	22.3	0.21	25	4hours	falcon_tube	equal_ratio	LS34	final
2023-09-08	LS34_2	outcrosser	0.1	22.3	0.59	25	4hours	falcon_tube	equal_ratio	LS34	final
2023-09-08	LS34_2	outcrosser	0.1	22.3	0.42	25	4hours	falcon_tube	equal_ratio	LS34	final
2023-09-08	LS34_2	outcrosser	0.1	22.3	0.44	25	4hours	falcon_tube	equal_ratio	LS34	final
2023-09-08	LS34_2	outcrosser	0.1	22.3	0.44	25	4hours	falcon_tube	equal_ratio	LS34	final
2023-09-08	LS34_2	outcrosser	0.1	22.3	0.49	25	4hours	falcon_tube	equal_ratio	LS34	final
2023-09-08	LS34_2	outcrosser	0.1	22.3	0.26	25	4hours	falcon_tube	equal_ratio	LS34	final
2023-09-08	LS34_2	outcrosser	0.1	22.3	0.12	25	4hours	falcon_tube	equal_ratio	LS34	final
2023-09-08	LS31_9	selfer	0.1	24.3	0.14	25	4hours	falcon_tube	equal_ratio	LS31	final
2023-09-08	LS31_9	selfer	0.1	24.3	0.52	25	4hours	falcon_tube	equal_ratio	LS31	final
2023-09-08	LS31_9	selfer	0.1	24.3	0.51	25	4hours	falcon_tube	equal_ratio	LS31	final
2023-09-08	LS31_9	selfer	0.1	24.3	0.52	25	4hours	falcon_tube	equal_ratio	LS31	final
2023-09-08	LS31_9	selfer	0.1	24.3	0.1	25	4hours	falcon_tube	equal_ratio	LS31	final
2023-09-08	LS31_9	selfer	0.1	24.3	0.3	25	4hours	falcon_tube	equal_ratio	LS31	final
2023-09-08	LS31_9	selfer	0.1	24.3	0.48	25	4hours	falcon_tube	equal_ratio	LS31	final
2023-09-08	LS31_9	selfer	0.1	24.3	0.37	25	4hours	falcon_tube	equal_ratio	LS31	final
2023-09-08	LS31_9	selfer	0.1	24.3	0.09	25	4hours	falcon_tube	equal_ratio	LS31	final
2023-09-08	LS31_9	selfer	0.1	24.3	0.43	25	4hours	falcon_tube	equal_ratio	LS31	final
2023-09-08	LS31_9	selfer	0.1	24.3	0.1	25	4hours	falcon_tube	equal_ratio	LS31	final
2023-09-08	LS31_9	selfer	0.1	24.3	0.23	25	4hours	falcon_tube	equal_ratio	LS31	final
2023-09-08	LS31_9	selfer	0.1	24.3	0.55	25	4hours	falcon_tube	equal_ratio	LS31	final
2023-09-08	LS31_9	selfer	0.1	24.3	0.22	25	4hours	falcon_tube	equal_ratio	LS31	final
2023-09-08	LS31_9	selfer	0.1	24.3	0.27	25	4hours	falcon_tube	equal_ratio	LS31	final
2023-09-08	LS31_9	selfer	0.1	24.3	0.05	25	4hours	falcon_tube	equal_ratio	LS31	final
2023-09-08	LS31_9	selfer	0.1	24.3	0.15	25	4hours	falcon_tube	equal_ratio	LS31	final
2023-09-08	LS31_9	selfer	0.1	24.3	0.13	25	4hours	falcon_tube	equal_ratio	LS31	final
2023-09-08	LS31_9	selfer	0.1	24.3	0.17	25	4hours	falcon_tube	equal_ratio	LS31	final
2023-09-08	LS31_9	selfer	0.1	24.3	0.15	25	4hours	falcon_tube	equal_ratio	LS31	final
2023-09-08	LS31_9	selfer	0.1	24.3	0.49	25	4hours	falcon_tube	equal_ratio	LS31	final
2023-09-08	LS31_9	selfer	0.1	24.3	0.33	25	4hours	falcon_tube	equal_ratio	LS31	final
2023-09-08	LS31_9	selfer	0.1	24.3	0.09	25	4hours	falcon_tube	equal_ratio	LS31	final
2023-09-08	LS31_9	selfer	0.1	24.3	0.32	25	4hours	falcon_tube	equal_ratio	LS31	final
2023-09-08	LS31_9	selfer	0.1	24.3	0.22	25	4hours	falcon_tube	equal_ratio	LS31	final
2023-09-08	LS31_9	selfer	0.1	24.3	0.28	25	4hours	falcon_tube	equal_ratio	LS31	final
2023-09-08	LS31_9	selfer	0.1	24.3	0.15	25	4hours	falcon_tube	equal_ratio	LS31	final
2023-09-08	LS31_9	selfer	0.1	24.3	0.22	25	4hours	falcon_tube	equal_ratio	LS31	final
2023-09-08	LS31_9	selfer	0.1	24.3	0.17	25	4hours	falcon_tube	equal_ratio	LS31	final
2023-09-08	LS31_9	selfer	0.1	24.3	0.17	25	4hours	falcon_tube	equal_ratio	LS31	final
2023-09-08	LS31_9	selfer	0.1	24.3	0.1	25	4hours	falcon_tube	equal_ratio	LS31	final
2023-09-08	LS31_9	selfer	0.1	24.3	0.11	25	4hours	falcon_tube	equal_ratio	LS31	final
2023-09-08	LS32_3	outcrosser	0.1	25.3	0.05	25	4hours	falcon_tube	equal_ratio	LS32	final
2023-09-08	LS32_3	outcrosser	0.1	25.3	0.22	25	4hours	falcon_tube	equal_ratio	LS32	final
2023-09-08	LS32_3	outcrosser	0.1	25.3	0.4	25	4hours	falcon_tube	equal_ratio	LS32	final
2023-09-08	LS32_3	outcrosser	0.1	25.3	0.38	25	4hours	falcon_tube	equal_ratio	LS32	final
2023-09-08	LS32_3	outcrosser	0.1	25.3	0.08	25	4hours	falcon_tube	equal_ratio	LS32	final
2023-09-08	LS32_3	outcrosser	0.1	25.3	0.11	25	4hours	falcon_tube	equal_ratio	LS32	final
2023-09-08	LS32_3	outcrosser	0.1	25.3	0.15	25	4hours	falcon_tube	equal_ratio	LS32	final
2023-09-08	LS32_3	outcrosser	0.1	25.3	0.25	25	4hours	falcon_tube	equal_ratio	LS32	final
2023-09-08	LS32_3	outcrosser	0.1	25.3	0.51	25	4hours	falcon_tube	equal_ratio	LS32	final
2023-09-08	LS32_3	outcrosser	0.1	25.3	0.18	25	4hours	falcon_tube	equal_ratio	LS32	final
2023-09-08	LS32_3	outcrosser	0.1	25.3	0.36	25	4hours	falcon_tube	equal_ratio	LS32	final
2023-09-08	LS32_3	outcrosser	0.1	25.3	0.36	25	4hours	falcon_tube	equal_ratio	LS32	final
2023-09-08	LS32_3	outcrosser	0.1	25.3	0.19	25	4hours	falcon_tube	equal_ratio	LS32	final
2023-09-08	LS32_3	outcrosser	0.1	25.3	0.31	25	4hours	falcon_tube	equal_ratio	LS32	final
2023-09-08	LS32_3	outcrosser	0.1	25.3	0.08	25	4hours	falcon_tube	equal_ratio	LS32	final
2023-09-08	LS32_3	outcrosser	0.1	25.3	0.49	25	4hours	falcon_tube	equal_ratio	LS32	final
2023-09-08	LS32_3	outcrosser	0.1	25.3	0.25	25	4hours	falcon_tube	equal_ratio	LS32	final
2023-09-08	LS32_3	outcrosser	0.1	25.3	0.46	25	4hours	falcon_tube	equal_ratio	LS32	final
2023-09-08	LS32_3	outcrosser	0.1	25.3	0.26	25	4hours	falcon_tube	equal_ratio	LS32	final
2023-09-08	LS32_3	outcrosser	0.1	25.3	0.19	25	4hours	falcon_tube	equal_ratio	LS32	final
2023-09-08	LS32_3	outcrosser	0.1	25.3	0.39	25	4hours	falcon_tube	equal_ratio	LS32	final
2023-09-08	LS32_3	outcrosser	0.1	25.3	0.51	25	4hours	falcon_tube	equal_ratio	LS32	final
2023-09-08	LS32_3	outcrosser	0.1	25.3	0.31	25	4hours	falcon_tube	equal_ratio	LS32	final
2023-09-08	LS32_3	outcrosser	0.1	25.3	0.42	25	4hours	falcon_tube	equal_ratio	LS32	final
2023-09-08	LS32_3	outcrosser	0.01	2.5	0.42	25	4hours	falcon_tube	equal_ratio	LS32	final
2023-09-08	LS32_3	outcrosser	0.01	2.5	0.25	25	4hours	falcon_tube	equal_ratio	LS32	final
2023-09-08	LS32_3	outcrosser	0.01	2.5	0.16	25	4hours	falcon_tube	equal_ratio	LS32	final
2023-09-08	LS32_3	outcrosser	0.01	2.5	0.31	25	4hours	falcon_tube	equal_ratio	LS32	final
2023-09-08	LS32_3	outcrosser	0.01	2.5	0.21	25	4hours	falcon_tube	equal_ratio	LS32	final
2023-09-08	LS32_3	outcrosser	0.01	2.5	0.43	25	4hours	falcon_tube	equal_ratio	LS32	final
2023-09-08	LS32_3	outcrosser	0.01	2.5	0.39	25	4hours	falcon_tube	equal_ratio	LS32	final
2023-09-08	LS32_3	outcrosser	0.01	2.5	0.42	25	4hours	falcon_tube	equal_ratio	LS32	final
2023-09-08	LS32_3	outcrosser	0.01	2.5	0.39	25	4hours	falcon_tube	equal_ratio	LS32	final
2023-09-08	LS32_3	outcrosser	0.01	2.5	0.37	25	4hours	falcon_tube	equal_ratio	LS32	final
2023-09-08	LS32_3	outcrosser	0.01	2.5	0.2	25	4hours	falcon_tube	equal_ratio	LS32	final
2023-09-08	LS32_3	outcrosser	0.01	2.5	0.5	25	4hours	falcon_tube	equal_ratio	LS32	final
2023-09-08	LS32_3	outcrosser	0.01	2.5	0.31	25	4hours	falcon_tube	equal_ratio	LS32	final
2023-09-08	LS32_3	outcrosser	0.01	2.5	0.3	25	4hours	falcon_tube	equal_ratio	LS32	final
2023-09-08	LS31_9	selfer	0.01	2.4	0.47	25	4hours	falcon_tube	equal_ratio	LS31	final
2023-09-08	LS31_9	selfer	0.01	2.4	0.35	25	4hours	falcon_tube	equal_ratio	LS31	final
2023-09-08	LS31_9	selfer	0.01	2.4	0.6	25	4hours	falcon_tube	equal_ratio	LS31	final
2023-09-08	LS31_9	selfer	0.01	2.4	0.7	25	4hours	falcon_tube	equal_ratio	LS31	final
2023-09-08	LS31_9	selfer	0.01	2.4	0.35	25	4hours	falcon_tube	equal_ratio	LS31	final
2023-09-08	LS31_9	selfer	0.01	2.4	0.58	25	4hours	falcon_tube	equal_ratio	LS31	final
2023-09-08	LS31_9	selfer	0.01	2.4	0.21	25	4hours	falcon_tube	equal_ratio	LS31	final
2023-09-08	LS31_9	selfer	0.01	2.4	0.07	25	4hours	falcon_tube	equal_ratio	LS31	final
2023-09-08	LS31_9	selfer	0.01	2.4	0.24	25	4hours	falcon_tube	equal_ratio	LS31	final
2023-09-08	LS31_9	selfer	0.01	2.4	0.17	25	4hours	falcon_tube	equal_ratio	LS31	final
2023-09-08	LS31_9	selfer	0.01	2.4	0.44	25	4hours	falcon_tube	equal_ratio	LS31	final
2023-09-08	LS31_9	selfer	0.01	2.4	0.05	25	4hours	falcon_tube	equal_ratio	LS31	final
2023-09-08	LS31_9	selfer	0.01	2.4	0.24	25	4hours	falcon_tube	equal_ratio	LS31	final
2023-09-08	LS31_9	selfer	0.01	2.4	0.15	25	4hours	falcon_tube	equal_ratio	LS31	final
2023-09-08	LS31_9	selfer	0.01	2.4	0.08	25	4hours	falcon_tube	equal_ratio	LS31	final
2023-09-08	LS31_9	selfer	0.01	2.4	0.25	25	4hours	falcon_tube	equal_ratio	LS31	final
2023-09-08	LS31_9	selfer	0.01	2.4	0.16	25	4hours	falcon_tube	equal_ratio	LS31	final
2023-09-08	LS31_9	selfer	0.01	2.4	0.49	25	4hours	falcon_tube	equal_ratio	LS31	final
2023-09-08	LS31_9	selfer	0.01	2.4	0.31	25	4hours	falcon_tube	equal_ratio	LS31	final
2023-09-08	LS31_9	selfer	0.01	2.4	0.41	25	4hours	falcon_tube	equal_ratio	LS31	final
2023-09-08	LS30_4	selfer	0.01	2.6	0.52	25	4hours	falcon_tube	equal_ratio	LS30	final
2023-09-08	LS30_4	selfer	0.01	2.6	0.28	25	4hours	falcon_tube	equal_ratio	LS30	final
2023-09-08	LS30_4	selfer	0.01	2.6	0.39	25	4hours	falcon_tube	equal_ratio	LS30	final
2023-09-08	LS30_4	selfer	0.01	2.6	0.33	25	4hours	falcon_tube	equal_ratio	LS30	final
2023-09-08	LS30_4	selfer	0.01	2.6	0.5	25	4hours	falcon_tube	equal_ratio	LS30	final
2023-09-08	LS30_4	selfer	0.01	2.6	0.18	25	4hours	falcon_tube	equal_ratio	LS30	final
2023-09-08	LS30_4	selfer	0.01	2.6	0.26	25	4hours	falcon_tube	equal_ratio	LS30	final
2023-09-08	LS34_2	outcrosser	0.01	2.2	0.43	25	4hours	falcon_tube	equal_ratio	LS34	final
2023-09-08	LS34_2	outcrosser	0.01	2.2	0.35	25	4hours	falcon_tube	equal_ratio	LS34	final
2023-09-08	LS34_2	outcrosser	0.01	2.2	0.6	25	4hours	falcon_tube	equal_ratio	LS34	final
2023-09-08	LS34_2	outcrosser	0.01	2.2	0.54	25	4hours	falcon_tube	equal_ratio	LS34	final
2023-09-08	LS34_2	outcrosser	0.01	2.2	0.55	25	4hours	falcon_tube	equal_ratio	LS34	final
2023-09-08	LS34_2	outcrosser	0.01	2.2	0.46	25	4hours	falcon_tube	equal_ratio	LS34	final
2023-09-08	LS34_2	outcrosser	0.01	2.2	0.54	25	4hours	falcon_tube	equal_ratio	LS34	final
2023-09-08	LS34_2	outcrosser	0.01	2.2	0.46	25	4hours	falcon_tube	equal_ratio	LS34	final
2023-09-05	LS28_29	selfer	1	136.7	0.5	25	4hours	falcon_tube	equal_ratio	LS28	final
2023-09-05	LS28_29	selfer	1	136.7	0.18	25	4hours	falcon_tube	equal_ratio	LS28	final
2023-09-05	LS28_29	selfer	1	136.7	0.24	25	4hours	falcon_tube	equal_ratio	LS28	final
2023-09-05	LS28_29	selfer	1	136.7	0.41	25	4hours	falcon_tube	equal_ratio	LS28	final
2023-09-05	LS28_29	selfer	1	136.7	0.2	25	4hours	falcon_tube	equal_ratio	LS28	final
2023-09-05	LS28_29	selfer	1	136.7	0.36	25	4hours	falcon_tube	equal_ratio	LS28	final
2023-09-05	LS28_29	selfer	1	136.7	0.25	25	4hours	falcon_tube	equal_ratio	LS28	final
2023-09-05	LS28_29	selfer	1	136.7	0.21	25	4hours	falcon_tube	equal_ratio	LS28	final
2023-09-05	LS28_29	selfer	1	136.7	0.21	25	4hours	falcon_tube	equal_ratio	LS28	final
2023-09-05	LS28_29	selfer	1	136.7	0.08	25	4hours	falcon_tube	equal_ratio	LS28	final
2023-09-05	LS28_29	selfer	1	136.7	0.07	25	4hours	falcon_tube	equal_ratio	LS28	final
2023-09-05	LS28_29	selfer	1	136.7	0.27	25	4hours	falcon_tube	equal_ratio	LS28	final
2023-09-05	LS28_29	selfer	1	136.7	0.15	25	4hours	falcon_tube	equal_ratio	LS28	final
2023-09-05	LS28_29	selfer	1	136.7	0.19	25	4hours	falcon_tube	equal_ratio	LS28	final
2023-09-05	LS28_29	selfer	1	136.7	0.15	25	4hours	falcon_tube	equal_ratio	LS28	final
2023-09-05	LS28_29	selfer	1	136.7	0.06	25	4hours	falcon_tube	equal_ratio	LS28	final
2023-09-05	LS28_29	selfer	1	136.7	0.15	25	4hours	falcon_tube	equal_ratio	LS28	final
2023-09-05	LS28_29	selfer	1	136.7	0.28	25	4hours	falcon_tube	equal_ratio	LS28	final
2023-09-05	LS28_29	selfer	1	136.7	0.32	25	4hours	falcon_tube	equal_ratio	LS28	final
2023-09-05	LS28_29	selfer	1	136.7	0.15	25	4hours	falcon_tube	equal_ratio	LS28	final
2023-09-05	LS28_29	selfer	1	136.7	0.17	25	4hours	falcon_tube	equal_ratio	LS28	final
2023-09-05	LS28_29	selfer	1	136.7	0.3	25	4hours	falcon_tube	equal_ratio	LS28	final
2023-09-05	LS28_29	selfer	1	136.7	0.12	25	4hours	falcon_tube	equal_ratio	LS28	final
2023-09-05	LS28_29	selfer	1	136.7	0.26	25	4hours	falcon_tube	equal_ratio	LS28	final
2023-09-05	LS28_29	selfer	1	136.7	0.1	25	4hours	falcon_tube	equal_ratio	LS28	final
2023-09-05	LS28_29	selfer	1	136.7	0.17	25	4hours	falcon_tube	equal_ratio	LS28	final
2023-09-05	LS28_29	selfer	1	136.7	0.26	25	4hours	falcon_tube	equal_ratio	LS28	final
2023-09-05	LS28_29	selfer	1	136.7	0.19	25	4hours	falcon_tube	equal_ratio	LS28	final
2023-09-05	LS28_29	selfer	1	136.7	0.13	25	4hours	falcon_tube	equal_ratio	LS28	final
2023-09-05	LS28_29	selfer	1	136.7	0.35	25	4hours	falcon_tube	equal_ratio	LS28	final
2023-09-05	LS28_29	selfer	1	136.7	0.34	25	4hours	falcon_tube	equal_ratio	LS28	final
2023-09-05	LS28_29	selfer	1	136.7	0.1	25	4hours	falcon_tube	equal_ratio	LS28	final
2023-09-05	LS29_1	selfer	1	200	0.12	25	4hours	falcon_tube	equal_ratio	LS29	final
2023-09-05	LS29_1	selfer	1	200	0.29	25	4hours	falcon_tube	equal_ratio	LS29	final
2023-09-05	LS29_1	selfer	1	200	0.12	25	4hours	falcon_tube	equal_ratio	LS29	final
2023-09-05	LS29_1	selfer	1	200	0.11	25	4hours	falcon_tube	equal_ratio	LS29	final
2023-09-05	LS29_1	selfer	1	200	0.19	25	4hours	falcon_tube	equal_ratio	LS29	final
2023-09-05	LS29_1	selfer	1	200	0.16	25	4hours	falcon_tube	equal_ratio	LS29	final
2023-09-05	LS29_1	selfer	1	200	0.07	25	4hours	falcon_tube	equal_ratio	LS29	final
2023-09-05	LS29_1	selfer	1	200	0.28	25	4hours	falcon_tube	equal_ratio	LS29	final
2023-09-05	LS29_1	selfer	1	200	0.08	25	4hours	falcon_tube	equal_ratio	LS29	final
2023-09-05	LS29_1	selfer	1	200	0.4	25	4hours	falcon_tube	equal_ratio	LS29	final
2023-09-05	LS29_1	selfer	1	200	0.31	25	4hours	falcon_tube	equal_ratio	LS29	final
2023-09-05	LS29_1	selfer	1	200	0.11	25	4hours	falcon_tube	equal_ratio	LS29	final
2023-09-05	LS29_1	selfer	1	200	0.17	25	4hours	falcon_tube	equal_ratio	LS29	final
2023-09-05	LS29_1	selfer	1	200	0.06	25	4hours	falcon_tube	equal_ratio	LS29	final
2023-09-05	LS29_1	selfer	1	200	0.31	25	4hours	falcon_tube	equal_ratio	LS29	final
2023-09-05	LS29_1	selfer	1	200	0.37	25	4hours	falcon_tube	equal_ratio	LS29	final
2023-09-05	LS29_1	selfer	1	200	0.08	25	4hours	falcon_tube	equal_ratio	LS29	final
2023-09-05	LS29_1	selfer	1	200	0.09	25	4hours	falcon_tube	equal_ratio	LS29	final
2023-09-05	LS29_1	selfer	1	200	0.31	25	4hours	falcon_tube	equal_ratio	LS29	final
2023-09-05	LS29_1	selfer	1	200	0.04	25	4hours	falcon_tube	equal_ratio	LS29	final
2023-09-05	LS29_1	selfer	1	200	0.06	25	4hours	falcon_tube	equal_ratio	LS29	final
2023-09-05	LS29_1	selfer	1	200	0.09	25	4hours	falcon_tube	equal_ratio	LS29	final
2023-09-05	LS29_1	selfer	1	200	0.19	25	4hours	falcon_tube	equal_ratio	LS29	final
2023-09-05	LS29_1	selfer	1	200	0.18	25	4hours	falcon_tube	equal_ratio	LS29	final
2023-09-05	LS29_1	selfer	1	200	0.3	25	4hours	falcon_tube	equal_ratio	LS29	final
2023-09-05	LS29_1	selfer	1	200	0.17	25	4hours	falcon_tube	equal_ratio	LS29	final
2023-09-05	LS29_1	selfer	1	200	0.2	25	4hours	falcon_tube	equal_ratio	LS29	final
2023-09-05	LS29_1	selfer	1	200	0.42	25	4hours	falcon_tube	equal_ratio	LS29	final
2023-09-05	LS29_1	selfer	1	200	0.1	25	4hours	falcon_tube	equal_ratio	LS29	final
2023-09-05	LS29_1	selfer	1	200	0.18	25	4hours	falcon_tube	equal_ratio	LS29	final
2023-09-05	LS29_1	selfer	1	200	0.11	25	4hours	falcon_tube	equal_ratio	LS29	final
2023-09-05	LS33_8	outcrosser	1	300	0.32	25	4hours	falcon_tube	equal_ratio	LS33	final
2023-09-05	LS33_8	outcrosser	1	300	0.37	25	4hours	falcon_tube	equal_ratio	LS33	final
2023-09-05	LS33_8	outcrosser	1	300	0.48	25	4hours	falcon_tube	equal_ratio	LS33	final
2023-09-05	LS33_8	outcrosser	1	300	0.5	25	4hours	falcon_tube	equal_ratio	LS33	final
2023-09-05	LS33_8	outcrosser	1	300	0.32	25	4hours	falcon_tube	equal_ratio	LS33	final
2023-09-05	LS33_8	outcrosser	1	300	0.14	25	4hours	falcon_tube	equal_ratio	LS33	final
2023-09-05	LS33_8	outcrosser	1	300	0.8	25	4hours	falcon_tube	equal_ratio	LS33	final
2023-09-05	LS33_8	outcrosser	1	300	0.59	25	4hours	falcon_tube	equal_ratio	LS33	final
2023-09-05	LS33_8	outcrosser	1	300	0.15	25	4hours	falcon_tube	equal_ratio	LS33	final
2023-09-05	LS33_8	outcrosser	1	300	0.11	25	4hours	falcon_tube	equal_ratio	LS33	final
2023-09-05	LS33_8	outcrosser	1	300	0.55	25	4hours	falcon_tube	equal_ratio	LS33	final
2023-09-05	LS33_8	outcrosser	1	300	0.4	25	4hours	falcon_tube	equal_ratio	LS33	final
2023-09-05	LS33_8	outcrosser	1	300	0.46	25	4hours	falcon_tube	equal_ratio	LS33	final
2023-09-05	LS33_8	outcrosser	1	300	0.28	25	4hours	falcon_tube	equal_ratio	LS33	final
2023-09-05	LS33_8	outcrosser	1	300	0.4	25	4hours	falcon_tube	equal_ratio	LS33	final
2023-09-05	LS33_8	outcrosser	1	300	0.23	25	4hours	falcon_tube	equal_ratio	LS33	final
2023-09-05	LS33_8	outcrosser	1	300	0.23	25	4hours	falcon_tube	equal_ratio	LS33	final
2023-09-05	LS33_8	outcrosser	1	300	0.54	25	4hours	falcon_tube	equal_ratio	LS33	final
2023-09-05	LS33_8	outcrosser	1	300	0.77	25	4hours	falcon_tube	equal_ratio	LS33	final
2023-09-05	LS33_8	outcrosser	1	300	0.55	25	4hours	falcon_tube	equal_ratio	LS33	final
2023-09-05	LS33_8	outcrosser	1	300	0.16	25	4hours	falcon_tube	equal_ratio	LS33	final
2023-09-05	LS33_8	outcrosser	1	300	0.36	25	4hours	falcon_tube	equal_ratio	LS33	final
2023-09-05	LS33_8	outcrosser	1	300	0.11	25	4hours	falcon_tube	equal_ratio	LS33	final
2023-09-05	LS33_8	outcrosser	1	300	0.45	25	4hours	falcon_tube	equal_ratio	LS33	final
2023-09-05	LS33_8	outcrosser	1	300	0.21	25	4hours	falcon_tube	equal_ratio	LS33	final
2023-09-05	LS33_8	outcrosser	1	300	0.11	25	4hours	falcon_tube	equal_ratio	LS33	final
2023-09-05	LS33_8	outcrosser	1	300	0.56	25	4hours	falcon_tube	equal_ratio	LS33	final
2023-09-05	LS33_8	outcrosser	1	300	0.16	25	4hours	falcon_tube	equal_ratio	LS33	final
2023-09-05	LS33_8	outcrosser	1	300	0.44	25	4hours	falcon_tube	equal_ratio	LS33	final
2023-09-05	LS33_8	outcrosser	1	300	0.44	25	4hours	falcon_tube	equal_ratio	LS33	final
2023-09-05	LS33_8	outcrosser	1	300	0.12	25	4hours	falcon_tube	equal_ratio	LS33	final
2023-09-05	LS33_8	outcrosser	1	300	0.41	25	4hours	falcon_tube	equal_ratio	LS33	final
2023-09-05	LS34_2	outcrosser	1	190	0.39	25	4hours	falcon_tube	equal_ratio	LS34	final
2023-09-05	LS34_2	outcrosser	1	190	0.21	25	4hours	falcon_tube	equal_ratio	LS34	final
2023-09-05	LS34_2	outcrosser	1	190	0.54	25	4hours	falcon_tube	equal_ratio	LS34	final
2023-09-05	LS34_2	outcrosser	1	190	0.44	25	4hours	falcon_tube	equal_ratio	LS34	final
2023-09-05	LS34_2	outcrosser	1	190	0.32	25	4hours	falcon_tube	equal_ratio	LS34	final
2023-09-05	LS34_2	outcrosser	1	190	0.45	25	4hours	falcon_tube	equal_ratio	LS34	final
2023-09-05	LS34_2	outcrosser	1	190	0.44	25	4hours	falcon_tube	equal_ratio	LS34	final
2023-09-05	LS34_2	outcrosser	1	190	0.66	25	4hours	falcon_tube	equal_ratio	LS34	final
2023-09-05	LS34_2	outcrosser	1	190	0.33	25	4hours	falcon_tube	equal_ratio	LS34	final
2023-09-05	LS34_2	outcrosser	1	190	0.2	25	4hours	falcon_tube	equal_ratio	LS34	final
2023-09-05	LS34_2	outcrosser	1	190	0.25	25	4hours	falcon_tube	equal_ratio	LS34	final
2023-09-05	LS34_2	outcrosser	1	190	0.55	25	4hours	falcon_tube	equal_ratio	LS34	final
2023-09-05	LS34_2	outcrosser	1	190	0.22	25	4hours	falcon_tube	equal_ratio	LS34	final
2023-09-05	LS34_2	outcrosser	1	190	0.64	25	4hours	falcon_tube	equal_ratio	LS34	final
2023-09-05	LS34_2	outcrosser	1	190	0.13	25	4hours	falcon_tube	equal_ratio	LS34	final
2023-09-05	LS34_2	outcrosser	1	190	0.47	25	4hours	falcon_tube	equal_ratio	LS34	final
2023-09-05	LS34_2	outcrosser	1	190	0.14	25	4hours	falcon_tube	equal_ratio	LS34	final
2023-09-05	LS34_2	outcrosser	1	190	0.25	25	4hours	falcon_tube	equal_ratio	LS34	final
2023-09-05	LS34_2	outcrosser	1	190	0.17	25	4hours	falcon_tube	equal_ratio	LS34	final
2023-09-05	LS34_2	outcrosser	1	190	0.32	25	4hours	falcon_tube	equal_ratio	LS34	final
2023-09-05	LS34_2	outcrosser	1	190	0.31	25	4hours	falcon_tube	equal_ratio	LS34	final
2023-09-05	LS34_2	outcrosser	1	190	0.71	25	4hours	falcon_tube	equal_ratio	LS34	final
2023-09-05	LS34_2	outcrosser	1	190	0.15	25	4hours	falcon_tube	equal_ratio	LS34	final
2023-09-05	LS34_2	outcrosser	1	190	0.17	25	4hours	falcon_tube	equal_ratio	LS34	final
2023-09-05	LS34_2	outcrosser	1	190	0.3	25	4hours	falcon_tube	equal_ratio	LS34	final
2023-09-05	LS34_2	outcrosser	1	190	0.37	25	4hours	falcon_tube	equal_ratio	LS34	final
2023-09-05	LS34_2	outcrosser	1	190	0.17	25	4hours	falcon_tube	equal_ratio	LS34	final
2023-09-05	LS34_2	outcrosser	1	190	0.09	25	4hours	falcon_tube	equal_ratio	LS34	final
2023-09-05	LS34_2	outcrosser	1	190	0.42	25	4hours	falcon_tube	equal_ratio	LS34	final
2023-09-05	LS34_2	outcrosser	1	190	0.63	25	4hours	falcon_tube	equal_ratio	LS34	final
2023-09-05	LS34_2	outcrosser	1	190	0.64	25	4hours	falcon_tube	equal_ratio	LS34	final
2023-09-05	LS34_2	outcrosser	1	190	0.57	25	4hours	falcon_tube	equal_ratio	LS34	final
2023-09-05	LS34_2	outcrosser	0.5	95	0.24	25	4hours	falcon_tube	equal_ratio	LS34	final
2023-09-05	LS34_2	outcrosser	0.5	95	0.35	25	4hours	falcon_tube	equal_ratio	LS34	final
2023-09-05	LS34_2	outcrosser	0.5	95	0.55	25	4hours	falcon_tube	equal_ratio	LS34	final
2023-09-05	LS34_2	outcrosser	0.5	95	0.46	25	4hours	falcon_tube	equal_ratio	LS34	final
2023-09-05	LS34_2	outcrosser	0.5	95	0.15	25	4hours	falcon_tube	equal_ratio	LS34	final
2023-09-05	LS34_2	outcrosser	0.5	95	0.31	25	4hours	falcon_tube	equal_ratio	LS34	final
2023-09-05	LS34_2	outcrosser	0.5	95	0.22	25	4hours	falcon_tube	equal_ratio	LS34	final
2023-09-05	LS34_2	outcrosser	0.5	95	0.51	25	4hours	falcon_tube	equal_ratio	LS34	final
2023-09-05	LS34_2	outcrosser	0.5	95	0.48	25	4hours	falcon_tube	equal_ratio	LS34	final
2023-09-05	LS34_2	outcrosser	0.5	95	0.33	25	4hours	falcon_tube	equal_ratio	LS34	final
2023-09-05	LS34_2	outcrosser	0.5	95	0.11	25	4hours	falcon_tube	equal_ratio	LS34	final
2023-09-05	LS34_2	outcrosser	0.5	95	0.31	25	4hours	falcon_tube	equal_ratio	LS34	final
2023-09-05	LS34_2	outcrosser	0.5	95	0.12	25	4hours	falcon_tube	equal_ratio	LS34	final
2023-09-05	LS34_2	outcrosser	0.5	95	0.48	25	4hours	falcon_tube	equal_ratio	LS34	final
2023-09-05	LS34_2	outcrosser	0.5	95	0.39	25	4hours	falcon_tube	equal_ratio	LS34	final
2023-09-05	LS34_2	outcrosser	0.5	95	0.15	25	4hours	falcon_tube	equal_ratio	LS34	final
2023-09-05	LS34_2	outcrosser	0.5	95	0.48	25	4hours	falcon_tube	equal_ratio	LS34	final
2023-09-05	LS34_2	outcrosser	0.5	95	0.19	25	4hours	falcon_tube	equal_ratio	LS34	final
2023-09-05	LS34_2	outcrosser	0.5	95	0.49	25	4hours	falcon_tube	equal_ratio	LS34	final
2023-09-05	LS34_2	outcrosser	0.5	95	0.15	25	4hours	falcon_tube	equal_ratio	LS34	final
2023-09-05	LS34_2	outcrosser	0.5	95	0.49	25	4hours	falcon_tube	equal_ratio	LS34	final
2023-09-05	LS34_2	outcrosser	0.5	95	0.3	25	4hours	falcon_tube	equal_ratio	LS34	final
2023-09-05	LS34_2	outcrosser	0.5	95	0.35	25	4hours	falcon_tube	equal_ratio	LS34	final
2023-09-05	LS34_2	outcrosser	0.5	95	0.09	25	4hours	falcon_tube	equal_ratio	LS34	final
2023-09-05	LS34_2	outcrosser	0.5	95	0.39	25	4hours	falcon_tube	equal_ratio	LS34	final
2023-09-05	LS34_2	outcrosser	0.5	95	0.46	25	4hours	falcon_tube	equal_ratio	LS34	final
2023-09-05	LS34_2	outcrosser	0.5	95	0.47	25	4hours	falcon_tube	equal_ratio	LS34	final
2023-09-05	LS34_2	outcrosser	0.5	95	0.23	25	4hours	falcon_tube	equal_ratio	LS34	final
2023-09-05	LS34_2	outcrosser	0.5	95	0.34	25	4hours	falcon_tube	equal_ratio	LS34	final
2023-09-05	LS34_2	outcrosser	0.5	95	0.41	25	4hours	falcon_tube	equal_ratio	LS34	final
2023-09-05	LS34_2	outcrosser	0.5	95	0.24	25	4hours	falcon_tube	equal_ratio	LS34	final
2023-09-05	LS34_2	outcrosser	0.5	95	0.38	25	4hours	falcon_tube	equal_ratio	LS34	final
2023-09-05	LS28_29	selfer	0.5	68.3	0.17	25	4hours	falcon_tube	equal_ratio	LS28	final
2023-09-05	LS28_29	selfer	0.5	68.3	0.42	25	4hours	falcon_tube	equal_ratio	LS28	final
2023-09-05	LS28_29	selfer	0.5	68.3	0.18	25	4hours	falcon_tube	equal_ratio	LS28	final
2023-09-05	LS28_29	selfer	0.5	68.3	0.29	25	4hours	falcon_tube	equal_ratio	LS28	final
2023-09-05	LS28_29	selfer	0.5	68.3	0.19	25	4hours	falcon_tube	equal_ratio	LS28	final
2023-09-05	LS28_29	selfer	0.5	68.3	0.34	25	4hours	falcon_tube	equal_ratio	LS28	final
2023-09-05	LS28_29	selfer	0.5	68.3	0.19	25	4hours	falcon_tube	equal_ratio	LS28	final
2023-09-05	LS28_29	selfer	0.5	68.3	0.09	25	4hours	falcon_tube	equal_ratio	LS28	final
2023-09-05	LS28_29	selfer	0.5	68.3	0.36	25	4hours	falcon_tube	equal_ratio	LS28	final
2023-09-05	LS28_29	selfer	0.5	68.3	0.25	25	4hours	falcon_tube	equal_ratio	LS28	final
2023-09-05	LS28_29	selfer	0.5	68.3	0.51	25	4hours	falcon_tube	equal_ratio	LS28	final
2023-09-05	LS28_29	selfer	0.5	68.3	0.15	25	4hours	falcon_tube	equal_ratio	LS28	final
2023-09-05	LS28_29	selfer	0.5	68.3	0.11	25	4hours	falcon_tube	equal_ratio	LS28	final
2023-09-05	LS28_29	selfer	0.5	68.3	0.16	25	4hours	falcon_tube	equal_ratio	LS28	final
2023-09-05	LS28_29	selfer	0.5	68.3	0.22	25	4hours	falcon_tube	equal_ratio	LS28	final
2023-09-05	LS28_29	selfer	0.5	68.3	0.31	25	4hours	falcon_tube	equal_ratio	LS28	final
2023-09-05	LS28_29	selfer	0.5	68.3	0.32	25	4hours	falcon_tube	equal_ratio	LS28	final
2023-09-05	LS28_29	selfer	0.5	68.3	0.15	25	4hours	falcon_tube	equal_ratio	LS28	final
2023-09-05	LS28_29	selfer	0.5	68.3	0.37	25	4hours	falcon_tube	equal_ratio	LS28	final
2023-09-05	LS28_29	selfer	0.5	68.3	0.11	25	4hours	falcon_tube	equal_ratio	LS28	final
2023-09-05	LS28_29	selfer	0.5	68.3	0.27	25	4hours	falcon_tube	equal_ratio	LS28	final
2023-09-05	LS28_29	selfer	0.5	68.3	0.12	25	4hours	falcon_tube	equal_ratio	LS28	final
2023-09-05	LS28_29	selfer	0.5	68.3	0.1	25	4hours	falcon_tube	equal_ratio	LS28	final
2023-09-05	LS28_29	selfer	0.5	68.3	0.34	25	4hours	falcon_tube	equal_ratio	LS28	final
2023-09-05	LS28_29	selfer	0.5	68.3	0.26	25	4hours	falcon_tube	equal_ratio	LS28	final
2023-09-05	LS28_29	selfer	0.5	68.3	0.25	25	4hours	falcon_tube	equal_ratio	LS28	final
2023-09-05	LS28_29	selfer	0.5	68.3	0.18	25	4hours	falcon_tube	equal_ratio	LS28	final
2023-09-05	LS28_29	selfer	0.5	68.3	0.11	25	4hours	falcon_tube	equal_ratio	LS28	final
2023-09-05	LS28_29	selfer	0.5	68.3	0.33	25	4hours	falcon_tube	equal_ratio	LS28	final
2023-09-05	LS28_29	selfer	0.5	68.3	0.36	25	4hours	falcon_tube	equal_ratio	LS28	final
2023-09-05	LS28_29	selfer	0.5	68.3	0.24	25	4hours	falcon_tube	equal_ratio	LS28	final
2023-09-05	LS28_29	selfer	0.5	68.3	0.25	25	4hours	falcon_tube	equal_ratio	LS28	final
2023-09-05	LS33_8	outcrosser	0.5	150	0.35	25	4hours	falcon_tube	equal_ratio	LS33	final
2023-09-05	LS33_8	outcrosser	0.5	150	0.5	25	4hours	falcon_tube	equal_ratio	LS33	final
2023-09-05	LS33_8	outcrosser	0.5	150	0.31	25	4hours	falcon_tube	equal_ratio	LS33	final
2023-09-05	LS33_8	outcrosser	0.5	150	0.33	25	4hours	falcon_tube	equal_ratio	LS33	final
2023-09-05	LS33_8	outcrosser	0.5	150	0.44	25	4hours	falcon_tube	equal_ratio	LS33	final
2023-09-05	LS33_8	outcrosser	0.5	150	0.24	25	4hours	falcon_tube	equal_ratio	LS33	final
2023-09-05	LS33_8	outcrosser	0.5	150	0.25	25	4hours	falcon_tube	equal_ratio	LS33	final
2023-09-05	LS33_8	outcrosser	0.5	150	0.23	25	4hours	falcon_tube	equal_ratio	LS33	final
2023-09-05	LS33_8	outcrosser	0.5	150	0.51	25	4hours	falcon_tube	equal_ratio	LS33	final
2023-09-05	LS33_8	outcrosser	0.5	150	0.37	25	4hours	falcon_tube	equal_ratio	LS33	final
2023-09-05	LS33_8	outcrosser	0.5	150	0.3	25	4hours	falcon_tube	equal_ratio	LS33	final
2023-09-05	LS33_8	outcrosser	0.5	150	0.1	25	4hours	falcon_tube	equal_ratio	LS33	final
2023-09-05	LS33_8	outcrosser	0.5	150	0.16	25	4hours	falcon_tube	equal_ratio	LS33	final
2023-09-05	LS33_8	outcrosser	0.5	150	0.38	25	4hours	falcon_tube	equal_ratio	LS33	final
2023-09-05	LS33_8	outcrosser	0.5	150	0.5	25	4hours	falcon_tube	equal_ratio	LS33	final
2023-09-05	LS33_8	outcrosser	0.5	150	0.32	25	4hours	falcon_tube	equal_ratio	LS33	final
2023-09-05	LS33_8	outcrosser	0.5	150	0.13	25	4hours	falcon_tube	equal_ratio	LS33	final
2023-09-05	LS33_8	outcrosser	0.5	150	0.38	25	4hours	falcon_tube	equal_ratio	LS33	final
2023-09-05	LS33_8	outcrosser	0.5	150	0.35	25	4hours	falcon_tube	equal_ratio	LS33	final
2023-09-05	LS33_8	outcrosser	0.5	150	0.57	25	4hours	falcon_tube	equal_ratio	LS33	final
2023-09-05	LS33_8	outcrosser	0.5	150	0.38	25	4hours	falcon_tube	equal_ratio	LS33	final
2023-09-05	LS33_8	outcrosser	0.5	150	0.19	25	4hours	falcon_tube	equal_ratio	LS33	final
2023-09-05	LS33_8	outcrosser	0.5	150	0.53	25	4hours	falcon_tube	equal_ratio	LS33	final
2023-09-05	LS33_8	outcrosser	0.5	150	0.31	25	4hours	falcon_tube	equal_ratio	LS33	final
2023-09-05	LS33_8	outcrosser	0.5	150	0.3	25	4hours	falcon_tube	equal_ratio	LS33	final
2023-09-05	LS33_8	outcrosser	0.5	150	0.66	25	4hours	falcon_tube	equal_ratio	LS33	final
2023-09-05	LS33_8	outcrosser	0.5	150	0.39	25	4hours	falcon_tube	equal_ratio	LS33	final
2023-09-05	LS33_8	outcrosser	0.5	150	0.35	25	4hours	falcon_tube	equal_ratio	LS33	final
2023-09-05	LS33_8	outcrosser	0.5	150	0.37	25	4hours	falcon_tube	equal_ratio	LS33	final
2023-09-05	LS33_8	outcrosser	0.5	150	0.2	25	4hours	falcon_tube	equal_ratio	LS33	final
2023-09-05	LS33_8	outcrosser	0.5	150	0.12	25	4hours	falcon_tube	equal_ratio	LS33	final
2023-09-05	LS33_8	outcrosser	0.5	150	0.38	25	4hours	falcon_tube	equal_ratio	LS33	final
2023-09-05	LS29_1	selfer	0.5	100	0.22	25	4hours	falcon_tube	equal_ratio	LS29	final
2023-09-05	LS29_1	selfer	0.5	100	0.09	25	4hours	falcon_tube	equal_ratio	LS29	final
2023-09-05	LS29_1	selfer	0.5	100	0.16	25	4hours	falcon_tube	equal_ratio	LS29	final
2023-09-05	LS29_1	selfer	0.5	100	0.07	25	4hours	falcon_tube	equal_ratio	LS29	final
2023-09-05	LS29_1	selfer	0.5	100	0.13	25	4hours	falcon_tube	equal_ratio	LS29	final
2023-09-05	LS29_1	selfer	0.5	100	0.11	25	4hours	falcon_tube	equal_ratio	LS29	final
2023-09-05	LS29_1	selfer	0.5	100	0.15	25	4hours	falcon_tube	equal_ratio	LS29	final
2023-09-05	LS29_1	selfer	0.5	100	0.14	25	4hours	falcon_tube	equal_ratio	LS29	final
2023-09-05	LS29_1	selfer	0.5	100	0.24	25	4hours	falcon_tube	equal_ratio	LS29	final
2023-09-05	LS29_1	selfer	0.5	100	0.12	25	4hours	falcon_tube	equal_ratio	LS29	final
2023-09-05	LS29_1	selfer	0.5	100	0.13	25	4hours	falcon_tube	equal_ratio	LS29	final
2023-09-05	LS29_1	selfer	0.5	100	0.15	25	4hours	falcon_tube	equal_ratio	LS29	final
2023-09-05	LS29_1	selfer	0.5	100	0.19	25	4hours	falcon_tube	equal_ratio	LS29	final
2023-09-05	LS29_1	selfer	0.5	100	0.24	25	4hours	falcon_tube	equal_ratio	LS29	final
2023-09-05	LS29_1	selfer	0.5	100	0.09	25	4hours	falcon_tube	equal_ratio	LS29	final
2023-09-05	LS29_1	selfer	0.5	100	0.2	25	4hours	falcon_tube	equal_ratio	LS29	final
2023-09-05	LS29_1	selfer	0.5	100	0.2	25	4hours	falcon_tube	equal_ratio	LS29	final
2023-09-05	LS29_1	selfer	0.5	100	0.26	25	4hours	falcon_tube	equal_ratio	LS29	final
2023-09-05	LS29_1	selfer	0.5	100	0.07	25	4hours	falcon_tube	equal_ratio	LS29	final
2023-09-05	LS29_1	selfer	0.5	100	0.27	25	4hours	falcon_tube	equal_ratio	LS29	final
2023-09-05	LS29_1	selfer	0.5	100	0.19	25	4hours	falcon_tube	equal_ratio	LS29	final
2023-09-05	LS29_1	selfer	0.5	100	0.27	25	4hours	falcon_tube	equal_ratio	LS29	final
2023-09-05	LS29_1	selfer	0.5	100	0.27	25	4hours	falcon_tube	equal_ratio	LS29	final
2023-09-05	LS29_1	selfer	0.5	100	0.12	25	4hours	falcon_tube	equal_ratio	LS29	final
2023-09-05	LS29_1	selfer	0.5	100	0.35	25	4hours	falcon_tube	equal_ratio	LS29	final
2023-09-05	LS29_1	selfer	0.5	100	0.16	25	4hours	falcon_tube	equal_ratio	LS29	final
2023-09-05	LS29_1	selfer	0.5	100	0.11	25	4hours	falcon_tube	equal_ratio	LS29	final
2023-09-05	LS29_1	selfer	0.5	100	0.19	25	4hours	falcon_tube	equal_ratio	LS29	final
2023-09-05	LS29_1	selfer	0.5	100	0.21	25	4hours	falcon_tube	equal_ratio	LS29	final
2023-09-05	LS29_1	selfer	0.5	100	0.05	25	4hours	falcon_tube	equal_ratio	LS29	final
2023-09-05	LS29_1	selfer	0.5	100	0.18	25	4hours	falcon_tube	equal_ratio	LS29	final
2023-09-05	LS29_1	selfer	0.5	100	0.12	25	4hours	falcon_tube	equal_ratio	LS29	final
2023-09-05	LS29_1	selfer	0.1	20	0.09	25	4hours	falcon_tube	equal_ratio	LS29	final
2023-09-05	LS29_1	selfer	0.1	20	0.43	25	4hours	falcon_tube	equal_ratio	LS29	final
2023-09-05	LS29_1	selfer	0.1	20	0.15	25	4hours	falcon_tube	equal_ratio	LS29	final
2023-09-05	LS29_1	selfer	0.1	20	0.13	25	4hours	falcon_tube	equal_ratio	LS29	final
2023-09-05	LS29_1	selfer	0.1	20	0.12	25	4hours	falcon_tube	equal_ratio	LS29	final
2023-09-05	LS29_1	selfer	0.1	20	0.16	25	4hours	falcon_tube	equal_ratio	LS29	final
2023-09-05	LS29_1	selfer	0.1	20	0.24	25	4hours	falcon_tube	equal_ratio	LS29	final
2023-09-05	LS29_1	selfer	0.1	20	0.24	25	4hours	falcon_tube	equal_ratio	LS29	final
2023-09-05	LS29_1	selfer	0.1	20	0.11	25	4hours	falcon_tube	equal_ratio	LS29	final
2023-09-05	LS29_1	selfer	0.1	20	0.13	25	4hours	falcon_tube	equal_ratio	LS29	final
2023-09-05	LS29_1	selfer	0.1	20	0.18	25	4hours	falcon_tube	equal_ratio	LS29	final
2023-09-05	LS29_1	selfer	0.1	20	0.18	25	4hours	falcon_tube	equal_ratio	LS29	final
2023-09-05	LS29_1	selfer	0.1	20	0.07	25	4hours	falcon_tube	equal_ratio	LS29	final
2023-09-05	LS29_1	selfer	0.1	20	0.31	25	4hours	falcon_tube	equal_ratio	LS29	final
2023-09-05	LS29_1	selfer	0.1	20	0.1	25	4hours	falcon_tube	equal_ratio	LS29	final
2023-09-05	LS29_1	selfer	0.1	20	0.22	25	4hours	falcon_tube	equal_ratio	LS29	final
2023-09-05	LS29_1	selfer	0.1	20	0.09	25	4hours	falcon_tube	equal_ratio	LS29	final
2023-09-05	LS29_1	selfer	0.1	20	0.3	25	4hours	falcon_tube	equal_ratio	LS29	final
2023-09-05	LS29_1	selfer	0.1	20	0.18	25	4hours	falcon_tube	equal_ratio	LS29	final
2023-09-05	LS29_1	selfer	0.1	20	0.14	25	4hours	falcon_tube	equal_ratio	LS29	final
2023-09-05	LS29_1	selfer	0.1	20	0.39	25	4hours	falcon_tube	equal_ratio	LS29	final
2023-09-05	LS29_1	selfer	0.1	20	0.05	25	4hours	falcon_tube	equal_ratio	LS29	final
2023-09-05	LS29_1	selfer	0.1	20	0.05	25	4hours	falcon_tube	equal_ratio	LS29	final
2023-09-05	LS29_1	selfer	0.1	20	0.24	25	4hours	falcon_tube	equal_ratio	LS29	final
2023-09-05	LS29_1	selfer	0.1	20	0.11	25	4hours	falcon_tube	equal_ratio	LS29	final
2023-09-05	LS34_2	outcrosser	0.1	19	0.31	25	4hours	falcon_tube	equal_ratio	LS34	final
2023-09-05	LS34_2	outcrosser	0.1	19	0.61	25	4hours	falcon_tube	equal_ratio	LS34	final
2023-09-05	LS34_2	outcrosser	0.1	19	0.45	25	4hours	falcon_tube	equal_ratio	LS34	final
2023-09-05	LS34_2	outcrosser	0.1	19	0.33	25	4hours	falcon_tube	equal_ratio	LS34	final
2023-09-05	LS34_2	outcrosser	0.1	19	0.42	25	4hours	falcon_tube	equal_ratio	LS34	final
2023-09-05	LS34_2	outcrosser	0.1	19	0.28	25	4hours	falcon_tube	equal_ratio	LS34	final
2023-09-05	LS34_2	outcrosser	0.1	19	0.14	25	4hours	falcon_tube	equal_ratio	LS34	final
2023-09-05	LS34_2	outcrosser	0.1	19	0.38	25	4hours	falcon_tube	equal_ratio	LS34	final
2023-09-05	LS34_2	outcrosser	0.1	19	0.26	25	4hours	falcon_tube	equal_ratio	LS34	final
2023-09-05	LS34_2	outcrosser	0.1	19	0.4	25	4hours	falcon_tube	equal_ratio	LS34	final
2023-09-05	LS34_2	outcrosser	0.1	19	0.46	25	4hours	falcon_tube	equal_ratio	LS34	final
2023-09-05	LS34_2	outcrosser	0.1	19	0.06	25	4hours	falcon_tube	equal_ratio	LS34	final
2023-09-05	LS34_2	outcrosser	0.1	19	0.45	25	4hours	falcon_tube	equal_ratio	LS34	final
2023-09-05	LS34_2	outcrosser	0.1	19	0.36	25	4hours	falcon_tube	equal_ratio	LS34	final
2023-09-05	LS34_2	outcrosser	0.1	19	0.19	25	4hours	falcon_tube	equal_ratio	LS34	final
2023-09-05	LS34_2	outcrosser	0.1	19	0.26	25	4hours	falcon_tube	equal_ratio	LS34	final
2023-09-05	LS34_2	outcrosser	0.1	19	0.35	25	4hours	falcon_tube	equal_ratio	LS34	final
2023-09-05	LS34_2	outcrosser	0.1	19	0.29	25	4hours	falcon_tube	equal_ratio	LS34	final
2023-09-05	LS34_2	outcrosser	0.1	19	0.37	25	4hours	falcon_tube	equal_ratio	LS34	final
2023-09-05	LS33_8	outcrosser	0.1	30	0.27	25	4hours	falcon_tube	equal_ratio	LS33	final
2023-09-05	LS33_8	outcrosser	0.1	30	0.47	25	4hours	falcon_tube	equal_ratio	LS33	final
2023-09-05	LS33_8	outcrosser	0.1	30	0.43	25	4hours	falcon_tube	equal_ratio	LS33	final
2023-09-05	LS33_8	outcrosser	0.1	30	0.09	25	4hours	falcon_tube	equal_ratio	LS33	final
2023-09-05	LS33_8	outcrosser	0.1	30	0.33	25	4hours	falcon_tube	equal_ratio	LS33	final
2023-09-05	LS33_8	outcrosser	0.1	30	0.49	25	4hours	falcon_tube	equal_ratio	LS33	final
2023-09-05	LS33_8	outcrosser	0.1	30	0.4	25	4hours	falcon_tube	equal_ratio	LS33	final
2023-09-05	LS33_8	outcrosser	0.1	30	0.33	25	4hours	falcon_tube	equal_ratio	LS33	final
2023-09-05	LS33_8	outcrosser	0.1	30	0.1	25	4hours	falcon_tube	equal_ratio	LS33	final
2023-09-05	LS33_8	outcrosser	0.1	30	0.21	25	4hours	falcon_tube	equal_ratio	LS33	final
2023-09-05	LS33_8	outcrosser	0.1	30	0.45	25	4hours	falcon_tube	equal_ratio	LS33	final
2023-09-05	LS33_8	outcrosser	0.1	30	0.38	25	4hours	falcon_tube	equal_ratio	LS33	final
2023-09-05	LS33_8	outcrosser	0.1	30	0.5	25	4hours	falcon_tube	equal_ratio	LS33	final
2023-09-05	LS33_8	outcrosser	0.1	30	0.15	25	4hours	falcon_tube	equal_ratio	LS33	final
2023-09-05	LS33_8	outcrosser	0.1	30	0.38	25	4hours	falcon_tube	equal_ratio	LS33	final
2023-09-05	LS33_8	outcrosser	0.1	30	0.45	25	4hours	falcon_tube	equal_ratio	LS33	final
2023-09-05	LS33_8	outcrosser	0.1	30	0.28	25	4hours	falcon_tube	equal_ratio	LS33	final
2023-09-05	LS33_8	outcrosser	0.1	30	0.15	25	4hours	falcon_tube	equal_ratio	LS33	final
2023-09-05	LS33_8	outcrosser	0.1	30	0.24	25	4hours	falcon_tube	equal_ratio	LS33	final
2023-09-05	LS33_8	outcrosser	0.1	30	0.4	25	4hours	falcon_tube	equal_ratio	LS33	final
2023-09-05	LS33_8	outcrosser	0.1	30	0.47	25	4hours	falcon_tube	equal_ratio	LS33	final
2023-09-05	LS33_8	outcrosser	0.1	30	0.19	25	4hours	falcon_tube	equal_ratio	LS33	final
2023-09-05	LS33_8	outcrosser	0.1	30	0.33	25	4hours	falcon_tube	equal_ratio	LS33	final
2023-09-05	LS33_8	outcrosser	0.1	30	0.2	25	4hours	falcon_tube	equal_ratio	LS33	final
2023-09-05	LS33_8	outcrosser	0.1	30	0.28	25	4hours	falcon_tube	equal_ratio	LS33	final
2023-09-05	LS33_8	outcrosser	0.1	30	0.44	25	4hours	falcon_tube	equal_ratio	LS33	final
2023-09-05	LS33_8	outcrosser	0.1	30	0.37	25	4hours	falcon_tube	equal_ratio	LS33	final
2023-09-05	LS33_8	outcrosser	0.1	30	0.22	25	4hours	falcon_tube	equal_ratio	LS33	final
2023-09-05	LS33_8	outcrosser	0.1	30	0.25	25	4hours	falcon_tube	equal_ratio	LS33	final
2023-09-05	LS33_8	outcrosser	0.1	30	0.35	25	4hours	falcon_tube	equal_ratio	LS33	final
2023-09-05	LS33_8	outcrosser	0.1	30	0.46	25	4hours	falcon_tube	equal_ratio	LS33	final
2023-09-05	LS33_8	outcrosser	0.1	30	0.1	25	4hours	falcon_tube	equal_ratio	LS33	final
2023-09-05	LS28_29	selfer	0.1	13.7	0.11	25	4hours	falcon_tube	equal_ratio	LS28	final
2023-09-05	LS28_29	selfer	0.1	13.7	0.35	25	4hours	falcon_tube	equal_ratio	LS28	final
2023-09-05	LS28_29	selfer	0.1	13.7	0.42	25	4hours	falcon_tube	equal_ratio	LS28	final
2023-09-05	LS28_29	selfer	0.1	13.7	0.12	25	4hours	falcon_tube	equal_ratio	LS28	final
2023-09-05	LS28_29	selfer	0.1	13.7	0.38	25	4hours	falcon_tube	equal_ratio	LS28	final
2023-09-05	LS28_29	selfer	0.1	13.7	0.54	25	4hours	falcon_tube	equal_ratio	LS28	final
2023-09-05	LS28_29	selfer	0.1	13.7	0.21	25	4hours	falcon_tube	equal_ratio	LS28	final
2023-09-05	LS28_29	selfer	0.1	13.7	0.27	25	4hours	falcon_tube	equal_ratio	LS28	final
2023-09-05	LS28_29	selfer	0.1	13.7	0.43	25	4hours	falcon_tube	equal_ratio	LS28	final
2023-09-05	LS28_29	selfer	0.1	13.7	0.1	25	4hours	falcon_tube	equal_ratio	LS28	final
2023-09-05	LS28_29	selfer	0.1	13.7	0.45	25	4hours	falcon_tube	equal_ratio	LS28	final
2023-09-05	LS28_29	selfer	0.1	13.7	0.26	25	4hours	falcon_tube	equal_ratio	LS28	final
2023-09-05	LS28_29	selfer	0.1	13.7	0.19	25	4hours	falcon_tube	equal_ratio	LS28	final
2023-09-05	LS28_29	selfer	0.1	13.7	0.16	25	4hours	falcon_tube	equal_ratio	LS28	final
2023-09-05	LS28_29	selfer	0.1	13.7	0.28	25	4hours	falcon_tube	equal_ratio	LS28	final
2023-09-05	LS28_29	selfer	0.1	13.7	0.45	25	4hours	falcon_tube	equal_ratio	LS28	final
2023-09-05	LS28_29	selfer	0.1	13.7	0.14	25	4hours	falcon_tube	equal_ratio	LS28	final
2023-09-05	LS28_29	selfer	0.1	13.7	0.23	25	4hours	falcon_tube	equal_ratio	LS28	final
2023-09-05	LS28_29	selfer	0.1	13.7	0.08	25	4hours	falcon_tube	equal_ratio	LS28	final
2023-09-05	LS33_8	outcrosser	0.01	3	0.29	25	4hours	falcon_tube	equal_ratio	LS33	final
2023-09-05	LS33_8	outcrosser	0.01	3	0.06	25	4hours	falcon_tube	equal_ratio	LS33	final
2023-09-05	LS33_8	outcrosser	0.01	3	0.3	25	4hours	falcon_tube	equal_ratio	LS33	final
2023-09-05	LS33_8	outcrosser	0.01	3	0.1	25	4hours	falcon_tube	equal_ratio	LS33	final
2023-09-05	LS33_8	outcrosser	0.01	3	0.19	25	4hours	falcon_tube	equal_ratio	LS33	final
2023-09-05	LS33_8	outcrosser	0.01	3	0.21	25	4hours	falcon_tube	equal_ratio	LS33	final
2023-09-05	LS33_8	outcrosser	0.01	3	0.24	25	4hours	falcon_tube	equal_ratio	LS33	final
2023-09-05	LS33_8	outcrosser	0.01	3	0.19	25	4hours	falcon_tube	equal_ratio	LS33	final
2023-09-05	LS33_8	outcrosser	0.01	3	0.32	25	4hours	falcon_tube	equal_ratio	LS33	final
2023-09-05	LS33_8	outcrosser	0.01	3	0.2	25	4hours	falcon_tube	equal_ratio	LS33	final
2023-09-05	LS33_8	outcrosser	0.01	3	0.31	25	4hours	falcon_tube	equal_ratio	LS33	final
2023-09-05	LS33_8	outcrosser	0.01	3	0.36	25	4hours	falcon_tube	equal_ratio	LS33	final
2023-09-05	LS33_8	outcrosser	0.01	3	0.06	25	4hours	falcon_tube	equal_ratio	LS33	final
2023-09-05	LS33_8	outcrosser	0.01	3	0.25	25	4hours	falcon_tube	equal_ratio	LS33	final
2023-09-05	LS33_8	outcrosser	0.01	3	0.08	25	4hours	falcon_tube	equal_ratio	LS33	final
2023-09-05	LS33_8	outcrosser	0.01	3	0.04	25	4hours	falcon_tube	equal_ratio	LS33	final
2023-09-05	LS33_8	outcrosser	0.01	3	0.07	25	4hours	falcon_tube	equal_ratio	LS33	final
2023-09-05	LS34_2	outcrosser	0.01	1.9	0.24	25	4hours	falcon_tube	equal_ratio	LS34	final
2023-09-05	LS34_2	outcrosser	0.01	1.9	0.25	25	4hours	falcon_tube	equal_ratio	LS34	final
2023-09-05	LS34_2	outcrosser	0.01	1.9	0.19	25	4hours	falcon_tube	equal_ratio	LS34	final
2023-09-05	LS34_2	outcrosser	0.01	1.9	0.28	25	4hours	falcon_tube	equal_ratio	LS34	final
2023-09-05	LS34_2	outcrosser	0.01	1.9	0.39	25	4hours	falcon_tube	equal_ratio	LS34	final
2023-09-05	LS34_2	outcrosser	0.01	1.9	0.4	25	4hours	falcon_tube	equal_ratio	LS34	final
2023-09-05	LS34_2	outcrosser	0.01	1.9	0.33	25	4hours	falcon_tube	equal_ratio	LS34	final
2023-09-05	LS34_2	outcrosser	0.01	1.9	0.34	25	4hours	falcon_tube	equal_ratio	LS34	final
2023-09-05	LS29_1	selfer	0.01	2	0.14	25	4hours	falcon_tube	equal_ratio	LS29	final
2023-09-05	LS29_1	selfer	0.01	2	0.31	25	4hours	falcon_tube	equal_ratio	LS29	final
2023-09-05	LS29_1	selfer	0.01	2	0.32	25	4hours	falcon_tube	equal_ratio	LS29	final
2023-09-05	LS29_1	selfer	0.01	2	0.08	25	4hours	falcon_tube	equal_ratio	LS29	final
2023-09-05	LS29_1	selfer	0.01	2	0.21	25	4hours	falcon_tube	equal_ratio	LS29	final
2023-09-05	LS29_1	selfer	0.01	2	0.17	25	4hours	falcon_tube	equal_ratio	LS29	final
2023-09-05	LS29_1	selfer	0.01	2	0.24	25	4hours	falcon_tube	equal_ratio	LS29	final
2023-09-05	LS29_1	selfer	0.01	2	0.05	25	4hours	falcon_tube	equal_ratio	LS29	final
2023-09-05	LS29_1	selfer	0.01	2	0.35	25	4hours	falcon_tube	equal_ratio	LS29	final
2023-09-05	LS29_1	selfer	0.01	2	0.15	25	4hours	falcon_tube	equal_ratio	LS29	final
2023-09-05	LS28_29	selfer	0.01	1.4	0.19	25	4hours	falcon_tube	equal_ratio	LS28	final
2023-09-05	LS28_29	selfer	0.01	1.4	0.23	25	4hours	falcon_tube	equal_ratio	LS28	final
2023-09-05	LS28_29	selfer	0.01	1.4	0.32	25	4hours	falcon_tube	equal_ratio	LS28	final
2023-09-05	LS28_29	selfer	0.01	1.4	0.27	25	4hours	falcon_tube	equal_ratio	LS28	final
2023-09-05	LS28_29	selfer	0.01	1.4	0.31	25	4hours	falcon_tube	equal_ratio	LS28	final
2023-09-05	LS28_29	selfer	0.01	1.4	0.43	25	4hours	falcon_tube	equal_ratio	LS28	final
2023-09-05	LS28_29	selfer	0.01	1.4	0.21	25	4hours	falcon_tube	equal_ratio	LS28	final
2023-09-05	LS28_29	selfer	0.01	1.4	0.36	25	4hours	falcon_tube	equal_ratio	LS28	final
2023-09-05	LS28_29	selfer	0.01	1.4	0.13	25	4hours	falcon_tube	equal_ratio	LS28	final
2023-09-05	LS28_29	selfer	0.01	1.4	0.17	25	4hours	falcon_tube	equal_ratio	LS28	final
2023-09-05	LS28_29	selfer	0.01	1.4	0.13	25	4hours	falcon_tube	equal_ratio	LS28	final
2023-03-07	OI53_6	selfer	1	156.7	0.07	25	4hours	falcon_tube	equal_ratio	OI53	final
2023-03-07	OI53_6	selfer	1	156.7	0.19	25	4hours	falcon_tube	equal_ratio	OI53	final
2023-03-07	OI53_6	selfer	1	156.7	0.19	25	4hours	falcon_tube	equal_ratio	OI53	final
2023-03-07	OI53_6	selfer	1	156.7	0.17	25	4hours	falcon_tube	equal_ratio	OI53	final
2023-03-07	OI53_6	selfer	1	156.7	0.09	25	4hours	falcon_tube	equal_ratio	OI53	final
2023-03-07	OI53_6	selfer	1	156.7	0.21	25	4hours	falcon_tube	equal_ratio	OI53	final
2023-03-07	OI53_6	selfer	1	156.7	0.15	25	4hours	falcon_tube	equal_ratio	OI53	final
2023-03-07	OI53_6	selfer	1	156.7	0.06	25	4hours	falcon_tube	equal_ratio	OI53	final
2023-03-07	OI53_6	selfer	1	156.7	0.21	25	4hours	falcon_tube	equal_ratio	OI53	final
2023-03-07	OI53_6	selfer	1	156.7	0.05	25	4hours	falcon_tube	equal_ratio	OI53	final
2023-03-07	OI53_6	selfer	1	156.7	0.09	25	4hours	falcon_tube	equal_ratio	OI53	final
2023-03-07	OI53_6	selfer	1	156.7	0.1	25	4hours	falcon_tube	equal_ratio	OI53	final
2023-03-07	OI53_6	selfer	1	156.7	0.11	25	4hours	falcon_tube	equal_ratio	OI53	final
2023-03-07	OI53_6	selfer	1	156.7	0.05	25	4hours	falcon_tube	equal_ratio	OI53	final
2023-03-07	OI53_6	selfer	1	156.7	0.2	25	4hours	falcon_tube	equal_ratio	OI53	final
2023-03-07	OI53_6	selfer	1	156.7	0.11	25	4hours	falcon_tube	equal_ratio	OI53	final
2023-03-07	OI53_6	selfer	1	156.7	0.19	25	4hours	falcon_tube	equal_ratio	OI53	final
2023-03-07	OI53_6	selfer	1	156.7	0.1	25	4hours	falcon_tube	equal_ratio	OI53	final
2023-03-07	OI53_6	selfer	1	156.7	0.07	25	4hours	falcon_tube	equal_ratio	OI53	final
2023-03-07	OI53_6	selfer	1	156.7	0.05	25	4hours	falcon_tube	equal_ratio	OI53	final
2023-03-07	OI64_5	selfer	1	203.3	0.2	25	4hours	falcon_tube	equal_ratio	OI64	final
2023-03-07	OI64_5	selfer	1	203.3	0.08	25	4hours	falcon_tube	equal_ratio	OI64	final
2023-03-07	OI64_5	selfer	1	203.3	0.34	25	4hours	falcon_tube	equal_ratio	OI64	final
2023-03-07	OI64_5	selfer	1	203.3	0.23	25	4hours	falcon_tube	equal_ratio	OI64	final
2023-03-07	OI64_5	selfer	1	203.3	0.06	25	4hours	falcon_tube	equal_ratio	OI64	final
2023-03-07	OI64_5	selfer	1	203.3	0.16	25	4hours	falcon_tube	equal_ratio	OI64	final
2023-03-07	OI64_5	selfer	1	203.3	0.15	25	4hours	falcon_tube	equal_ratio	OI64	final
2023-03-07	OI64_5	selfer	1	203.3	0.26	25	4hours	falcon_tube	equal_ratio	OI64	final
2023-03-07	OI64_5	selfer	1	203.3	0.06	25	4hours	falcon_tube	equal_ratio	OI64	final
2023-03-07	OI64_5	selfer	1	203.3	0.13	25	4hours	falcon_tube	equal_ratio	OI64	final
2023-03-07	OI64_5	selfer	1	203.3	0.33	25	4hours	falcon_tube	equal_ratio	OI64	final
2023-03-07	OI64_5	selfer	1	203.3	0.06	25	4hours	falcon_tube	equal_ratio	OI64	final
2023-03-07	OI64_5	selfer	1	203.3	0.07	25	4hours	falcon_tube	equal_ratio	OI64	final
2023-03-07	OI64_5	selfer	1	203.3	0.06	25	4hours	falcon_tube	equal_ratio	OI64	final
2023-03-07	OI64_5	selfer	1	203.3	0.07	25	4hours	falcon_tube	equal_ratio	OI64	final
2023-03-07	OI64_5	selfer	1	203.3	0.31	25	4hours	falcon_tube	equal_ratio	OI64	final
2023-03-07	OI64_5	selfer	1	203.3	0.1	25	4hours	falcon_tube	equal_ratio	OI64	final
2023-03-07	OI64_5	selfer	1	203.3	0.37	25	4hours	falcon_tube	equal_ratio	OI64	final
2023-03-07	OI64_5	selfer	1	203.3	0.19	25	4hours	falcon_tube	equal_ratio	OI64	final
2023-03-07	OI64_5	selfer	1	203.3	0.25	25	4hours	falcon_tube	equal_ratio	OI64	final
2023-03-07	OI64_5	selfer	1	203.3	0.13	25	4hours	falcon_tube	equal_ratio	OI64	final
2023-03-07	OI64_5	selfer	1	203.3	0.19	25	4hours	falcon_tube	equal_ratio	OI64	final
2023-03-07	OI64_5	selfer	1	203.3	0.06	25	4hours	falcon_tube	equal_ratio	OI64	final
2023-03-07	OI64_5	selfer	1	203.3	0.13	25	4hours	falcon_tube	equal_ratio	OI64	final
2023-03-07	OI64_5	selfer	1	203.3	0.16	25	4hours	falcon_tube	equal_ratio	OI64	final
2023-03-07	OI64_5	selfer	1	203.3	0.1	25	4hours	falcon_tube	equal_ratio	OI64	final
2023-03-07	OI64_5	selfer	1	203.3	0.29	25	4hours	falcon_tube	equal_ratio	OI64	final
2023-03-07	OI64_5	selfer	1	203.3	0.07	25	4hours	falcon_tube	equal_ratio	OI64	final
2023-03-07	OI85_1	outcrosser	1	163.3	0.22	25	4hours	falcon_tube	equal_ratio	OI85	final
2023-03-07	OI85_1	outcrosser	1	163.3	0.25	25	4hours	falcon_tube	equal_ratio	OI85	final
2023-03-07	OI85_1	outcrosser	1	163.3	0.08	25	4hours	falcon_tube	equal_ratio	OI85	final
2023-03-07	OI85_1	outcrosser	1	163.3	0.46	25	4hours	falcon_tube	equal_ratio	OI85	final
2023-03-07	OI85_1	outcrosser	1	163.3	0.4	25	4hours	falcon_tube	equal_ratio	OI85	final
2023-03-07	OI85_1	outcrosser	1	163.3	0.31	25	4hours	falcon_tube	equal_ratio	OI85	final
2023-03-07	OI85_1	outcrosser	1	163.3	0.12	25	4hours	falcon_tube	equal_ratio	OI85	final
2023-03-07	OI85_1	outcrosser	1	163.3	0.24	25	4hours	falcon_tube	equal_ratio	OI85	final
2023-03-07	OI85_1	outcrosser	1	163.3	0.36	25	4hours	falcon_tube	equal_ratio	OI85	final
2023-03-07	OI85_1	outcrosser	1	163.3	0.14	25	4hours	falcon_tube	equal_ratio	OI85	final
2023-03-07	OI85_1	outcrosser	1	163.3	0.41	25	4hours	falcon_tube	equal_ratio	OI85	final
2023-03-07	OI85_1	outcrosser	1	163.3	0.31	25	4hours	falcon_tube	equal_ratio	OI85	final
2023-03-07	OI85_1	outcrosser	1	163.3	0.23	25	4hours	falcon_tube	equal_ratio	OI85	final
2023-03-07	OI85_1	outcrosser	1	163.3	0.42	25	4hours	falcon_tube	equal_ratio	OI85	final
2023-03-07	OI85_1	outcrosser	1	163.3	0.4	25	4hours	falcon_tube	equal_ratio	OI85	final
2023-03-07	OI85_1	outcrosser	1	163.3	0.44	25	4hours	falcon_tube	equal_ratio	OI85	final
2023-03-07	OI85_1	outcrosser	1	163.3	0.43	25	4hours	falcon_tube	equal_ratio	OI85	final
2023-03-07	OI85_1	outcrosser	1	163.3	0.06	25	4hours	falcon_tube	equal_ratio	OI85	final
2023-03-07	OI85_1	outcrosser	1	163.3	0.07	25	4hours	falcon_tube	equal_ratio	OI85	final
2023-03-07	OI85_1	outcrosser	1	163.3	0.1	25	4hours	falcon_tube	equal_ratio	OI85	final
2023-03-07	OI85_1	outcrosser	1	163.3	0.33	25	4hours	falcon_tube	equal_ratio	OI85	final
2023-03-07	OI85_1	outcrosser	1	163.3	0.09	25	4hours	falcon_tube	equal_ratio	OI85	final
2023-03-07	OI85_1	outcrosser	1	163.3	0.11	25	4hours	falcon_tube	equal_ratio	OI85	final
2023-03-07	OI85_1	outcrosser	1	163.3	0.29	25	4hours	falcon_tube	equal_ratio	OI85	final
2023-03-07	OI85_1	outcrosser	1	163.3	0.21	25	4hours	falcon_tube	equal_ratio	OI85	final
2023-03-07	OI85_1	outcrosser	1	163.3	0.09	25	4hours	falcon_tube	equal_ratio	OI85	final
2023-03-07	OI85_1	outcrosser	1	163.3	0.25	25	4hours	falcon_tube	equal_ratio	OI85	final
2023-03-07	OI85_1	outcrosser	1	163.3	0.57	25	4hours	falcon_tube	equal_ratio	OI85	final
2023-03-07	OI85_1	outcrosser	1	163.3	0.08	25	4hours	falcon_tube	equal_ratio	OI85	final
2023-03-07	OI85_1	outcrosser	1	163.3	0.55	25	4hours	falcon_tube	equal_ratio	OI85	final
2023-03-07	OI85_2	outcrosser	1	280	0.33	25	4hours	falcon_tube	equal_ratio	OI85	final
2023-03-07	OI85_2	outcrosser	1	280	0.07	25	4hours	falcon_tube	equal_ratio	OI85	final
2023-03-07	OI85_2	outcrosser	1	280	0.07	25	4hours	falcon_tube	equal_ratio	OI85	final
2023-03-07	OI85_2	outcrosser	1	280	0.37	25	4hours	falcon_tube	equal_ratio	OI85	final
2023-03-07	OI85_2	outcrosser	1	280	0.21	25	4hours	falcon_tube	equal_ratio	OI85	final
2023-03-07	OI85_2	outcrosser	1	280	0.44	25	4hours	falcon_tube	equal_ratio	OI85	final
2023-03-07	OI85_2	outcrosser	1	280	0.22	25	4hours	falcon_tube	equal_ratio	OI85	final
2023-03-07	OI85_2	outcrosser	1	280	0.29	25	4hours	falcon_tube	equal_ratio	OI85	final
2023-03-07	OI85_2	outcrosser	1	280	0.06	25	4hours	falcon_tube	equal_ratio	OI85	final
2023-03-07	OI85_2	outcrosser	1	280	0.24	25	4hours	falcon_tube	equal_ratio	OI85	final
2023-03-07	OI85_2	outcrosser	1	280	0.35	25	4hours	falcon_tube	equal_ratio	OI85	final
2023-03-07	OI85_2	outcrosser	1	280	0.23	25	4hours	falcon_tube	equal_ratio	OI85	final
2023-03-07	OI85_2	outcrosser	1	280	0.11	25	4hours	falcon_tube	equal_ratio	OI85	final
2023-03-07	OI85_2	outcrosser	1	280	0.4	25	4hours	falcon_tube	equal_ratio	OI85	final
2023-03-07	OI85_2	outcrosser	1	280	0.55	25	4hours	falcon_tube	equal_ratio	OI85	final
2023-03-07	OI85_2	outcrosser	1	280	0.07	25	4hours	falcon_tube	equal_ratio	OI85	final
2023-03-07	OI85_2	outcrosser	1	280	0.49	25	4hours	falcon_tube	equal_ratio	OI85	final
2023-03-07	OI85_2	outcrosser	1	280	0.09	25	4hours	falcon_tube	equal_ratio	OI85	final
2023-03-07	OI85_2	outcrosser	1	280	0.15	25	4hours	falcon_tube	equal_ratio	OI85	final
2023-03-07	OI85_2	outcrosser	1	280	0.09	25	4hours	falcon_tube	equal_ratio	OI85	final
2023-03-07	OI85_2	outcrosser	1	280	0.07	25	4hours	falcon_tube	equal_ratio	OI85	final
2023-03-07	OI85_2	outcrosser	1	280	0.31	25	4hours	falcon_tube	equal_ratio	OI85	final
2023-03-07	OI85_2	outcrosser	1	280	0.46	25	4hours	falcon_tube	equal_ratio	OI85	final
2023-03-07	OI85_2	outcrosser	1	280	0.21	25	4hours	falcon_tube	equal_ratio	OI85	final
2023-03-07	OI85_2	outcrosser	1	280	0.09	25	4hours	falcon_tube	equal_ratio	OI85	final
2023-03-07	OI85_2	outcrosser	1	280	0.52	25	4hours	falcon_tube	equal_ratio	OI85	final
2023-03-07	OI85_2	outcrosser	1	280	0.2	25	4hours	falcon_tube	equal_ratio	OI85	final
2023-03-07	OI85_2	outcrosser	1	280	0.27	25	4hours	falcon_tube	equal_ratio	OI85	final
2023-03-07	OI85_2	outcrosser	1	280	0.42	25	4hours	falcon_tube	equal_ratio	OI85	final
2023-03-07	OI85_2	outcrosser	1	280	0.1	25	4hours	falcon_tube	equal_ratio	OI85	final
2023-03-07	OI85_2	outcrosser	1	280	0.1	25	4hours	falcon_tube	equal_ratio	OI85	final
2023-03-07	OI85_1	outcrosser	0.5	81.7	0.38	25	4hours	falcon_tube	equal_ratio	OI85	final
2023-03-07	OI85_1	outcrosser	0.5	81.7	0.21	25	4hours	falcon_tube	equal_ratio	OI85	final
2023-03-07	OI85_1	outcrosser	0.5	81.7	0.16	25	4hours	falcon_tube	equal_ratio	OI85	final
2023-03-07	OI85_1	outcrosser	0.5	81.7	0.37	25	4hours	falcon_tube	equal_ratio	OI85	final
2023-03-07	OI85_1	outcrosser	0.5	81.7	0.15	25	4hours	falcon_tube	equal_ratio	OI85	final
2023-03-07	OI85_1	outcrosser	0.5	81.7	0.54	25	4hours	falcon_tube	equal_ratio	OI85	final
2023-03-07	OI85_1	outcrosser	0.5	81.7	0.31	25	4hours	falcon_tube	equal_ratio	OI85	final
2023-03-07	OI85_1	outcrosser	0.5	81.7	0.19	25	4hours	falcon_tube	equal_ratio	OI85	final
2023-03-07	OI85_1	outcrosser	0.5	81.7	0.29	25	4hours	falcon_tube	equal_ratio	OI85	final
2023-03-07	OI85_1	outcrosser	0.5	81.7	0.28	25	4hours	falcon_tube	equal_ratio	OI85	final
2023-03-07	OI85_1	outcrosser	0.5	81.7	0.07	25	4hours	falcon_tube	equal_ratio	OI85	final
2023-03-07	OI85_1	outcrosser	0.5	81.7	0.32	25	4hours	falcon_tube	equal_ratio	OI85	final
2023-03-07	OI85_1	outcrosser	0.5	81.7	0.09	25	4hours	falcon_tube	equal_ratio	OI85	final
2023-03-07	OI85_1	outcrosser	0.5	81.7	0.43	25	4hours	falcon_tube	equal_ratio	OI85	final
2023-03-07	OI85_1	outcrosser	0.5	81.7	0.26	25	4hours	falcon_tube	equal_ratio	OI85	final
2023-03-07	OI85_1	outcrosser	0.5	81.7	0.21	25	4hours	falcon_tube	equal_ratio	OI85	final
2023-03-07	OI85_1	outcrosser	0.5	81.7	0.21	25	4hours	falcon_tube	equal_ratio	OI85	final
2023-03-07	OI85_1	outcrosser	0.5	81.7	0.17	25	4hours	falcon_tube	equal_ratio	OI85	final
2023-03-07	OI85_1	outcrosser	0.5	81.7	0.62	25	4hours	falcon_tube	equal_ratio	OI85	final
2023-03-07	OI85_1	outcrosser	0.5	81.7	0.23	25	4hours	falcon_tube	equal_ratio	OI85	final
2023-03-07	OI85_1	outcrosser	0.5	81.7	0.41	25	4hours	falcon_tube	equal_ratio	OI85	final
2023-03-07	OI85_1	outcrosser	0.5	81.7	0.27	25	4hours	falcon_tube	equal_ratio	OI85	final
2023-03-07	OI85_1	outcrosser	0.5	81.7	0.17	25	4hours	falcon_tube	equal_ratio	OI85	final
2023-03-07	OI85_1	outcrosser	0.5	81.7	0.7	25	4hours	falcon_tube	equal_ratio	OI85	final
2023-03-07	OI85_1	outcrosser	0.5	81.7	0.54	25	4hours	falcon_tube	equal_ratio	OI85	final
2023-03-07	OI85_1	outcrosser	0.5	81.7	0.33	25	4hours	falcon_tube	equal_ratio	OI85	final
2023-03-07	OI85_1	outcrosser	0.5	81.7	0.46	25	4hours	falcon_tube	equal_ratio	OI85	final
2023-03-07	OI85_1	outcrosser	0.5	81.7	0.14	25	4hours	falcon_tube	equal_ratio	OI85	final
2023-03-07	OI85_2	outcrosser	0.5	140	0.19	25	4hours	falcon_tube	equal_ratio	OI85	final
2023-03-07	OI85_2	outcrosser	0.5	140	0.23	25	4hours	falcon_tube	equal_ratio	OI85	final
2023-03-07	OI85_2	outcrosser	0.5	140	0.1	25	4hours	falcon_tube	equal_ratio	OI85	final
2023-03-07	OI85_2	outcrosser	0.5	140	0.32	25	4hours	falcon_tube	equal_ratio	OI85	final
2023-03-07	OI85_2	outcrosser	0.5	140	0.14	25	4hours	falcon_tube	equal_ratio	OI85	final
2023-03-07	OI85_2	outcrosser	0.5	140	0.13	25	4hours	falcon_tube	equal_ratio	OI85	final
2023-03-07	OI85_2	outcrosser	0.5	140	0.14	25	4hours	falcon_tube	equal_ratio	OI85	final
2023-03-07	OI85_2	outcrosser	0.5	140	0.1	25	4hours	falcon_tube	equal_ratio	OI85	final
2023-03-07	OI85_2	outcrosser	0.5	140	0.38	25	4hours	falcon_tube	equal_ratio	OI85	final
2023-03-07	OI85_2	outcrosser	0.5	140	0.39	25	4hours	falcon_tube	equal_ratio	OI85	final
2023-03-07	OI85_2	outcrosser	0.5	140	0.39	25	4hours	falcon_tube	equal_ratio	OI85	final
2023-03-07	OI85_2	outcrosser	0.5	140	0.12	25	4hours	falcon_tube	equal_ratio	OI85	final
2023-03-07	OI85_2	outcrosser	0.5	140	0.13	25	4hours	falcon_tube	equal_ratio	OI85	final
2023-03-07	OI85_2	outcrosser	0.5	140	0.06	25	4hours	falcon_tube	equal_ratio	OI85	final
2023-03-07	OI85_2	outcrosser	0.5	140	0.35	25	4hours	falcon_tube	equal_ratio	OI85	final
2023-03-07	OI85_2	outcrosser	0.5	140	0.13	25	4hours	falcon_tube	equal_ratio	OI85	final
2023-03-07	OI85_2	outcrosser	0.5	140	0.51	25	4hours	falcon_tube	equal_ratio	OI85	final
2023-03-07	OI85_2	outcrosser	0.5	140	0.32	25	4hours	falcon_tube	equal_ratio	OI85	final
2023-03-07	OI85_2	outcrosser	0.5	140	0.3	25	4hours	falcon_tube	equal_ratio	OI85	final
2023-03-07	OI85_2	outcrosser	0.5	140	0.06	25	4hours	falcon_tube	equal_ratio	OI85	final
2023-03-07	OI85_2	outcrosser	0.5	140	0.34	25	4hours	falcon_tube	equal_ratio	OI85	final
2023-03-07	OI85_2	outcrosser	0.5	140	0.13	25	4hours	falcon_tube	equal_ratio	OI85	final
2023-03-07	OI85_2	outcrosser	0.5	140	0.35	25	4hours	falcon_tube	equal_ratio	OI85	final
2023-03-07	OI85_2	outcrosser	0.5	140	0.11	25	4hours	falcon_tube	equal_ratio	OI85	final
2023-03-07	OI85_2	outcrosser	0.5	140	0.5	25	4hours	falcon_tube	equal_ratio	OI85	final
2023-03-07	OI85_2	outcrosser	0.5	140	0.11	25	4hours	falcon_tube	equal_ratio	OI85	final
2023-03-07	OI85_2	outcrosser	0.5	140	0.38	25	4hours	falcon_tube	equal_ratio	OI85	final
2023-03-07	OI85_2	outcrosser	0.5	140	0.28	25	4hours	falcon_tube	equal_ratio	OI85	final
2023-03-07	OI85_2	outcrosser	0.5	140	0.1	25	4hours	falcon_tube	equal_ratio	OI85	final
2023-03-07	OI85_2	outcrosser	0.5	140	0.43	25	4hours	falcon_tube	equal_ratio	OI85	final
2023-03-07	OI85_2	outcrosser	0.5	140	0.2	25	4hours	falcon_tube	equal_ratio	OI85	final
2023-03-07	OI85_2	outcrosser	0.5	140	0.27	25	4hours	falcon_tube	equal_ratio	OI85	final
2023-03-07	OI85_2	outcrosser	0.5	140	0.33	25	4hours	falcon_tube	equal_ratio	OI85	final
2023-03-07	OI85_2	outcrosser	0.5	140	0.31	25	4hours	falcon_tube	equal_ratio	OI85	final
2023-03-07	OI85_2	outcrosser	0.5	140	0.32	25	4hours	falcon_tube	equal_ratio	OI85	final
2023-03-07	OI85_2	outcrosser	0.5	140	0.43	25	4hours	falcon_tube	equal_ratio	OI85	final
2023-03-07	OI64_5	selfer	0.5	70	0.18	25	4hours	falcon_tube	equal_ratio	OI64	final
2023-03-07	OI64_5	selfer	0.5	70	0.07	25	4hours	falcon_tube	equal_ratio	OI64	final
2023-03-07	OI64_5	selfer	0.5	70	0.33	25	4hours	falcon_tube	equal_ratio	OI64	final
2023-03-07	OI64_5	selfer	0.5	70	0.33	25	4hours	falcon_tube	equal_ratio	OI64	final
2023-03-07	OI64_5	selfer	0.5	70	0.15	25	4hours	falcon_tube	equal_ratio	OI64	final
2023-03-07	OI64_5	selfer	0.5	70	0.07	25	4hours	falcon_tube	equal_ratio	OI64	final
2023-03-07	OI64_5	selfer	0.5	70	0.4	25	4hours	falcon_tube	equal_ratio	OI64	final
2023-03-07	OI64_5	selfer	0.5	70	0.33	25	4hours	falcon_tube	equal_ratio	OI64	final
2023-03-07	OI64_5	selfer	0.5	70	0.35	25	4hours	falcon_tube	equal_ratio	OI64	final
2023-03-07	OI64_5	selfer	0.5	70	0.21	25	4hours	falcon_tube	equal_ratio	OI64	final
2023-03-07	OI64_5	selfer	0.5	70	0.35	25	4hours	falcon_tube	equal_ratio	OI64	final
2023-03-07	OI64_5	selfer	0.5	70	0.36	25	4hours	falcon_tube	equal_ratio	OI64	final
2023-03-07	OI64_5	selfer	0.5	70	0.38	25	4hours	falcon_tube	equal_ratio	OI64	final
2023-03-07	OI64_5	selfer	0.5	70	0.38	25	4hours	falcon_tube	equal_ratio	OI64	final
2023-03-07	OI64_5	selfer	0.5	70	0.07	25	4hours	falcon_tube	equal_ratio	OI64	final
2023-03-07	OI64_5	selfer	0.5	70	0.09	25	4hours	falcon_tube	equal_ratio	OI64	final
2023-03-07	OI64_5	selfer	0.5	70	0.42	25	4hours	falcon_tube	equal_ratio	OI64	final
2023-03-07	OI64_5	selfer	0.5	70	0.22	25	4hours	falcon_tube	equal_ratio	OI64	final
2023-03-07	OI64_5	selfer	0.5	70	0.19	25	4hours	falcon_tube	equal_ratio	OI64	final
2023-03-07	OI64_5	selfer	0.5	70	0.08	25	4hours	falcon_tube	equal_ratio	OI64	final
2023-03-07	OI64_5	selfer	0.5	70	0.31	25	4hours	falcon_tube	equal_ratio	OI64	final
2023-03-07	OI64_5	selfer	0.5	70	0.09	25	4hours	falcon_tube	equal_ratio	OI64	final
2023-03-07	OI64_5	selfer	0.5	70	0.41	25	4hours	falcon_tube	equal_ratio	OI64	final
2023-03-07	OI64_5	selfer	0.5	70	0.1	25	4hours	falcon_tube	equal_ratio	OI64	final
2023-03-07	OI64_5	selfer	0.5	70	0.45	25	4hours	falcon_tube	equal_ratio	OI64	final
2023-03-07	OI64_5	selfer	0.5	70	0.39	25	4hours	falcon_tube	equal_ratio	OI64	final
2023-03-07	OI64_5	selfer	0.5	70	0.11	25	4hours	falcon_tube	equal_ratio	OI64	final
2023-03-07	OI64_5	selfer	0.5	70	0.11	25	4hours	falcon_tube	equal_ratio	OI64	final
2023-03-07	OI64_5	selfer	0.5	70	0.09	25	4hours	falcon_tube	equal_ratio	OI64	final
2023-03-07	OI64_5	selfer	0.5	70	0.21	25	4hours	falcon_tube	equal_ratio	OI64	final
2023-03-07	OI53_6	selfer	0.5	35	0.2	25	4hours	falcon_tube	equal_ratio	OI53	final
2023-03-07	OI53_6	selfer	0.5	35	0.09	25	4hours	falcon_tube	equal_ratio	OI53	final
2023-03-07	OI53_6	selfer	0.5	35	0.16	25	4hours	falcon_tube	equal_ratio	OI53	final
2023-03-07	OI53_6	selfer	0.5	35	0.22	25	4hours	falcon_tube	equal_ratio	OI53	final
2023-03-07	OI53_6	selfer	0.5	35	0.33	25	4hours	falcon_tube	equal_ratio	OI53	final
2023-03-07	OI53_6	selfer	0.5	35	0.03	25	4hours	falcon_tube	equal_ratio	OI53	final
2023-03-07	OI53_6	selfer	0.5	35	0.23	25	4hours	falcon_tube	equal_ratio	OI53	final
2023-03-07	OI53_6	selfer	0.5	35	0.17	25	4hours	falcon_tube	equal_ratio	OI53	final
2023-03-07	OI53_6	selfer	0.5	35	0.05	25	4hours	falcon_tube	equal_ratio	OI53	final
2023-03-07	OI53_6	selfer	0.5	35	0.33	25	4hours	falcon_tube	equal_ratio	OI53	final
2023-03-07	OI53_6	selfer	0.5	35	0.1	25	4hours	falcon_tube	equal_ratio	OI53	final
2023-03-07	OI53_6	selfer	0.5	35	0.17	25	4hours	falcon_tube	equal_ratio	OI53	final
2023-03-07	OI53_6	selfer	0.5	35	0.1	25	4hours	falcon_tube	equal_ratio	OI53	final
2023-03-07	OI53_6	selfer	0.5	35	0.29	25	4hours	falcon_tube	equal_ratio	OI53	final
2023-03-07	OI53_6	selfer	0.5	35	0.11	25	4hours	falcon_tube	equal_ratio	OI53	final
2023-03-07	OI53_6	selfer	0.5	35	0.35	25	4hours	falcon_tube	equal_ratio	OI53	final
2023-03-07	OI53_6	selfer	0.5	35	0.13	25	4hours	falcon_tube	equal_ratio	OI53	final
2023-03-07	OI53_6	selfer	0.5	35	0.08	25	4hours	falcon_tube	equal_ratio	OI53	final
2023-03-07	OI53_6	selfer	0.5	35	0.09	25	4hours	falcon_tube	equal_ratio	OI53	final
2023-03-07	OI53_6	selfer	0.5	35	0.13	25	4hours	falcon_tube	equal_ratio	OI53	final
2023-03-07	OI53_6	selfer	0.1	7	0.23	25	4hours	falcon_tube	equal_ratio	OI53	final
2023-03-07	OI53_6	selfer	0.1	7	0.08	25	4hours	falcon_tube	equal_ratio	OI53	final
2023-03-07	OI53_6	selfer	0.1	7	0.23	25	4hours	falcon_tube	equal_ratio	OI53	final
2023-03-07	OI53_6	selfer	0.1	7	0.18	25	4hours	falcon_tube	equal_ratio	OI53	final
2023-03-07	OI53_6	selfer	0.1	7	0.17	25	4hours	falcon_tube	equal_ratio	OI53	final
2023-03-07	OI53_6	selfer	0.1	7	0.19	25	4hours	falcon_tube	equal_ratio	OI53	final
2023-03-07	OI53_6	selfer	0.1	7	0.22	25	4hours	falcon_tube	equal_ratio	OI53	final
2023-03-07	OI53_6	selfer	0.1	7	0.32	25	4hours	falcon_tube	equal_ratio	OI53	final
2023-03-07	OI53_6	selfer	0.1	7	0.28	25	4hours	falcon_tube	equal_ratio	OI53	final
2023-03-07	OI53_6	selfer	0.1	7	0.19	25	4hours	falcon_tube	equal_ratio	OI53	final
2023-03-07	OI53_6	selfer	0.1	7	0.04	25	4hours	falcon_tube	equal_ratio	OI53	final
2023-03-07	OI53_6	selfer	0.1	7	0.38	25	4hours	falcon_tube	equal_ratio	OI53	final
2023-03-07	OI53_6	selfer	0.1	7	0.07	25	4hours	falcon_tube	equal_ratio	OI53	final
2023-03-07	OI53_6	selfer	0.1	7	0.32	25	4hours	falcon_tube	equal_ratio	OI53	final
2023-03-07	OI85_1	outcrosser	0.1	16.3	0.31	25	4hours	falcon_tube	equal_ratio	OI85	final
2023-03-07	OI85_1	outcrosser	0.1	16.3	0.35	25	4hours	falcon_tube	equal_ratio	OI85	final
2023-03-07	OI85_1	outcrosser	0.1	16.3	0.49	25	4hours	falcon_tube	equal_ratio	OI85	final
2023-03-07	OI85_1	outcrosser	0.1	16.3	0.57	25	4hours	falcon_tube	equal_ratio	OI85	final
2023-03-07	OI85_1	outcrosser	0.1	16.3	0.41	25	4hours	falcon_tube	equal_ratio	OI85	final
2023-03-07	OI85_1	outcrosser	0.1	16.3	0.54	25	4hours	falcon_tube	equal_ratio	OI85	final
2023-03-07	OI85_1	outcrosser	0.1	16.3	0.3	25	4hours	falcon_tube	equal_ratio	OI85	final
2023-03-07	OI85_1	outcrosser	0.1	16.3	0.15	25	4hours	falcon_tube	equal_ratio	OI85	final
2023-03-07	OI85_1	outcrosser	0.1	16.3	0.3	25	4hours	falcon_tube	equal_ratio	OI85	final
2023-03-07	OI85_1	outcrosser	0.1	16.3	0.45	25	4hours	falcon_tube	equal_ratio	OI85	final
2023-03-07	OI85_1	outcrosser	0.1	16.3	0.32	25	4hours	falcon_tube	equal_ratio	OI85	final
2023-03-07	OI85_1	outcrosser	0.1	16.3	0.45	25	4hours	falcon_tube	equal_ratio	OI85	final
2023-03-07	OI85_1	outcrosser	0.1	16.3	0.5	25	4hours	falcon_tube	equal_ratio	OI85	final
2023-03-07	OI85_1	outcrosser	0.1	16.3	0.42	25	4hours	falcon_tube	equal_ratio	OI85	final
2023-03-07	OI85_1	outcrosser	0.1	16.3	0.41	25	4hours	falcon_tube	equal_ratio	OI85	final
2023-03-07	OI85_1	outcrosser	0.1	16.3	0.13	25	4hours	falcon_tube	equal_ratio	OI85	final
2023-03-07	OI85_1	outcrosser	0.1	16.3	0.27	25	4hours	falcon_tube	equal_ratio	OI85	final
2023-03-07	OI85_1	outcrosser	0.1	16.3	0.19	25	4hours	falcon_tube	equal_ratio	OI85	final
2023-03-07	OI85_1	outcrosser	0.1	16.3	0.29	25	4hours	falcon_tube	equal_ratio	OI85	final
2023-03-07	OI85_1	outcrosser	0.1	16.3	0.39	25	4hours	falcon_tube	equal_ratio	OI85	final
2023-03-07	OI85_1	outcrosser	0.1	16.3	0.5	25	4hours	falcon_tube	equal_ratio	OI85	final
2023-03-07	OI85_1	outcrosser	0.1	16.3	0.35	25	4hours	falcon_tube	equal_ratio	OI85	final
2023-03-07	OI85_1	outcrosser	0.1	16.3	0.3	25	4hours	falcon_tube	equal_ratio	OI85	final
2023-03-07	OI85_1	outcrosser	0.1	16.3	0.32	25	4hours	falcon_tube	equal_ratio	OI85	final
2023-03-07	OI85_1	outcrosser	0.1	16.3	0.24	25	4hours	falcon_tube	equal_ratio	OI85	final
2023-03-07	OI85_1	outcrosser	0.1	16.3	0.38	25	4hours	falcon_tube	equal_ratio	OI85	final
2023-03-07	OI85_2	outcrosser	0.1	28	0.52	25	4hours	falcon_tube	equal_ratio	OI85	final
2023-03-07	OI85_2	outcrosser	0.1	28	0.51	25	4hours	falcon_tube	equal_ratio	OI85	final
2023-03-07	OI85_2	outcrosser	0.1	28	0.37	25	4hours	falcon_tube	equal_ratio	OI85	final
2023-03-07	OI85_2	outcrosser	0.1	28	0.22	25	4hours	falcon_tube	equal_ratio	OI85	final
2023-03-07	OI85_2	outcrosser	0.1	28	0.49	25	4hours	falcon_tube	equal_ratio	OI85	final
2023-03-07	OI85_2	outcrosser	0.1	28	0.56	25	4hours	falcon_tube	equal_ratio	OI85	final
2023-03-07	OI85_2	outcrosser	0.1	28	0.38	25	4hours	falcon_tube	equal_ratio	OI85	final
2023-03-07	OI85_2	outcrosser	0.1	28	0.21	25	4hours	falcon_tube	equal_ratio	OI85	final
2023-03-07	OI85_2	outcrosser	0.1	28	0.46	25	4hours	falcon_tube	equal_ratio	OI85	final
2023-03-07	OI85_2	outcrosser	0.1	28	0.42	25	4hours	falcon_tube	equal_ratio	OI85	final
2023-03-07	OI85_2	outcrosser	0.1	28	0.44	25	4hours	falcon_tube	equal_ratio	OI85	final
2023-03-07	OI85_2	outcrosser	0.1	28	0.11	25	4hours	falcon_tube	equal_ratio	OI85	final
2023-03-07	OI85_2	outcrosser	0.1	28	0.48	25	4hours	falcon_tube	equal_ratio	OI85	final
2023-03-07	OI85_2	outcrosser	0.1	28	0.29	25	4hours	falcon_tube	equal_ratio	OI85	final
2023-03-07	OI85_2	outcrosser	0.1	28	0.15	25	4hours	falcon_tube	equal_ratio	OI85	final
2023-03-07	OI85_2	outcrosser	0.1	28	0.34	25	4hours	falcon_tube	equal_ratio	OI85	final
2023-03-07	OI85_2	outcrosser	0.1	28	0.36	25	4hours	falcon_tube	equal_ratio	OI85	final
2023-03-07	OI85_2	outcrosser	0.1	28	0.21	25	4hours	falcon_tube	equal_ratio	OI85	final
2023-03-07	OI85_2	outcrosser	0.1	28	0.23	25	4hours	falcon_tube	equal_ratio	OI85	final
2023-03-07	OI85_2	outcrosser	0.1	28	0.5	25	4hours	falcon_tube	equal_ratio	OI85	final
2023-03-07	OI85_2	outcrosser	0.1	28	0.19	25	4hours	falcon_tube	equal_ratio	OI85	final
2023-03-07	OI85_2	outcrosser	0.1	28	0.54	25	4hours	falcon_tube	equal_ratio	OI85	final
2023-03-07	OI85_2	outcrosser	0.1	28	0.25	25	4hours	falcon_tube	equal_ratio	OI85	final
2023-03-07	OI85_2	outcrosser	0.1	28	0.17	25	4hours	falcon_tube	equal_ratio	OI85	final
2023-03-07	OI64_5	selfer	0.1	1.6	0.41	25	4hours	falcon_tube	equal_ratio	OI64	final
2023-03-07	OI64_5	selfer	0.1	1.6	0.32	25	4hours	falcon_tube	equal_ratio	OI64	final
2023-03-07	OI64_5	selfer	0.1	1.6	0.52	25	4hours	falcon_tube	equal_ratio	OI64	final
2023-03-07	OI64_5	selfer	0.1	1.6	0.4	25	4hours	falcon_tube	equal_ratio	OI64	final
2023-03-07	OI64_5	selfer	0.1	1.6	0.07	25	4hours	falcon_tube	equal_ratio	OI64	final
2023-03-07	OI64_5	selfer	0.1	1.6	0.52	25	4hours	falcon_tube	equal_ratio	OI64	final
2023-03-07	OI64_5	selfer	0.1	1.6	0.52	25	4hours	falcon_tube	equal_ratio	OI64	final
2023-03-07	OI64_5	selfer	0.1	1.6	0.54	25	4hours	falcon_tube	equal_ratio	OI64	final
2023-03-07	OI64_5	selfer	0.1	1.6	0.62	25	4hours	falcon_tube	equal_ratio	OI64	final
2023-03-07	OI64_5	selfer	0.1	1.6	0.33	25	4hours	falcon_tube	equal_ratio	OI64	final
2023-03-07	OI64_5	selfer	0.1	1.6	0.37	25	4hours	falcon_tube	equal_ratio	OI64	final
2023-03-07	OI64_5	selfer	0.1	1.6	0.1	25	4hours	falcon_tube	equal_ratio	OI64	final
2023-03-07	OI64_5	selfer	0.1	1.6	0.63	25	4hours	falcon_tube	equal_ratio	OI64	final
2023-03-07	OI64_5	selfer	0.1	1.6	0.18	25	4hours	falcon_tube	equal_ratio	OI64	final
2023-03-07	OI64_5	selfer	0.1	1.6	0.06	25	4hours	falcon_tube	equal_ratio	OI64	final
2023-03-07	OI64_5	selfer	0.1	1.6	0.58	25	4hours	falcon_tube	equal_ratio	OI64	final
2023-03-07	OI64_5	selfer	0.1	1.6	0.43	25	4hours	falcon_tube	equal_ratio	OI64	final
2023-03-07	OI64_5	selfer	0.1	1.6	0.1	25	4hours	falcon_tube	equal_ratio	OI64	final
2023-03-07	OI64_5	selfer	0.1	1.6	0.5	25	4hours	falcon_tube	equal_ratio	OI64	final
2023-03-07	OI64_5	selfer	0.1	1.6	0.48	25	4hours	falcon_tube	equal_ratio	OI64	final
2023-03-07	OI64_5	selfer	0.1	1.6	0.33	25	4hours	falcon_tube	equal_ratio	OI64	final
2023-03-07	OI64_5	selfer	0.1	1.6	0.16	25	4hours	falcon_tube	equal_ratio	OI64	final
2023-03-07	OI64_5	selfer	0.1	1.6	0.06	25	4hours	falcon_tube	equal_ratio	OI64	final
2023-03-07	OI64_5	selfer	0.01	0.2	0.5	25	4hours	falcon_tube	equal_ratio	OI64	final
2023-03-07	OI64_5	selfer	0.01	0.2	0.05	25	4hours	falcon_tube	equal_ratio	OI64	final
2023-03-07	OI64_5	selfer	0.01	0.2	0.58	25	4hours	falcon_tube	equal_ratio	OI64	final
2023-03-07	OI64_5	selfer	0.01	0.2	0.38	25	4hours	falcon_tube	equal_ratio	OI64	final
2023-03-07	OI64_5	selfer	0.01	0.2	0.51	25	4hours	falcon_tube	equal_ratio	OI64	final
2023-03-07	OI64_5	selfer	0.01	0.2	0.43	25	4hours	falcon_tube	equal_ratio	OI64	final
2023-03-07	OI85_1	outcrosser	0.01	1.6	0.18	25	4hours	falcon_tube	equal_ratio	OI85	final
2023-03-07	OI85_1	outcrosser	0.01	1.6	0.06	25	4hours	falcon_tube	equal_ratio	OI85	final
2023-03-07	OI85_1	outcrosser	0.01	1.6	0.21	25	4hours	falcon_tube	equal_ratio	OI85	final
2023-03-07	OI85_1	outcrosser	0.01	1.6	0.45	25	4hours	falcon_tube	equal_ratio	OI85	final
2023-03-07	OI85_1	outcrosser	0.01	1.6	0.56	25	4hours	falcon_tube	equal_ratio	OI85	final
2023-03-07	OI85_1	outcrosser	0.01	1.6	0.24	25	4hours	falcon_tube	equal_ratio	OI85	final
2023-03-07	OI85_1	outcrosser	0.01	1.6	0.38	25	4hours	falcon_tube	equal_ratio	OI85	final
2023-03-07	OI85_1	outcrosser	0.01	1.6	0.32	25	4hours	falcon_tube	equal_ratio	OI85	final
2023-03-07	OI85_1	outcrosser	0.01	1.6	0.34	25	4hours	falcon_tube	equal_ratio	OI85	final
2023-03-07	OI85_2	outcrosser	0.01	2.8	0.46	25	4hours	falcon_tube	equal_ratio	OI85	final
2023-03-07	OI85_2	outcrosser	0.01	2.8	0.3	25	4hours	falcon_tube	equal_ratio	OI85	final
2023-03-07	OI85_2	outcrosser	0.01	2.8	0.5	25	4hours	falcon_tube	equal_ratio	OI85	final
2023-03-07	OI85_2	outcrosser	0.01	2.8	0.22	25	4hours	falcon_tube	equal_ratio	OI85	final
2023-03-07	OI53_6	selfer	0.01	1.6	0.42	25	4hours	falcon_tube	equal_ratio	OI53	final
2023-03-07	OI53_6	selfer	0.01	1.6	0.26	25	4hours	falcon_tube	equal_ratio	OI53	final
2023-03-07	OI53_6	selfer	0.01	1.6	0.31	25	4hours	falcon_tube	equal_ratio	OI53	final
2023-03-07	OI53_6	selfer	0.01	1.6	0.35	25	4hours	falcon_tube	equal_ratio	OI53	final
2023-03-07	OI53_6	selfer	0.01	1.6	0.07	25	4hours	falcon_tube	equal_ratio	OI53	final
2022-06-08	OI55_6	outcrosser	1	163.3	0.25	25	4hours	falcon_tube	equal_ratio	OI55	final
2022-06-08	OI55_6	outcrosser	1	163.3	0.06	25	4hours	falcon_tube	equal_ratio	OI55	final
2022-06-08	OI55_6	outcrosser	1	163.3	0.11	25	4hours	falcon_tube	equal_ratio	OI55	final
2022-06-08	OI55_6	outcrosser	1	163.3	0.22	25	4hours	falcon_tube	equal_ratio	OI55	final
2022-06-08	OI55_6	outcrosser	1	163.3	0.4	25	4hours	falcon_tube	equal_ratio	OI55	final
2022-06-08	OI55_6	outcrosser	1	163.3	0.45	25	4hours	falcon_tube	equal_ratio	OI55	final
2022-06-08	OI55_6	outcrosser	1	163.3	0.25	25	4hours	falcon_tube	equal_ratio	OI55	final
2022-06-08	OI55_6	outcrosser	1	163.3	0.09	25	4hours	falcon_tube	equal_ratio	OI55	final
2022-06-08	OI55_6	outcrosser	1	163.3	0.8	25	4hours	falcon_tube	equal_ratio	OI55	final
2022-06-08	OI55_6	outcrosser	1	163.3	0.29	25	4hours	falcon_tube	equal_ratio	OI55	final
2022-06-08	OI55_6	outcrosser	1	163.3	0.46	25	4hours	falcon_tube	equal_ratio	OI55	final
2022-06-08	OI55_6	outcrosser	1	163.3	0.19	25	4hours	falcon_tube	equal_ratio	OI55	final
2022-06-08	OI55_6	outcrosser	1	163.3	0.07	25	4hours	falcon_tube	equal_ratio	OI55	final
2022-06-08	OI55_6	outcrosser	1	163.3	0.58	25	4hours	falcon_tube	equal_ratio	OI55	final
2022-06-08	OI55_6	outcrosser	1	163.3	0.08	25	4hours	falcon_tube	equal_ratio	OI55	final
2022-06-08	OI55_6	outcrosser	1	163.3	0.15	25	4hours	falcon_tube	equal_ratio	OI55	final
2022-06-08	OI55_6	outcrosser	1	163.3	0.16	25	4hours	falcon_tube	equal_ratio	OI55	final
2022-06-08	OI55_6	outcrosser	1	163.3	0.53	25	4hours	falcon_tube	equal_ratio	OI55	final
2022-06-08	OI55_6	outcrosser	1	163.3	0.3	25	4hours	falcon_tube	equal_ratio	OI55	final
2022-06-08	OI55_6	outcrosser	1	163.3	0.34	25	4hours	falcon_tube	equal_ratio	OI55	final
2022-06-08	OI55_6	outcrosser	1	163.3	0.42	25	4hours	falcon_tube	equal_ratio	OI55	final
2022-06-08	OI55_6	outcrosser	1	163.3	0.09	25	4hours	falcon_tube	equal_ratio	OI55	final
2022-06-08	OI55_6	outcrosser	1	163.3	0.39	25	4hours	falcon_tube	equal_ratio	OI55	final
2022-06-08	OI55_6	outcrosser	1	163.3	0.41	25	4hours	falcon_tube	equal_ratio	OI55	final
2022-06-08	OI55_6	outcrosser	1	163.3	0.08	25	4hours	falcon_tube	equal_ratio	OI55	final
2022-06-08	OI55_6	outcrosser	1	163.3	0.11	25	4hours	falcon_tube	equal_ratio	OI55	final
2022-06-08	OI55_6	outcrosser	1	163.3	0.39	25	4hours	falcon_tube	equal_ratio	OI55	final
2022-06-08	OI55_6	outcrosser	1	163.3	0.31	25	4hours	falcon_tube	equal_ratio	OI55	final
2022-06-08	OI55_6	outcrosser	1	163.3	0.54	25	4hours	falcon_tube	equal_ratio	OI55	final
2022-06-08	OI55_6	outcrosser	1	163.3	0.11	25	4hours	falcon_tube	equal_ratio	OI55	final
2022-06-08	OI55_6	outcrosser	1	163.3	0.56	25	4hours	falcon_tube	equal_ratio	OI55	final
2022-06-08	OI55_6	outcrosser	1	163.3	0.63	25	4hours	falcon_tube	equal_ratio	OI55	final
2022-06-08	OI55_6	outcrosser	1	163.3	0.71	25	4hours	falcon_tube	equal_ratio	OI55	final
2022-06-08	OI55_6	outcrosser	1	163.3	0.16	25	4hours	falcon_tube	equal_ratio	OI55	final
2022-06-08	OI55_6	outcrosser	1	163.3	0.12	25	4hours	falcon_tube	equal_ratio	OI55	final
2022-06-08	OI55_6	outcrosser	1	163.3	0.85	25	4hours	falcon_tube	equal_ratio	OI55	final
2022-06-08	OI55_6	outcrosser	1	163.3	0.11	25	4hours	falcon_tube	equal_ratio	OI55	final
2022-06-08	OI56_3	outcrosser	1	280	0.49	25	4hours	falcon_tube	equal_ratio	OI56	final
2022-06-08	OI56_3	outcrosser	1	280	0.36	25	4hours	falcon_tube	equal_ratio	OI56	final
2022-06-08	OI56_3	outcrosser	1	280	0.07	25	4hours	falcon_tube	equal_ratio	OI56	final
2022-06-08	OI56_3	outcrosser	1	280	0.7	25	4hours	falcon_tube	equal_ratio	OI56	final
2022-06-08	OI56_3	outcrosser	1	280	0.11	25	4hours	falcon_tube	equal_ratio	OI56	final
2022-06-08	OI56_3	outcrosser	1	280	0.55	25	4hours	falcon_tube	equal_ratio	OI56	final
2022-06-08	OI56_3	outcrosser	1	280	0.11	25	4hours	falcon_tube	equal_ratio	OI56	final
2022-06-08	OI56_3	outcrosser	1	280	0.33	25	4hours	falcon_tube	equal_ratio	OI56	final
2022-06-08	OI56_3	outcrosser	1	280	0.37	25	4hours	falcon_tube	equal_ratio	OI56	final
2022-06-08	OI56_3	outcrosser	1	280	0.17	25	4hours	falcon_tube	equal_ratio	OI56	final
2022-06-08	OI56_3	outcrosser	1	280	0.22	25	4hours	falcon_tube	equal_ratio	OI56	final
2022-06-08	OI56_3	outcrosser	1	280	0.06	25	4hours	falcon_tube	equal_ratio	OI56	final
2022-06-08	OI56_3	outcrosser	1	280	0.17	25	4hours	falcon_tube	equal_ratio	OI56	final
2022-06-08	OI56_3	outcrosser	1	280	0.43	25	4hours	falcon_tube	equal_ratio	OI56	final
2022-06-08	OI56_3	outcrosser	1	280	0.15	25	4hours	falcon_tube	equal_ratio	OI56	final
2022-06-08	OI56_3	outcrosser	1	280	0.44	25	4hours	falcon_tube	equal_ratio	OI56	final
2022-06-08	OI56_3	outcrosser	1	280	0.11	25	4hours	falcon_tube	equal_ratio	OI56	final
2022-06-08	OI56_3	outcrosser	1	280	0.28	25	4hours	falcon_tube	equal_ratio	OI56	final
2022-06-08	OI56_3	outcrosser	1	280	0.61	25	4hours	falcon_tube	equal_ratio	OI56	final
2022-06-08	OI56_3	outcrosser	1	280	0.2	25	4hours	falcon_tube	equal_ratio	OI56	final
2022-06-08	OI56_3	outcrosser	1	280	0.06	25	4hours	falcon_tube	equal_ratio	OI56	final
2022-06-08	OI56_3	outcrosser	1	280	0.31	25	4hours	falcon_tube	equal_ratio	OI56	final
2022-06-08	OI56_3	outcrosser	1	280	0.14	25	4hours	falcon_tube	equal_ratio	OI56	final
2022-06-08	OI56_3	outcrosser	1	280	0.6	25	4hours	falcon_tube	equal_ratio	OI56	final
2022-06-08	OI56_3	outcrosser	1	280	0.17	25	4hours	falcon_tube	equal_ratio	OI56	final
2022-06-08	OI56_3	outcrosser	1	280	0.14	25	4hours	falcon_tube	equal_ratio	OI56	final
2022-06-08	OI56_3	outcrosser	1	280	0.08	25	4hours	falcon_tube	equal_ratio	OI56	final
2022-06-08	OI56_3	outcrosser	1	280	0.53	25	4hours	falcon_tube	equal_ratio	OI56	final
2022-06-08	OI56_3	outcrosser	1	280	0.1	25	4hours	falcon_tube	equal_ratio	OI56	final
2022-06-08	OI56_3	outcrosser	1	280	0.4	25	4hours	falcon_tube	equal_ratio	OI56	final
2022-06-08	OI56_3	outcrosser	1	280	0.16	25	4hours	falcon_tube	equal_ratio	OI56	final
2022-06-08	OI56_3	outcrosser	1	280	0.07	25	4hours	falcon_tube	equal_ratio	OI56	final
2022-06-08	OI56_3	outcrosser	1	280	0.63	25	4hours	falcon_tube	equal_ratio	OI56	final
2022-06-08	OI1_2	selfer	1	203.3	0.05	25	4hours	falcon_tube	equal_ratio	OI1	final
2022-06-08	OI1_2	selfer	1	203.3	0.1	25	4hours	falcon_tube	equal_ratio	OI1	final
2022-06-08	OI1_2	selfer	1	203.3	0.19	25	4hours	falcon_tube	equal_ratio	OI1	final
2022-06-08	OI1_2	selfer	1	203.3	0.19	25	4hours	falcon_tube	equal_ratio	OI1	final
2022-06-08	OI1_2	selfer	1	203.3	0.35	25	4hours	falcon_tube	equal_ratio	OI1	final
2022-06-08	OI1_2	selfer	1	203.3	0.1	25	4hours	falcon_tube	equal_ratio	OI1	final
2022-06-08	OI1_2	selfer	1	203.3	0.28	25	4hours	falcon_tube	equal_ratio	OI1	final
2022-06-08	OI1_2	selfer	1	203.3	0.14	25	4hours	falcon_tube	equal_ratio	OI1	final
2022-06-08	OI1_2	selfer	1	203.3	0.12	25	4hours	falcon_tube	equal_ratio	OI1	final
2022-06-08	OI1_2	selfer	1	203.3	0.18	25	4hours	falcon_tube	equal_ratio	OI1	final
2022-06-08	OI1_2	selfer	1	203.3	0.1	25	4hours	falcon_tube	equal_ratio	OI1	final
2022-06-08	OI1_2	selfer	1	203.3	0.08	25	4hours	falcon_tube	equal_ratio	OI1	final
2022-06-08	OI1_2	selfer	1	203.3	0.38	25	4hours	falcon_tube	equal_ratio	OI1	final
2022-06-08	OI1_2	selfer	1	203.3	0.11	25	4hours	falcon_tube	equal_ratio	OI1	final
2022-06-08	OI1_2	selfer	1	203.3	0.11	25	4hours	falcon_tube	equal_ratio	OI1	final
2022-06-08	OI1_2	selfer	1	203.3	0.23	25	4hours	falcon_tube	equal_ratio	OI1	final
2022-06-08	OI1_2	selfer	1	203.3	0.06	25	4hours	falcon_tube	equal_ratio	OI1	final
2022-06-08	OI1_2	selfer	1	203.3	0.1	25	4hours	falcon_tube	equal_ratio	OI1	final
2022-06-08	OI1_2	selfer	1	203.3	0.21	25	4hours	falcon_tube	equal_ratio	OI1	final
2022-06-08	OI1_2	selfer	1	203.3	0.2	25	4hours	falcon_tube	equal_ratio	OI1	final
2022-06-08	OI1_2	selfer	1	203.3	0.27	25	4hours	falcon_tube	equal_ratio	OI1	final
2022-06-08	OI1_2	selfer	1	203.3	0.12	25	4hours	falcon_tube	equal_ratio	OI1	final
2022-06-08	OI1_2	selfer	1	203.3	0.15	25	4hours	falcon_tube	equal_ratio	OI1	final
2022-06-08	OI1_2	selfer	1	203.3	0.23	25	4hours	falcon_tube	equal_ratio	OI1	final
2022-06-08	OI1_2	selfer	1	203.3	0.33	25	4hours	falcon_tube	equal_ratio	OI1	final
2022-06-08	OI1_3	selfer	1	156.7	0.11	25	4hours	falcon_tube	equal_ratio	OI1	final
2022-06-08	OI1_3	selfer	1	156.7	0.33	25	4hours	falcon_tube	equal_ratio	OI1	final
2022-06-08	OI1_3	selfer	1	156.7	0.05	25	4hours	falcon_tube	equal_ratio	OI1	final
2022-06-08	OI1_3	selfer	1	156.7	0.17	25	4hours	falcon_tube	equal_ratio	OI1	final
2022-06-08	OI1_3	selfer	1	156.7	0.13	25	4hours	falcon_tube	equal_ratio	OI1	final
2022-06-08	OI1_3	selfer	1	156.7	0.27	25	4hours	falcon_tube	equal_ratio	OI1	final
2022-06-08	OI1_3	selfer	1	156.7	0.37	25	4hours	falcon_tube	equal_ratio	OI1	final
2022-06-08	OI1_3	selfer	1	156.7	0.28	25	4hours	falcon_tube	equal_ratio	OI1	final
2022-06-08	OI1_3	selfer	1	156.7	0.19	25	4hours	falcon_tube	equal_ratio	OI1	final
2022-06-08	OI1_3	selfer	1	156.7	0.28	25	4hours	falcon_tube	equal_ratio	OI1	final
2022-06-08	OI1_3	selfer	1	156.7	0.23	25	4hours	falcon_tube	equal_ratio	OI1	final
2022-06-08	OI1_3	selfer	1	156.7	0.11	25	4hours	falcon_tube	equal_ratio	OI1	final
2022-06-08	OI1_3	selfer	1	156.7	0.16	25	4hours	falcon_tube	equal_ratio	OI1	final
2022-06-08	OI1_3	selfer	1	156.7	0.1	25	4hours	falcon_tube	equal_ratio	OI1	final
2022-06-08	OI1_3	selfer	1	156.7	0.24	25	4hours	falcon_tube	equal_ratio	OI1	final
2022-06-08	OI1_3	selfer	1	156.7	0.08	25	4hours	falcon_tube	equal_ratio	OI1	final
2022-06-08	OI1_3	selfer	1	156.7	0.16	25	4hours	falcon_tube	equal_ratio	OI1	final
2022-06-08	OI1_3	selfer	1	156.7	0.25	25	4hours	falcon_tube	equal_ratio	OI1	final
2022-06-08	OI1_3	selfer	1	156.7	0.17	25	4hours	falcon_tube	equal_ratio	OI1	final
2022-06-08	OI1_3	selfer	1	156.7	0.17	25	4hours	falcon_tube	equal_ratio	OI1	final
2022-06-08	OI1_3	selfer	1	156.7	0.25	25	4hours	falcon_tube	equal_ratio	OI1	final
2022-06-08	OI1_3	selfer	1	156.7	0.2	25	4hours	falcon_tube	equal_ratio	OI1	final
2022-06-08	OI1_3	selfer	1	156.7	0.08	25	4hours	falcon_tube	equal_ratio	OI1	final
2022-06-08	OI1_3	selfer	1	156.7	0.1	25	4hours	falcon_tube	equal_ratio	OI1	final
2022-06-08	OI1_3	selfer	1	156.7	0.13	25	4hours	falcon_tube	equal_ratio	OI1	final
2022-06-08	OI1_3	selfer	1	156.7	0.28	25	4hours	falcon_tube	equal_ratio	OI1	final
2022-06-08	OI1_3	selfer	1	156.7	0.14	25	4hours	falcon_tube	equal_ratio	OI1	final
2022-06-08	OI1_3	selfer	1	156.7	0.14	25	4hours	falcon_tube	equal_ratio	OI1	final
2022-06-08	OI1_3	selfer	1	156.7	0.32	25	4hours	falcon_tube	equal_ratio	OI1	final
2022-06-08	OI1_3	selfer	0.5	101.7	0.15	25	4hours	falcon_tube	equal_ratio	OI1	final
2022-06-08	OI1_3	selfer	0.5	101.7	0.12	25	4hours	falcon_tube	equal_ratio	OI1	final
2022-06-08	OI1_3	selfer	0.5	101.7	0.07	25	4hours	falcon_tube	equal_ratio	OI1	final
2022-06-08	OI1_3	selfer	0.5	101.7	0.08	25	4hours	falcon_tube	equal_ratio	OI1	final
2022-06-08	OI1_3	selfer	0.5	101.7	0.29	25	4hours	falcon_tube	equal_ratio	OI1	final
2022-06-08	OI1_3	selfer	0.5	101.7	0.17	25	4hours	falcon_tube	equal_ratio	OI1	final
2022-06-08	OI1_3	selfer	0.5	101.7	0.34	25	4hours	falcon_tube	equal_ratio	OI1	final
2022-06-08	OI1_3	selfer	0.5	101.7	0.32	25	4hours	falcon_tube	equal_ratio	OI1	final
2022-06-08	OI1_3	selfer	0.5	101.7	0.29	25	4hours	falcon_tube	equal_ratio	OI1	final
2022-06-08	OI1_3	selfer	0.5	101.7	0.23	25	4hours	falcon_tube	equal_ratio	OI1	final
2022-06-08	OI1_3	selfer	0.5	101.7	0.14	25	4hours	falcon_tube	equal_ratio	OI1	final
2022-06-08	OI1_3	selfer	0.5	101.7	0.28	25	4hours	falcon_tube	equal_ratio	OI1	final
2022-06-08	OI1_3	selfer	0.5	101.7	0.06	25	4hours	falcon_tube	equal_ratio	OI1	final
2022-06-08	OI1_3	selfer	0.5	101.7	0.08	25	4hours	falcon_tube	equal_ratio	OI1	final
2022-06-08	OI1_3	selfer	0.5	101.7	0.22	25	4hours	falcon_tube	equal_ratio	OI1	final
2022-06-08	OI1_3	selfer	0.5	101.7	0.14	25	4hours	falcon_tube	equal_ratio	OI1	final
2022-06-08	OI1_3	selfer	0.5	101.7	0.14	25	4hours	falcon_tube	equal_ratio	OI1	final
2022-06-08	OI1_3	selfer	0.5	101.7	0.23	25	4hours	falcon_tube	equal_ratio	OI1	final
2022-06-08	OI1_3	selfer	0.5	101.7	0.25	25	4hours	falcon_tube	equal_ratio	OI1	final
2022-06-08	OI1_3	selfer	0.5	101.7	0.11	25	4hours	falcon_tube	equal_ratio	OI1	final
2022-06-08	OI1_3	selfer	0.5	101.7	0.23	25	4hours	falcon_tube	equal_ratio	OI1	final
2022-06-08	OI1_3	selfer	0.5	101.7	0.12	25	4hours	falcon_tube	equal_ratio	OI1	final
2022-06-08	OI1_3	selfer	0.5	101.7	0.26	25	4hours	falcon_tube	equal_ratio	OI1	final
2022-06-08	OI1_3	selfer	0.5	101.7	0.17	25	4hours	falcon_tube	equal_ratio	OI1	final
2022-06-08	OI1_3	selfer	0.5	101.7	0.2	25	4hours	falcon_tube	equal_ratio	OI1	final
2022-06-08	OI1_3	selfer	0.5	101.7	0.12	25	4hours	falcon_tube	equal_ratio	OI1	final
2022-06-08	OI1_3	selfer	0.5	101.7	0.11	25	4hours	falcon_tube	equal_ratio	OI1	final
2022-06-08	OI1_3	selfer	0.5	101.7	0.29	25	4hours	falcon_tube	equal_ratio	OI1	final
2022-06-08	OI1_3	selfer	0.5	101.7	0.25	25	4hours	falcon_tube	equal_ratio	OI1	final
2022-06-08	OI1_3	selfer	0.5	101.7	0.13	25	4hours	falcon_tube	equal_ratio	OI1	final
2022-06-08	OI1_3	selfer	0.5	101.7	0.2	25	4hours	falcon_tube	equal_ratio	OI1	final
2022-06-08	OI1_3	selfer	0.5	101.7	0.33	25	4hours	falcon_tube	equal_ratio	OI1	final
2022-06-08	OI1_3	selfer	0.5	101.7	0.24	25	4hours	falcon_tube	equal_ratio	OI1	final
2022-06-08	OI1_3	selfer	0.5	101.7	0.17	25	4hours	falcon_tube	equal_ratio	OI1	final
2022-06-08	OI1_3	selfer	0.5	101.7	0.21	25	4hours	falcon_tube	equal_ratio	OI1	final
2022-06-08	OI1_3	selfer	0.5	101.7	0.23	25	4hours	falcon_tube	equal_ratio	OI1	final
2022-06-08	OI1_2	selfer	0.5	78.3	0.24	25	4hours	falcon_tube	equal_ratio	OI1	final
2022-06-08	OI1_2	selfer	0.5	78.3	0.1	25	4hours	falcon_tube	equal_ratio	OI1	final
2022-06-08	OI1_2	selfer	0.5	78.3	0.14	25	4hours	falcon_tube	equal_ratio	OI1	final
2022-06-08	OI1_2	selfer	0.5	78.3	0.47	25	4hours	falcon_tube	equal_ratio	OI1	final
2022-06-08	OI1_2	selfer	0.5	78.3	0.2	25	4hours	falcon_tube	equal_ratio	OI1	final
2022-06-08	OI1_2	selfer	0.5	78.3	0.21	25	4hours	falcon_tube	equal_ratio	OI1	final
2022-06-08	OI1_2	selfer	0.5	78.3	0.3	25	4hours	falcon_tube	equal_ratio	OI1	final
2022-06-08	OI1_2	selfer	0.5	78.3	0.33	25	4hours	falcon_tube	equal_ratio	OI1	final
2022-06-08	OI1_2	selfer	0.5	78.3	0.42	25	4hours	falcon_tube	equal_ratio	OI1	final
2022-06-08	OI1_2	selfer	0.5	78.3	0.26	25	4hours	falcon_tube	equal_ratio	OI1	final
2022-06-08	OI1_2	selfer	0.5	78.3	0.19	25	4hours	falcon_tube	equal_ratio	OI1	final
2022-06-08	OI1_2	selfer	0.5	78.3	0.15	25	4hours	falcon_tube	equal_ratio	OI1	final
2022-06-08	OI1_2	selfer	0.5	78.3	0.13	25	4hours	falcon_tube	equal_ratio	OI1	final
2022-06-08	OI1_2	selfer	0.5	78.3	0.15	25	4hours	falcon_tube	equal_ratio	OI1	final
2022-06-08	OI1_2	selfer	0.5	78.3	0.37	25	4hours	falcon_tube	equal_ratio	OI1	final
2022-06-08	OI1_2	selfer	0.5	78.3	0.16	25	4hours	falcon_tube	equal_ratio	OI1	final
2022-06-08	OI1_2	selfer	0.5	78.3	0.18	25	4hours	falcon_tube	equal_ratio	OI1	final
2022-06-08	OI1_2	selfer	0.5	78.3	0.15	25	4hours	falcon_tube	equal_ratio	OI1	final
2022-06-08	OI1_2	selfer	0.5	78.3	0.43	25	4hours	falcon_tube	equal_ratio	OI1	final
2022-06-08	OI1_2	selfer	0.5	78.3	0.11	25	4hours	falcon_tube	equal_ratio	OI1	final
2022-06-08	OI1_2	selfer	0.5	78.3	0.39	25	4hours	falcon_tube	equal_ratio	OI1	final
2022-06-08	OI1_2	selfer	0.5	78.3	0.42	25	4hours	falcon_tube	equal_ratio	OI1	final
2022-06-08	OI1_2	selfer	0.5	78.3	0.24	25	4hours	falcon_tube	equal_ratio	OI1	final
2022-06-08	OI1_2	selfer	0.5	78.3	0.06	25	4hours	falcon_tube	equal_ratio	OI1	final
2022-06-08	OI1_2	selfer	0.5	78.3	0.24	25	4hours	falcon_tube	equal_ratio	OI1	final
2022-06-08	OI1_2	selfer	0.5	78.3	0.31	25	4hours	falcon_tube	equal_ratio	OI1	final
2022-06-08	OI1_2	selfer	0.5	78.3	0.3	25	4hours	falcon_tube	equal_ratio	OI1	final
2022-06-08	OI1_2	selfer	0.5	78.3	0.15	25	4hours	falcon_tube	equal_ratio	OI1	final
2022-06-08	OI1_2	selfer	0.5	78.3	0.24	25	4hours	falcon_tube	equal_ratio	OI1	final
2022-06-08	OI1_2	selfer	0.5	78.3	0.13	25	4hours	falcon_tube	equal_ratio	OI1	final
2022-06-08	OI1_2	selfer	0.5	78.3	0.26	25	4hours	falcon_tube	equal_ratio	OI1	final
2022-06-08	OI56_3	outcrosser	0.5	140	0.18	25	4hours	falcon_tube	equal_ratio	OI56	final
2022-06-08	OI56_3	outcrosser	0.5	140	0.14	25	4hours	falcon_tube	equal_ratio	OI56	final
2022-06-08	OI56_3	outcrosser	0.5	140	0.29	25	4hours	falcon_tube	equal_ratio	OI56	final
2022-06-08	OI56_3	outcrosser	0.5	140	0.25	25	4hours	falcon_tube	equal_ratio	OI56	final
2022-06-08	OI56_3	outcrosser	0.5	140	0.47	25	4hours	falcon_tube	equal_ratio	OI56	final
2022-06-08	OI56_3	outcrosser	0.5	140	0.2	25	4hours	falcon_tube	equal_ratio	OI56	final
2022-06-08	OI56_3	outcrosser	0.5	140	0.38	25	4hours	falcon_tube	equal_ratio	OI56	final
2022-06-08	OI56_3	outcrosser	0.5	140	0.61	25	4hours	falcon_tube	equal_ratio	OI56	final
2022-06-08	OI56_3	outcrosser	0.5	140	0.28	25	4hours	falcon_tube	equal_ratio	OI56	final
2022-06-08	OI56_3	outcrosser	0.5	140	0.57	25	4hours	falcon_tube	equal_ratio	OI56	final
2022-06-08	OI56_3	outcrosser	0.5	140	0.16	25	4hours	falcon_tube	equal_ratio	OI56	final
2022-06-08	OI56_3	outcrosser	0.5	140	0.36	25	4hours	falcon_tube	equal_ratio	OI56	final
2022-06-08	OI56_3	outcrosser	0.5	140	0.31	25	4hours	falcon_tube	equal_ratio	OI56	final
2022-06-08	OI56_3	outcrosser	0.5	140	0.37	25	4hours	falcon_tube	equal_ratio	OI56	final
2022-06-08	OI56_3	outcrosser	0.5	140	0.15	25	4hours	falcon_tube	equal_ratio	OI56	final
2022-06-08	OI56_3	outcrosser	0.5	140	0.25	25	4hours	falcon_tube	equal_ratio	OI56	final
2022-06-08	OI56_3	outcrosser	0.5	140	0.57	25	4hours	falcon_tube	equal_ratio	OI56	final
2022-06-08	OI56_3	outcrosser	0.5	140	0.15	25	4hours	falcon_tube	equal_ratio	OI56	final
2022-06-08	OI56_3	outcrosser	0.5	140	0.68	25	4hours	falcon_tube	equal_ratio	OI56	final
2022-06-08	OI56_3	outcrosser	0.5	140	0.39	25	4hours	falcon_tube	equal_ratio	OI56	final
2022-06-08	OI56_3	outcrosser	0.5	140	0.46	25	4hours	falcon_tube	equal_ratio	OI56	final
2022-06-08	OI56_3	outcrosser	0.5	140	0.22	25	4hours	falcon_tube	equal_ratio	OI56	final
2022-06-08	OI56_3	outcrosser	0.5	140	0.27	25	4hours	falcon_tube	equal_ratio	OI56	final
2022-06-08	OI56_3	outcrosser	0.5	140	0.99	25	4hours	falcon_tube	equal_ratio	OI56	final
2022-06-08	OI56_3	outcrosser	0.5	140	0.09	25	4hours	falcon_tube	equal_ratio	OI56	final
2022-06-08	OI56_3	outcrosser	0.5	140	0.09	25	4hours	falcon_tube	equal_ratio	OI56	final
2022-06-08	OI56_3	outcrosser	0.5	140	0.69	25	4hours	falcon_tube	equal_ratio	OI56	final
2022-06-08	OI56_3	outcrosser	0.5	140	0.28	25	4hours	falcon_tube	equal_ratio	OI56	final
2022-06-08	OI56_3	outcrosser	0.5	140	0.39	25	4hours	falcon_tube	equal_ratio	OI56	final
2022-06-08	OI56_3	outcrosser	0.5	140	0.38	25	4hours	falcon_tube	equal_ratio	OI56	final
2022-06-08	OI56_3	outcrosser	0.5	140	0.46	25	4hours	falcon_tube	equal_ratio	OI56	final
2022-06-08	OI56_3	outcrosser	0.5	140	0.87	25	4hours	falcon_tube	equal_ratio	OI56	final
2022-06-08	OI56_3	outcrosser	0.5	140	0.31	25	4hours	falcon_tube	equal_ratio	OI56	final
2022-06-08	OI56_3	outcrosser	0.5	140	0.12	25	4hours	falcon_tube	equal_ratio	OI56	final
2022-06-08	OI56_3	outcrosser	0.5	140	0.27	25	4hours	falcon_tube	equal_ratio	OI56	final
2022-06-08	OI56_3	outcrosser	0.5	140	0.59	25	4hours	falcon_tube	equal_ratio	OI56	final
2022-06-08	OI56_3	outcrosser	0.5	140	0.1	25	4hours	falcon_tube	equal_ratio	OI56	final
2022-06-08	OI55_6	outcrosser	0.5	81.7	0.44	25	4hours	falcon_tube	equal_ratio	OI55	final
2022-06-08	OI55_6	outcrosser	0.5	81.7	0.29	25	4hours	falcon_tube	equal_ratio	OI55	final
2022-06-08	OI55_6	outcrosser	0.5	81.7	0.22	25	4hours	falcon_tube	equal_ratio	OI55	final
2022-06-08	OI55_6	outcrosser	0.5	81.7	0.4	25	4hours	falcon_tube	equal_ratio	OI55	final
2022-06-08	OI55_6	outcrosser	0.5	81.7	0.52	25	4hours	falcon_tube	equal_ratio	OI55	final
2022-06-08	OI55_6	outcrosser	0.5	81.7	0.4	25	4hours	falcon_tube	equal_ratio	OI55	final
2022-06-08	OI55_6	outcrosser	0.5	81.7	0.49	25	4hours	falcon_tube	equal_ratio	OI55	final
2022-06-08	OI55_6	outcrosser	0.5	81.7	0.1	25	4hours	falcon_tube	equal_ratio	OI55	final
2022-06-08	OI55_6	outcrosser	0.5	81.7	0.1	25	4hours	falcon_tube	equal_ratio	OI55	final
2022-06-08	OI55_6	outcrosser	0.5	81.7	0.23	25	4hours	falcon_tube	equal_ratio	OI55	final
2022-06-08	OI55_6	outcrosser	0.5	81.7	0.67	25	4hours	falcon_tube	equal_ratio	OI55	final
2022-06-08	OI55_6	outcrosser	0.5	81.7	0.35	25	4hours	falcon_tube	equal_ratio	OI55	final
2022-06-08	OI55_6	outcrosser	0.5	81.7	0.46	25	4hours	falcon_tube	equal_ratio	OI55	final
2022-06-08	OI55_6	outcrosser	0.5	81.7	0.28	25	4hours	falcon_tube	equal_ratio	OI55	final
2022-06-08	OI55_6	outcrosser	0.5	81.7	0.44	25	4hours	falcon_tube	equal_ratio	OI55	final
2022-06-08	OI55_6	outcrosser	0.5	81.7	0.34	25	4hours	falcon_tube	equal_ratio	OI55	final
2022-06-08	OI55_6	outcrosser	0.5	81.7	0.21	25	4hours	falcon_tube	equal_ratio	OI55	final
2022-06-08	OI55_6	outcrosser	0.5	81.7	0.21	25	4hours	falcon_tube	equal_ratio	OI55	final
2022-06-08	OI55_6	outcrosser	0.5	81.7	0.12	25	4hours	falcon_tube	equal_ratio	OI55	final
2022-06-08	OI55_6	outcrosser	0.5	81.7	0.21	25	4hours	falcon_tube	equal_ratio	OI55	final
2022-06-08	OI55_6	outcrosser	0.5	81.7	0.47	25	4hours	falcon_tube	equal_ratio	OI55	final
2022-06-08	OI55_6	outcrosser	0.5	81.7	0.09	25	4hours	falcon_tube	equal_ratio	OI55	final
2022-06-08	OI55_6	outcrosser	0.5	81.7	0.18	25	4hours	falcon_tube	equal_ratio	OI55	final
2022-06-08	OI55_6	outcrosser	0.5	81.7	0.48	25	4hours	falcon_tube	equal_ratio	OI55	final
2022-06-08	OI55_6	outcrosser	0.5	81.7	0.23	25	4hours	falcon_tube	equal_ratio	OI55	final
2022-06-08	OI55_6	outcrosser	0.5	81.7	0.54	25	4hours	falcon_tube	equal_ratio	OI55	final
2022-06-08	OI55_6	outcrosser	0.5	81.7	0.22	25	4hours	falcon_tube	equal_ratio	OI55	final
2022-06-08	OI55_6	outcrosser	0.5	81.7	0.17	25	4hours	falcon_tube	equal_ratio	OI55	final
2022-06-08	OI55_6	outcrosser	0.5	81.7	0.19	25	4hours	falcon_tube	equal_ratio	OI55	final
2022-06-08	OI55_6	outcrosser	0.5	81.7	0.45	25	4hours	falcon_tube	equal_ratio	OI55	final
2022-06-08	OI55_6	outcrosser	0.5	81.7	0.58	25	4hours	falcon_tube	equal_ratio	OI55	final
2022-06-08	OI55_6	outcrosser	0.5	81.7	0.38	25	4hours	falcon_tube	equal_ratio	OI55	final
2022-06-08	OI55_6	outcrosser	0.5	81.7	0.11	25	4hours	falcon_tube	equal_ratio	OI55	final
2022-06-08	OI55_6	outcrosser	0.5	81.7	0.11	25	4hours	falcon_tube	equal_ratio	OI55	final
2022-06-08	OI55_6	outcrosser	0.1	16.3	0.33	25	4hours	falcon_tube	equal_ratio	OI55	final
2022-06-08	OI55_6	outcrosser	0.1	16.3	0.47	25	4hours	falcon_tube	equal_ratio	OI55	final
2022-06-08	OI55_6	outcrosser	0.1	16.3	0.35	25	4hours	falcon_tube	equal_ratio	OI55	final
2022-06-08	OI55_6	outcrosser	0.1	16.3	0.57	25	4hours	falcon_tube	equal_ratio	OI55	final
2022-06-08	OI55_6	outcrosser	0.1	16.3	0.13	25	4hours	falcon_tube	equal_ratio	OI55	final
2022-06-08	OI55_6	outcrosser	0.1	16.3	0.14	25	4hours	falcon_tube	equal_ratio	OI55	final
2022-06-08	OI55_6	outcrosser	0.1	16.3	0.4	25	4hours	falcon_tube	equal_ratio	OI55	final
2022-06-08	OI55_6	outcrosser	0.1	16.3	0.52	25	4hours	falcon_tube	equal_ratio	OI55	final
2022-06-08	OI55_6	outcrosser	0.1	16.3	0.71	25	4hours	falcon_tube	equal_ratio	OI55	final
2022-06-08	OI55_6	outcrosser	0.1	16.3	0.53	25	4hours	falcon_tube	equal_ratio	OI55	final
2022-06-08	OI55_6	outcrosser	0.1	16.3	0.54	25	4hours	falcon_tube	equal_ratio	OI55	final
2022-06-08	OI55_6	outcrosser	0.1	16.3	0.39	25	4hours	falcon_tube	equal_ratio	OI55	final
2022-06-08	OI55_6	outcrosser	0.1	16.3	0.33	25	4hours	falcon_tube	equal_ratio	OI55	final
2022-06-08	OI55_6	outcrosser	0.1	16.3	0.48	25	4hours	falcon_tube	equal_ratio	OI55	final
2022-06-08	OI55_6	outcrosser	0.1	16.3	0.51	25	4hours	falcon_tube	equal_ratio	OI55	final
2022-06-08	OI55_6	outcrosser	0.1	16.3	0.29	25	4hours	falcon_tube	equal_ratio	OI55	final
2022-06-08	OI55_6	outcrosser	0.1	16.3	0.85	25	4hours	falcon_tube	equal_ratio	OI55	final
2022-06-08	OI55_6	outcrosser	0.1	16.3	0.28	25	4hours	falcon_tube	equal_ratio	OI55	final
2022-06-08	OI55_6	outcrosser	0.1	16.3	0.13	25	4hours	falcon_tube	equal_ratio	OI55	final
2022-06-08	OI55_6	outcrosser	0.1	16.3	0.51	25	4hours	falcon_tube	equal_ratio	OI55	final
2022-06-08	OI55_6	outcrosser	0.1	16.3	0.6	25	4hours	falcon_tube	equal_ratio	OI55	final
2022-06-08	OI56_3	outcrosser	0.1	28	0.59	25	4hours	falcon_tube	equal_ratio	OI56	final
2022-06-08	OI56_3	outcrosser	0.1	28	0.51	25	4hours	falcon_tube	equal_ratio	OI56	final
2022-06-08	OI56_3	outcrosser	0.1	28	0.48	25	4hours	falcon_tube	equal_ratio	OI56	final
2022-06-08	OI56_3	outcrosser	0.1	28	0.72	25	4hours	falcon_tube	equal_ratio	OI56	final
2022-06-08	OI56_3	outcrosser	0.1	28	0.52	25	4hours	falcon_tube	equal_ratio	OI56	final
2022-06-08	OI56_3	outcrosser	0.1	28	0.68	25	4hours	falcon_tube	equal_ratio	OI56	final
2022-06-08	OI56_3	outcrosser	0.1	28	0.2	25	4hours	falcon_tube	equal_ratio	OI56	final
2022-06-08	OI56_3	outcrosser	0.1	28	0.45	25	4hours	falcon_tube	equal_ratio	OI56	final
2022-06-08	OI56_3	outcrosser	0.1	28	0.49	25	4hours	falcon_tube	equal_ratio	OI56	final
2022-06-08	OI56_3	outcrosser	0.1	28	0.3	25	4hours	falcon_tube	equal_ratio	OI56	final
2022-06-08	OI56_3	outcrosser	0.1	28	0.26	25	4hours	falcon_tube	equal_ratio	OI56	final
2022-06-08	OI56_3	outcrosser	0.1	28	0.2	25	4hours	falcon_tube	equal_ratio	OI56	final
2022-06-08	OI56_3	outcrosser	0.1	28	0.47	25	4hours	falcon_tube	equal_ratio	OI56	final
2022-06-08	OI56_3	outcrosser	0.1	28	0.43	25	4hours	falcon_tube	equal_ratio	OI56	final
2022-06-08	OI56_3	outcrosser	0.1	28	0.95	25	4hours	falcon_tube	equal_ratio	OI56	final
2022-06-08	OI56_3	outcrosser	0.1	28	0.5	25	4hours	falcon_tube	equal_ratio	OI56	final
2022-06-08	OI56_3	outcrosser	0.1	28	0.35	25	4hours	falcon_tube	equal_ratio	OI56	final
2022-06-08	OI56_3	outcrosser	0.1	28	0.32	25	4hours	falcon_tube	equal_ratio	OI56	final
2022-06-08	OI56_3	outcrosser	0.1	28	0.49	25	4hours	falcon_tube	equal_ratio	OI56	final
2022-06-08	OI56_3	outcrosser	0.1	28	0.14	25	4hours	falcon_tube	equal_ratio	OI56	final
2022-06-08	OI56_3	outcrosser	0.1	28	0.73	25	4hours	falcon_tube	equal_ratio	OI56	final
2022-06-08	OI56_3	outcrosser	0.1	28	0.41	25	4hours	falcon_tube	equal_ratio	OI56	final
2022-06-08	OI56_3	outcrosser	0.1	28	0.36	25	4hours	falcon_tube	equal_ratio	OI56	final
2022-06-08	OI56_3	outcrosser	0.1	28	0.37	25	4hours	falcon_tube	equal_ratio	OI56	final
2022-06-08	OI56_3	outcrosser	0.1	28	0.68	25	4hours	falcon_tube	equal_ratio	OI56	final
2022-06-08	OI56_3	outcrosser	0.1	28	0.63	25	4hours	falcon_tube	equal_ratio	OI56	final
2022-06-08	OI1_2	selfer	0.1	15.7	0.16	25	4hours	falcon_tube	equal_ratio	OI1	final
2022-06-08	OI1_2	selfer	0.1	15.7	0.57	25	4hours	falcon_tube	equal_ratio	OI1	final
2022-06-08	OI1_2	selfer	0.1	15.7	0.17	25	4hours	falcon_tube	equal_ratio	OI1	final
2022-06-08	OI1_2	selfer	0.1	15.7	0.25	25	4hours	falcon_tube	equal_ratio	OI1	final
2022-06-08	OI1_2	selfer	0.1	15.7	0.4	25	4hours	falcon_tube	equal_ratio	OI1	final
2022-06-08	OI1_2	selfer	0.1	15.7	0.36	25	4hours	falcon_tube	equal_ratio	OI1	final
2022-06-08	OI1_2	selfer	0.1	15.7	0.36	25	4hours	falcon_tube	equal_ratio	OI1	final
2022-06-08	OI1_2	selfer	0.1	15.7	0.24	25	4hours	falcon_tube	equal_ratio	OI1	final
2022-06-08	OI1_2	selfer	0.1	15.7	0.57	25	4hours	falcon_tube	equal_ratio	OI1	final
2022-06-08	OI1_2	selfer	0.1	15.7	0.17	25	4hours	falcon_tube	equal_ratio	OI1	final
2022-06-08	OI1_2	selfer	0.1	15.7	0.37	25	4hours	falcon_tube	equal_ratio	OI1	final
2022-06-08	OI1_2	selfer	0.1	15.7	0.36	25	4hours	falcon_tube	equal_ratio	OI1	final
2022-06-08	OI1_2	selfer	0.1	15.7	0.39	25	4hours	falcon_tube	equal_ratio	OI1	final
2022-06-08	OI1_2	selfer	0.1	15.7	0.26	25	4hours	falcon_tube	equal_ratio	OI1	final
2022-06-08	OI1_2	selfer	0.1	15.7	0.1	25	4hours	falcon_tube	equal_ratio	OI1	final
2022-06-08	OI1_2	selfer	0.1	15.7	0.4	25	4hours	falcon_tube	equal_ratio	OI1	final
2022-06-08	OI1_2	selfer	0.1	15.7	0.45	25	4hours	falcon_tube	equal_ratio	OI1	final
2022-06-08	OI1_2	selfer	0.1	15.7	0.36	25	4hours	falcon_tube	equal_ratio	OI1	final
2022-06-08	OI1_2	selfer	0.1	15.7	0.29	25	4hours	falcon_tube	equal_ratio	OI1	final
2022-06-08	OI1_2	selfer	0.1	15.7	0.46	25	4hours	falcon_tube	equal_ratio	OI1	final
2022-06-08	OI1_2	selfer	0.1	15.7	0.23	25	4hours	falcon_tube	equal_ratio	OI1	final
2022-06-08	OI1_2	selfer	0.1	15.7	0.23	25	4hours	falcon_tube	equal_ratio	OI1	final
2022-06-08	OI1_2	selfer	0.1	15.7	0.22	25	4hours	falcon_tube	equal_ratio	OI1	final
2022-06-08	OI1_2	selfer	0.1	15.7	0.19	25	4hours	falcon_tube	equal_ratio	OI1	final
2022-06-08	OI1_2	selfer	0.1	15.7	0.13	25	4hours	falcon_tube	equal_ratio	OI1	final
2022-06-08	OI1_2	selfer	0.1	15.7	0.17	25	4hours	falcon_tube	equal_ratio	OI1	final
2022-06-08	OI1_2	selfer	0.1	15.7	0.33	25	4hours	falcon_tube	equal_ratio	OI1	final
2022-06-08	OI1_3	selfer	0.1	20.3	0.37	25	4hours	falcon_tube	equal_ratio	OI1	final
2022-06-08	OI1_3	selfer	0.1	20.3	0.2	25	4hours	falcon_tube	equal_ratio	OI1	final
2022-06-08	OI1_3	selfer	0.1	20.3	0.25	25	4hours	falcon_tube	equal_ratio	OI1	final
2022-06-08	OI1_3	selfer	0.1	20.3	0.31	25	4hours	falcon_tube	equal_ratio	OI1	final
2022-06-08	OI1_3	selfer	0.1	20.3	0.35	25	4hours	falcon_tube	equal_ratio	OI1	final
2022-06-08	OI1_3	selfer	0.1	20.3	0.17	25	4hours	falcon_tube	equal_ratio	OI1	final
2022-06-08	OI1_3	selfer	0.1	20.3	0.17	25	4hours	falcon_tube	equal_ratio	OI1	final
2022-06-08	OI1_3	selfer	0.1	20.3	0.2	25	4hours	falcon_tube	equal_ratio	OI1	final
2022-06-08	OI1_3	selfer	0.1	20.3	0.22	25	4hours	falcon_tube	equal_ratio	OI1	final
2022-06-08	OI1_3	selfer	0.1	20.3	0.67	25	4hours	falcon_tube	equal_ratio	OI1	final
2022-06-08	OI1_3	selfer	0.1	20.3	0.39	25	4hours	falcon_tube	equal_ratio	OI1	final
2022-06-08	OI1_3	selfer	0.1	20.3	0.52	25	4hours	falcon_tube	equal_ratio	OI1	final
2022-06-08	OI1_3	selfer	0.1	20.3	0.15	25	4hours	falcon_tube	equal_ratio	OI1	final
2022-06-08	OI1_3	selfer	0.1	20.3	0.12	25	4hours	falcon_tube	equal_ratio	OI1	final
2022-06-08	OI1_3	selfer	0.1	20.3	0.27	25	4hours	falcon_tube	equal_ratio	OI1	final
2022-06-08	OI1_3	selfer	0.1	20.3	0.27	25	4hours	falcon_tube	equal_ratio	OI1	final
2022-06-08	OI1_3	selfer	0.1	20.3	0.29	25	4hours	falcon_tube	equal_ratio	OI1	final
2022-06-08	OI1_3	selfer	0.1	20.3	0.16	25	4hours	falcon_tube	equal_ratio	OI1	final
2022-06-08	OI1_3	selfer	0.1	20.3	0.29	25	4hours	falcon_tube	equal_ratio	OI1	final
2022-06-08	OI1_3	selfer	0.1	20.3	0.36	25	4hours	falcon_tube	equal_ratio	OI1	final
2022-06-08	OI1_3	selfer	0.1	20.3	0.48	25	4hours	falcon_tube	equal_ratio	OI1	final
2022-06-08	OI1_3	selfer	0.1	20.3	0.32	25	4hours	falcon_tube	equal_ratio	OI1	final
2022-06-08	OI1_3	selfer	0.1	20.3	0.14	25	4hours	falcon_tube	equal_ratio	OI1	final
2022-06-08	OI1_3	selfer	0.1	20.3	0.38	25	4hours	falcon_tube	equal_ratio	OI1	final
2022-06-08	OI1_3	selfer	0.1	20.3	0.4	25	4hours	falcon_tube	equal_ratio	OI1	final
2022-06-08	OI1_3	selfer	0.1	20.3	0.2	25	4hours	falcon_tube	equal_ratio	OI1	final
2022-06-08	OI1_3	selfer	0.1	20.3	0.2	25	4hours	falcon_tube	equal_ratio	OI1	final
2022-06-08	OI1_3	selfer	0.1	20.3	0.45	25	4hours	falcon_tube	equal_ratio	OI1	final
2022-06-08	OI1_3	selfer	0.1	20.3	0.31	25	4hours	falcon_tube	equal_ratio	OI1	final
2022-06-08	OI1_3	selfer	0.1	20.3	0.25	25	4hours	falcon_tube	equal_ratio	OI1	final
2022-06-08	OI1_3	selfer	0.1	20.3	0.34	25	4hours	falcon_tube	equal_ratio	OI1	final
2022-06-08	OI1_3	selfer	0.1	20.3	0.53	25	4hours	falcon_tube	equal_ratio	OI1	final
2022-06-08	OI1_3	selfer	0.1	20.3	0.37	25	4hours	falcon_tube	equal_ratio	OI1	final
2022-06-08	OI1_3	selfer	0.1	20.3	0.33	25	4hours	falcon_tube	equal_ratio	OI1	final
2022-06-08	OI1_3	selfer	0.01	2	0.26	25	4hours	falcon_tube	equal_ratio	OI1	final
2022-06-08	OI1_3	selfer	0.01	2	0.44	25	4hours	falcon_tube	equal_ratio	OI1	final
2022-06-08	OI1_3	selfer	0.01	2	0.34	25	4hours	falcon_tube	equal_ratio	OI1	final
2022-06-08	OI1_3	selfer	0.01	2	0.38	25	4hours	falcon_tube	equal_ratio	OI1	final
2022-06-08	OI1_3	selfer	0.01	2	0.59	25	4hours	falcon_tube	equal_ratio	OI1	final
2022-06-08	OI1_3	selfer	0.01	2	0.38	25	4hours	falcon_tube	equal_ratio	OI1	final
2022-06-08	OI1_3	selfer	0.01	2	0.49	25	4hours	falcon_tube	equal_ratio	OI1	final
2022-06-08	OI1_3	selfer	0.01	2	0.28	25	4hours	falcon_tube	equal_ratio	OI1	final
2022-06-08	OI1_3	selfer	0.01	2	0.3	25	4hours	falcon_tube	equal_ratio	OI1	final
2022-06-08	OI1_3	selfer	0.01	2	0.33	25	4hours	falcon_tube	equal_ratio	OI1	final
2022-06-08	OI1_3	selfer	0.01	2	0.43	25	4hours	falcon_tube	equal_ratio	OI1	final
2022-06-08	OI1_3	selfer	0.01	2	0.24	25	4hours	falcon_tube	equal_ratio	OI1	final
2022-06-08	OI1_3	selfer	0.01	2	0.25	25	4hours	falcon_tube	equal_ratio	OI1	final
2022-06-08	OI1_3	selfer	0.01	2	0.28	25	4hours	falcon_tube	equal_ratio	OI1	final
2022-06-08	OI1_3	selfer	0.01	2	0.45	25	4hours	falcon_tube	equal_ratio	OI1	final
2022-06-08	OI1_3	selfer	0.01	2	0.24	25	4hours	falcon_tube	equal_ratio	OI1	final
2022-06-08	OI1_3	selfer	0.01	2	0.28	25	4hours	falcon_tube	equal_ratio	OI1	final
2022-06-08	OI1_3	selfer	0.01	2	0.31	25	4hours	falcon_tube	equal_ratio	OI1	final
2022-06-08	OI1_3	selfer	0.01	2	0.25	25	4hours	falcon_tube	equal_ratio	OI1	final
2022-06-08	OI1_3	selfer	0.01	2	0.27	25	4hours	falcon_tube	equal_ratio	OI1	final
2022-06-08	OI1_3	selfer	0.01	2	0.4	25	4hours	falcon_tube	equal_ratio	OI1	final
2022-06-08	OI1_3	selfer	0.01	2	0.18	25	4hours	falcon_tube	equal_ratio	OI1	final
2022-06-08	OI1_2	selfer	0.01	1.6	0.45	25	4hours	falcon_tube	equal_ratio	OI1	final
2022-06-08	OI1_2	selfer	0.01	1.6	0.54	25	4hours	falcon_tube	equal_ratio	OI1	final
2022-06-08	OI1_2	selfer	0.01	1.6	0.4	25	4hours	falcon_tube	equal_ratio	OI1	final
2022-06-08	OI1_2	selfer	0.01	1.6	0.27	25	4hours	falcon_tube	equal_ratio	OI1	final
2022-06-08	OI1_2	selfer	0.01	1.6	0.26	25	4hours	falcon_tube	equal_ratio	OI1	final
2022-06-08	OI1_2	selfer	0.01	1.6	0.64	25	4hours	falcon_tube	equal_ratio	OI1	final
2022-06-08	OI1_2	selfer	0.01	1.6	0.3	25	4hours	falcon_tube	equal_ratio	OI1	final
2022-06-08	OI1_2	selfer	0.01	1.6	0.41	25	4hours	falcon_tube	equal_ratio	OI1	final
2022-06-08	OI1_2	selfer	0.01	1.6	0.22	25	4hours	falcon_tube	equal_ratio	OI1	final
2022-06-08	OI1_2	selfer	0.01	1.6	0.43	25	4hours	falcon_tube	equal_ratio	OI1	final
2022-06-08	OI1_2	selfer	0.01	1.6	0.5	25	4hours	falcon_tube	equal_ratio	OI1	final
2022-06-08	OI1_2	selfer	0.01	1.6	0.26	25	4hours	falcon_tube	equal_ratio	OI1	final
2022-06-08	OI1_2	selfer	0.01	1.6	0.32	25	4hours	falcon_tube	equal_ratio	OI1	final
2022-06-08	OI1_2	selfer	0.01	1.6	0.59	25	4hours	falcon_tube	equal_ratio	OI1	final
2022-06-08	OI1_2	selfer	0.01	1.6	0.19	25	4hours	falcon_tube	equal_ratio	OI1	final
2022-06-08	OI56_3	outcrosser	0.01	2.8	0.35	25	4hours	falcon_tube	equal_ratio	OI56	final
2022-06-08	OI56_3	outcrosser	0.01	2.8	0.13	25	4hours	falcon_tube	equal_ratio	OI56	final
2022-06-08	OI56_3	outcrosser	0.01	2.8	0.33	25	4hours	falcon_tube	equal_ratio	OI56	final
2022-06-08	OI56_3	outcrosser	0.01	2.8	0.33	25	4hours	falcon_tube	equal_ratio	OI56	final
2022-06-08	OI56_3	outcrosser	0.01	2.8	0.44	25	4hours	falcon_tube	equal_ratio	OI56	final
2022-06-08	OI56_3	outcrosser	0.01	2.8	0.28	25	4hours	falcon_tube	equal_ratio	OI56	final
2022-06-08	OI56_3	outcrosser	0.01	2.8	0.61	25	4hours	falcon_tube	equal_ratio	OI56	final
2022-06-08	OI56_3	outcrosser	0.01	2.8	0.34	25	4hours	falcon_tube	equal_ratio	OI56	final
2022-06-08	OI56_3	outcrosser	0.01	2.8	0.5	25	4hours	falcon_tube	equal_ratio	OI56	final
2022-06-08	OI56_3	outcrosser	0.01	2.8	0.53	25	4hours	falcon_tube	equal_ratio	OI56	final
2022-06-08	OI55_6	outcrosser	0.01	1.6	0.34	25	4hours	falcon_tube	equal_ratio	OI55	final
2022-06-08	OI55_6	outcrosser	0.01	1.6	0.27	25	4hours	falcon_tube	equal_ratio	OI55	final
2022-06-08	OI55_6	outcrosser	0.01	1.6	0.34	25	4hours	falcon_tube	equal_ratio	OI55	final
2022-06-08	OI55_6	outcrosser	0.01	1.6	0.43	25	4hours	falcon_tube	equal_ratio	OI55	final
2022-06-08	OI55_6	outcrosser	0.01	1.6	0.34	25	4hours	falcon_tube	equal_ratio	OI55	final
2022-06-08	OI55_6	outcrosser	0.01	1.6	0.41	25	4hours	falcon_tube	equal_ratio	OI55	final
2022-06-08	OI55_6	outcrosser	0.01	1.6	0.39	25	4hours	falcon_tube	equal_ratio	OI55	final
2022-06-08	OI55_6	outcrosser	0.01	1.6	0.42	25	4hours	falcon_tube	equal_ratio	OI55	final
2020-10-14	OI2	selfer	1	280	0.279		16hours	2ml_tube	nonequal_ratio	OI2	2ml_ne
2020-10-14	OI2	selfer	1	280	0.108		16hours	2ml_tube	nonequal_ratio	OI2	2ml_ne
2020-10-14	OI2	selfer	1	280	0.237		16hours	2ml_tube	nonequal_ratio	OI2	2ml_ne
2020-10-14	OI2	selfer	1	280	0.312		16hours	2ml_tube	nonequal_ratio	OI2	2ml_ne
2020-10-14	OI2	selfer	1	280	0.801		16hours	2ml_tube	nonequal_ratio	OI2	2ml_ne
2020-10-14	OI2	selfer	1	280	0.12		16hours	2ml_tube	nonequal_ratio	OI2	2ml_ne
2020-10-14	OI2	selfer	1	280	0.253		16hours	2ml_tube	nonequal_ratio	OI2	2ml_ne
2020-10-14	OI2	selfer	1	280	0.225		16hours	2ml_tube	nonequal_ratio	OI2	2ml_ne
2020-10-14	OI2	selfer	1	280	0.27		16hours	2ml_tube	nonequal_ratio	OI2	2ml_ne
2020-10-14	OI2	selfer	1	280	0.208		16hours	2ml_tube	nonequal_ratio	OI2	2ml_ne
2020-10-14	OI2	selfer	1	280	0.654		16hours	2ml_tube	nonequal_ratio	OI2	2ml_ne
2020-10-14	OI2	selfer	1	280	0.219		16hours	2ml_tube	nonequal_ratio	OI2	2ml_ne
2020-10-14	OI2	selfer	1	280	0.248		16hours	2ml_tube	nonequal_ratio	OI2	2ml_ne
2020-10-14	OI2	selfer	1	280	0.581		16hours	2ml_tube	nonequal_ratio	OI2	2ml_ne
2020-10-14	OI2	selfer	1	280	0.183		16hours	2ml_tube	nonequal_ratio	OI2	2ml_ne
2020-10-14	OI2	selfer	1	280	0.294		16hours	2ml_tube	nonequal_ratio	OI2	2ml_ne
2020-10-14	OI2	selfer	1	280	0.25		16hours	2ml_tube	nonequal_ratio	OI2	2ml_ne
2020-10-14	OI2	selfer	1	280	0.314		16hours	2ml_tube	nonequal_ratio	OI2	2ml_ne
2020-10-14	OI2	selfer	1	280	0.233		16hours	2ml_tube	nonequal_ratio	OI2	2ml_ne
2020-10-14	OI2	selfer	1	280	0.156		16hours	2ml_tube	nonequal_ratio	OI2	2ml_ne
2020-10-14	OI2	selfer	1	280	0.562		16hours	2ml_tube	nonequal_ratio	OI2	2ml_ne
[truncated: 4,224 more rows]
