# Supplementary material for: Natural Variation in Sexual Traits and Gene Expression between Selfing and Outcrossing Arabidopsis lyrata Suggests Sexual Selection at Work
Source: Plant Cell Physiol. 2024 Aug 10;66(4):581–95. doi: 10.1093/pcp/pcae090 (PMC12085089; doi:10.1093/pcp/pcae090)
Supplement: pcae090_Supp [file pcae090_supp.zip › suppl_data/pcp-2024-e-00075-File010.csv]

Table S2. In vivo pollen tube growth dataset
sample_name	maternal_id	paternal_id	maternal_mating	paternal_mating	cross direction	tube_length_absolute	tube_ length_max	pistil_length	tube_length_relative	pollination_time	cross	mother_id	mother2_id
LS1_1	LS32_3	LS34_2	outcrosser	outcrosser	outxout	1.39	2.19	3.19	0.434850863	10hours	out_out	LS32	LS34
LS1_2	LS32_3	LS34_2	outcrosser	outcrosser	outxout	1.53	2	4.16	0.367179981	10hours	out_out	LS32	LS34
LS1_3	LS32_3	LS34_2	outcrosser	outcrosser	outxout	2.01	2.3	4.1	0.48902439	10hours	out_out	LS32	LS34
LS1_4	LS32_3	LS34_2	outcrosser	outcrosser	outxout	1.82	2.25	3.44	0.529257642	10hours	out_out	LS32	LS34
LS5_1	LS31_8	LS31_8	selfer	selfer	selfxself	1.34	1.93	2.38	0.564468711	10hours	self_self	LS31	LS31
LS5_2	LS31_8	LS31_8	selfer	selfer	selfxself	1.73	2.24	3.34	0.516611793	10hours	self_self	LS31	LS31
LS6_1	LS31_8	LS33_1	selfer	outcrosser	selfxout	1.45	1.64	3.37	0.428571429	10hours	self_out	LS31	LS33
LS6_2	LS31_8	LS33_1	selfer	outcrosser	selfxout	1.23	1.68	3.09	0.398963731	10hours	self_out	LS31	LS33
LS6_3	LS31_8	LS33_1	selfer	outcrosser	selfxout	1.24	1.64	2.52	0.491451292	10hours	self_out	LS31	LS33
LS6_4	LS31_8	LS33_1	selfer	outcrosser	selfxout	1.19	1.68	3.22	0.371153248	10hours	self_out	LS31	LS33
LS8_1	LS34_2	LS33_1	outcrosser	selfer	outxself	1.37	2.04	3.47	0.395959596	10hours	out_self	LS34	LS33
LS8_2	LS34_2	LS33_1	outcrosser	selfer	outxself	1.01	1.66	3.21	0.312791783	10hours	out_self	LS34	LS33
LS8_3	LS34_2	LS33_1	outcrosser	selfer	outxself	1.7	2.27	3.92	0.432984427	10hours	out_self	LS34	LS33
LS2_1	LS29_1	LS29_1	selfer	selfer	selfxself	1.22	1.86	3.92	0.311973449	10hours	self_self	LS29	LS29
LS2_2	LS29_1	LS29_1	selfer	selfer	selfxself	1.44	1.79	3.3	0.435835351	10hours	self_self	LS29	LS29
LS2_3	LS29_1	LS29_1	selfer	selfer	selfxself	1.26	1.89	3.43	0.367424242	10hours	self_self	LS29	LS29
LS2_4	LS29_1	LS29_1	selfer	selfer	selfxself	1.19	1.61	3.14	0.379541109	10hours	self_self	LS29	LS29
LS9_1	LS33_8	LS32_3	outcrosser	outcrosser	outxout	1.64	2.18	4.42	0.370278218	10hours	out_out	LS33	LS32
LS9_2	LS33_8	LS32_3	outcrosser	outcrosser	outxout	1.08	1.58	3.92	0.276161307	10hours	out_out	LS33	LS32
LS9_3	LS33_8	LS32_3	outcrosser	outcrosser	outxout	1.35	1.88	3.91	0.345003833	10hours	out_out	LS33	LS32
LS9_4	LS33_8	LS32_3	outcrosser	outcrosser	outxout	1.1	1.28	3.02	0.365174129	10hours	out_out	LS33	LS32
LS9_5	LS33_8	LS32_3	outcrosser	outcrosser	outxout	0.69	1.28	2.21	0.313432836	10hours	out_out	LS33	LS32
LS3_6	LS28_30	LS34_2	selfer	outcrosser	selfxout	1.44	2.02	3	0.478812145	10hours	self_out	LS28	LS34
LS4_1	LS28_30	LS34_2	selfer	outcrosser	selfxout	1.68	2.33	3.96	0.423086638	10hours	self_out	LS28	LS34
LS4_2	LS28_30	LS34_2	selfer	outcrosser	selfxout	1.93	2.22	3.67	0.525354417	10hours	self_out	LS28	LS34
LS4_3	LS28_30	LS34_2	selfer	outcrosser	selfxout	1.37	2.07	3.49	0.39242685	10hours	self_out	LS28	LS34
LS4_4	LS28_30	LS34_2	selfer	outcrosser	selfxout	1.2	2.33	3.94	0.305097641	10hours	self_out	LS28	LS34
LS4_5	LS28_30	LS34_2	selfer	outcrosser	selfxout	1.65	2.18	3.24	0.508631319	10hours	self_out	LS28	LS34
LS4_6	LS28_30	LS34_2	selfer	outcrosser	selfxout	1.65	2.16	3.58	0.462657343	10hours	self_out	LS28	LS34
LS7_1	LS33_1	LS31_8	outcrosser	selfer	outxself	1.35	1.99	4.13	0.325829097	10hours	out_self	LS33	LS31
LS7_2	LS33_1	LS31_8	outcrosser	selfer	outxself	1.64	2.24	4.02	0.407554672	10hours	out_self	LS33	LS31
LS7_3	LS33_1	LS31_8	outcrosser	selfer	outxself	1.26	2.15	4.15	0.302913556	10hours	out_self	LS33	LS31
OI10_1	OI64_5	OI64_5	selfer	selfer	selfxself	1.06	1.94	3.44	0.306507844	10hours	self_self	OI64	OI64
OI10_2	OI64_5	OI64_5	selfer	selfer	selfxself	0.7	1.8	3.2	0.219931271	10hours	self_self	OI64	OI64
OI10_3	OI64_5	OI64_5	selfer	selfer	selfxself	1.35	1.95	3.72	0.362513426	10hours	self_self	OI64	OI64
OI10_4	OI64_5	OI64_5	selfer	selfer	selfxself	1.19	1.95	3.22	0.370347395	10hours	self_self	OI64	OI64
OI5a	OI84_3	OI53_6	outcrosser	selfer	outxself	0.58	1.61	3.3	0.174295241	10hours	out_self	OI84	OI53
OI5b	OI84_3	OI53_6	outcrosser	selfer	outxself	0.63	2.11	3.62	0.1749931	10hours	out_self	OI84	OI53
OI5c	OI84_3	OI53_6	outcrosser	selfer	outxself	0.87	1.89	3.12	0.278935556	10hours	out_self	OI84	OI53
OI5d	OI84_3	OI53_6	outcrosser	selfer	outxself	0.76	1.83	3.18	0.240239295	10hours	out_self	OI84	OI53
OI5e	OI84_3	OI53_6	outcrosser	selfer	outxself	0.43	1.29	2.34	0.183219178	10hours	out_self	OI84	OI53
OI5f	OI84_3	OI53_6	outcrosser	selfer	outxself	0.98	1.56	2.75	0.356284153	10hours	out_self	OI84	OI53
2_1	OI55_6	OI1_2	outcrosser	selfer	outxself	1.35	1.63	3.42	0.394090111	16hours	out_self	OI55	OI1
2_2	OI55_6	OI1_2	outcrosser	selfer	outxself	1.14	1.66	3.22	0.354768562	16hours	out_self	OI55	OI1
2_3	OI55_6	OI1_2	outcrosser	selfer	outxself	0.77	1.97	2.83	0.273982301	16hours	out_self	OI55	OI1
2A_1	OI55_6	OI65_1	outcrosser	selfer	outxself	1.35	2.12	2.86	0.47027972	16hours	out_self	OI55	OI65
2A_2	OI55_6	OI65_1	outcrosser	selfer	outxself	1.24	1.91	3.23	0.383947939	16hours	out_self	OI55	OI65
2A_3	OI55_6	OI65_1	outcrosser	selfer	outxself	0.93	1.82	2.63	0.355428571	16hours	out_self	OI55	OI65
2A_4	OI55_6	OI65_1	outcrosser	selfer	outxself	1.26	2.17	2.74	0.458956585	16hours	out_self	OI55	OI65
3_1	OI56_4	OI65_1	outcrosser	selfer	outxself	1.34	2.02	3.24	0.412762022	16hours	out_self	OI56	OI65
3_2	OI56_4	OI65_1	outcrosser	selfer	outxself	1.44	2.22	3.59	0.40066778	16hours	out_self	OI56	OI65
3_3	OI56_4	OI65_1	outcrosser	selfer	outxself	0.88	1.74	3.34	0.263551962	16hours	out_self	OI56	OI65
3_4	OI56_4	OI65_1	outcrosser	selfer	outxself	1.28	1.77	3.01	0.425962815	16hours	out_self	OI56	OI65
3A_3	OI56_4	OI1_2	outcrosser	selfer	outxself	0.79	1.62	2.88	0.274053491	16hours	out_self	OI56	OI1
3A_4	OI56_4	OI1_2	outcrosser	selfer	outxself	1.1	1.99	3.44	0.31832704	16hours	out_self	OI56	OI1
3A_1	OI56_4	OI1_2	outcrosser	selfer	outxself	1.17	2.11	3.03	0.387714663	16hours	out_self	OI56	OI1
3A_2	OI56_4	OI1_2	outcrosser	selfer	outxself	1.34	1.67	2.99	0.448160535	16hours	out_self	OI56	OI1
A0_3	OI8_6	OI3_6	outcrosser	selfer	outxself	1.59	2.22	3.42	0.464421669	16hours	out_self	OI8	OI3
A_1	OI55_6	OI56_3	outcrosser	outcrosser	outxout	1.1	1.49	3.19	0.346081505	16hours	out_out	OI55	OI56
A_2	OI55_6	OI56_3	outcrosser	outcrosser	outxout	1.06	1.65	3.2	0.329996872	16hours	out_out	OI55	OI56
A_3	OI55_6	OI56_3	outcrosser	outcrosser	outxout	1.49	1.91	2.91	0.512564544	16hours	out_out	OI55	OI56
A_4	OI55_6	OI56_3	outcrosser	outcrosser	outxout	1.47	1.83	2.41	0.609452736	16hours	out_out	OI55	OI56
A_5	OI55_6	OI56_3	outcrosser	outcrosser	outxout	1.08	1.66	2.85	0.37706068	16hours	out_out	OI55	OI56
A_6	OI55_6	OI56_3	outcrosser	outcrosser	outxout	1.18	1.46	2.58	0.454897406	16hours	out_out	OI55	OI56
A_7	OI55_6	OI56_3	outcrosser	outcrosser	outxout	1.5	1.8	2.62	0.570884146	16hours	out_out	OI55	OI56
A_8	OI55_6	OI56_3	outcrosser	outcrosser	outxout	1.27	1.56	2.5	0.506405124	16hours	out_out	OI55	OI56
C0_1	OI1_2	OI3_2	selfer	selfer	selfxself	0.76	1.22	1.43	0.52756455	16hours	self_self	OI1	OI3
D_1	OI1_2	OI1_2	selfer	selfer	selfxself	1.14	1.97	3.66	0.310862445	16hours	self_self	OI1	OI1
D_2	OI1_2	OI1_2	selfer	selfer	selfxself	0.87	2	2.43	0.356643357	16hours	self_self	OI1	OI1
D_3	OI1_2	OI1_2	selfer	selfer	selfxself	1.33	1.86	2.57	0.517898833	16hours	self_self	OI1	OI1
E_5	OI1_2	OI56_3	selfer	outcrosser	selfxout	1.17	1.67	2.61	0.44708589	16hours	self_out	OI1	OI56
F_2	OI1_2	OI55_6	selfer	outcrosser	selfxout	1.13	1.86	2.86	0.396497373	16hours	self_out	OI1	OI55
F_4	OI1_2	OI55_6	selfer	outcrosser	selfxout	1.56	1.78	3.05	0.509990174	16hours	self_out	OI1	OI55
H_1	OI65_1	OI55_6	selfer	outcrosser	selfxout	1.75	2.4	3.14	0.557894737	16hours	self_out	OI65	OI55
H_2	OI65_1	OI55_6	selfer	outcrosser	selfxout	2.02	2.29	3.16	0.638203669	16hours	self_out	OI65	OI55
K_1	OI65_1	OI65_1	selfer	selfer	selfxself	0.85	1.24	3.24	0.262132921	16hours	self_self	OI65	OI65
K_2	OI65_1	OI65_1	selfer	selfer	selfxself	2.28	2.62	3	0.759253084	16hours	self_self	OI65	OI65
K_3	OI65_1	OI65_1	selfer	selfer	selfxself	1.58	2.68	3.4	0.465999411	16hours	self_self	OI65	OI65
K_4	OI65_1	OI65_1	selfer	selfer	selfxself	1.37	2.31	3.34	0.410056869	16hours	self_self	OI65	OI65
K_5	OI65_1	OI65_1	selfer	selfer	selfxself	2.25	2.66	2.8	0.801997859	16hours	self_self	OI65	OI65
L_1	OI56_3	OI55_6	outcrosser	outcrosser	outxout	1.5	1.77	3.28	0.456375839	16hours	out_out	OI56	OI55
L_2	OI56_3	OI55_6	outcrosser	outcrosser	outxout	0.92	1.7	2.59	0.354166667	16hours	out_out	OI56	OI55
L_3	OI56_3	OI55_6	outcrosser	outcrosser	outxout	1.06	1.62	3.33	0.319423597	16hours	out_out	OI56	OI55
L_4	OI56_3	OI55_6	outcrosser	outcrosser	outxout	1.61	2.33	3.34	0.480970932	16hours	out_out	OI56	OI55
LS30_4selfed_1	LS30_4	LS30_4	selfer	selfer	selfxself	2.2	2.62	3.81	0.577346618	16hours	self_self	LS30	LS30
LS30_4selfed_2	LS30_4	LS30_4	selfer	selfer	selfxself	1.92	2.48	2.92	0.656976744	16hours	self_self	LS30	LS30
LS30_4selfed_3	LS30_4	LS30_4	selfer	selfer	selfxself	2.41	2.94	3.54	0.681151242	16hours	self_self	LS30	LS30
OI15_1	OI53_6	OI53_6	selfer	selfer	selfxself	1.8	2.2	4.16	0.433517673	16hours	self_self	OI53	OI53
OI15_2	OI53_6	OI53_6	selfer	selfer	selfxself	1.63	2.51	4.12	0.394998786	16hours	self_self	OI53	OI53
OI15_3	OI53_6	OI53_6	selfer	selfer	selfxself	1.73	2.05	4.78	0.361180905	16hours	self_self	OI53	OI53
OI15_4	OI53_6	OI53_6	selfer	selfer	selfxself	1.81	2.25	4.05	0.446530007	16hours	self_self	OI53	OI53
OI15_5	OI53_6	OI53_6	selfer	selfer	selfxself	1.8	2.03	2.93	0.614597544	16hours	self_self	OI53	OI53
OI15_6	OI53_6	OI53_6	selfer	selfer	selfxself	1.64	2.33	3.92	0.417282692	16hours	self_self	OI53	OI53
OI1c	OI53_6	OI84_3	selfer	outcrosser	selfxout	0.78	1.59	2.13	0.367557431	16hours	self_out	OI53	OI84
OI1g	OI53_6	OI84_3	selfer	outcrosser	selfxout	0.66	1.86	2.4	0.275416667	16hours	self_out	OI53	OI84
OI2a	OI84_3	OI84_1	outcrosser	outcrosser	outxout	1.43	2.7	4.1	0.348218643	16hours	out_out	OI84	OI84
OI2b	OI84_3	OI84_1	outcrosser	outcrosser	outxout	1.35	2.37	4.57	0.295688334	16hours	out_out	OI84	OI84
OI2c	OI84_3	OI84_1	outcrosser	outcrosser	outxout	1.76	2.55	3.72	0.473387097	16hours	out_out	OI84	OI84
OI2d	OI84_3	OI84_1	outcrosser	outcrosser	outxout	1.64	2.84	4.01	0.409827887	16hours	out_out	OI84	OI84
OI2e	OI84_3	OI84_1	outcrosser	outcrosser	outxout	2.02	3.12	4.45	0.453626768	16hours	out_out	OI84	OI84
OI2f	OI84_3	OI84_1	outcrosser	outcrosser	outxout	1.61	2.31	3.88	0.414006179	16hours	out_out	OI84	OI84
OI2g	OI84_3	OI84_1	outcrosser	outcrosser	outxout	1.7	2.39	3.99	0.425419905	16hours	out_out	OI84	OI84
testA0	OI8_6	OI3_6	outcrosser	selfer	outxself	1.28	1.79	2.76	0.462346126	16hours	out_self	OI8	OI3
testA0	OI8_6	OI3_6	outcrosser	selfer	outxself	0.61	0.79	2.96	0.207024654	16hours	out_self	OI8	OI3
testB0	OI8_9	OI5_6	outcrosser	outcrosser	outxout	1.08	1.71	1.77	0.612775579	16hours	out_out	OI8	OI5
Y_5	OI1_2	OI56_3	selfer	outcrosser	selfxout	1.05	1.75	3.03	0.347066579	16hours	self_out	OI1	OI56
