# Supplementary material for: Natural Variation in Sexual Traits and Gene Expression between Selfing and Outcrossing Arabidopsis lyrata Suggests Sexual Selection at Work
Source: Plant Cell Physiol. 2024 Aug 10;66(4):581–95. doi: 10.1093/pcp/pcae090 (PMC12085089; doi:10.1093/pcp/pcae090)
Supplement: pcae090_Supp [file pcae090_supp.zip › suppl_data/pcp-2024-e-00075-File011.xlsx]

## Sheet: Population and sample informati
	Table S3. Population index and RNAseq library information
Population and sample information														Library preparation and sequence information
NCBI accession number	Plant ID	Individual mating system	Tissue type	Sample description	Date of sample collection	Sample per tube	Developmental stage	Organism	geo_loc_name	Geo_location_name	GPS_latitude_longitude	latitude_longitude		NCBI_biosample_accession	NCBI_sample_name	library_ID	library_strategy	Date of sequencing	Number of reads	Average fragment length	library_source	library_selection	library_layout	platform	instrument_model	design_description
SRR27675902	OI1-1	selfer_1	Leaf	rosette leaf	26.11.2020	60 mg	growth stage 6.50 in Arabidopsis	Arabidopsis lyrata subsp. lyrata	Canada: Point Pelee	Canada: Point Pelee	41.9277778 N 82.5161111 W	41.9277778 N 82.5161111 W		SAMN39526515	Leaf_A1	212110418_A1_GCTAGCTCAGAT-AGCGTATCGATC_R1	RNA-Seq	29.04.2021	7 091 972	100 bp	TRANSCRIPTOMIC	RT-PCR	single	ILLUMINA	Illumina NovaSeq 6000	Lexogen QuantSeq 3 mRNA-Seq Library
SRR27675901	OI2-1	selfer_2	Leaf	rosette leaf	26.11.2020	60 mg	growth stage 6.50 in Arabidopsis	Arabidopsis lyrata subsp. lyrata	Canada: Point Pelee	Canada: Point Pelee	41.9277778 N 82.5161111 W	41.9277778 N 82.5161111 W		SAMN39526516	Leaf_A2	212110418_A2_TATAAGGGAATG-CAGGCCCGGAGA_R1	RNA-Seq	29.04.2021	6 480 470	100 bp	TRANSCRIPTOMIC	RT-PCR	single	ILLUMINA	Illumina NovaSeq 6000	Lexogen QuantSeq 3 mRNA-Seq Library
SRR27675890	OI3-1	selfer_3	Leaf	rosette leaf	26.11.2020	60 mg	growth stage 6.50 in Arabidopsis	Arabidopsis lyrata subsp. lyrata	Canada: Point Pelee	Canada: Point Pelee	41.9277778 N 82.5161111 W	41.9277778 N 82.5161111 W		SAMN39526517	Leaf_A3	212110418_A3_AAGTTGCGGGTA-GACCCTCAACGG_R1	RNA-Seq	29.04.2021	6 292 948	100 bp	TRANSCRIPTOMIC	RT-PCR	single	ILLUMINA	Illumina NovaSeq 6000	Lexogen QuantSeq 3 mRNA-Seq Library
SRR27675879	OI4-1	selfer_4	Leaf	rosette leaf	26.11.2020	60 mg	growth stage 6.50 in Arabidopsis	Arabidopsis lyrata subsp. lyrata	Canada: Point Pelee	Canada: Point Pelee	41.9277778 N 82.5161111 W	41.9277778 N 82.5161111 W		SAMN39526518	Leaf_A4	212110418_A4_GACATTATTCTT-AATAAGAAGTGC_R1	RNA-Seq	29.04.2021	7 398 472	100 bp	TRANSCRIPTOMIC	RT-PCR	single	ILLUMINA	Illumina NovaSeq 6000	Lexogen QuantSeq 3 mRNA-Seq Library
SRR27675868	OI8-1	outcrosser_1	Leaf	rosette leaf	26.11.2020	60 mg	growth stage 6.50 in Arabidopsis	Arabidopsis lyrata subsp. petrea	Czech Republic: Nov Ves u Oslavan	Czech Republic: Nov Ves u Oslavan	49.1175278 N 16.3059444 E	49.1175278 N 16.3059444 E		SAMN39526519	Leaf_A6	212110418_A6_GAAAATTTACGC-TCTGAAAGGGGC_R1	RNA-Seq	29.04.2021	5 852 626	100 bp	TRANSCRIPTOMIC	RT-PCR	single	ILLUMINA	Illumina NovaSeq 6000	Lexogen QuantSeq 3 mRNA-Seq Library
SRR27675859	OI8-3	outcrosser_2	Leaf	rosette leaf	26.11.2020	60 mg	growth stage 6.50 in Arabidopsis	Arabidopsis lyrata subsp. petrea	Czech Republic: Nov Ves u Oslavan	Czech Republic: Nov Ves u Oslavan	49.1175278 N 16.3059444 E	49.1175278 N 16.3059444 E		SAMN39526520	Leaf_A8	212110418_A8_AAACTAACTGTC-TACATGGATGGG_R1	RNA-Seq	29.04.2021	6 612 743	100 bp	TRANSCRIPTOMIC	RT-PCR	single	ILLUMINA	Illumina NovaSeq 6000	Lexogen QuantSeq 3 mRNA-Seq Library
SRR27675858	OI8-4	outcrosser_3	Leaf	rosette leaf	26.11.2020	60 mg	growth stage 6.50 in Arabidopsis	Arabidopsis lyrata subsp. petrea	Czech Republic: Nov Ves u Oslavan	Czech Republic: Nov Ves u Oslavan	49.1175278 N 16.3059444 E	49.1175278 N 16.3059444 E		SAMN39526521	Leaf_A9	212110418_A9_GCCTAATACAAC-TGGTGAGGATTC_R1	RNA-Seq	29.04.2021	4 391 799	100 bp	TRANSCRIPTOMIC	RT-PCR	single	ILLUMINA	Illumina NovaSeq 6000	Lexogen QuantSeq 3 mRNA-Seq Library
SRR27675857	OI8-5	outcrosser_4	Leaf	rosette leaf	26.11.2020	60 mg	growth stage 6.50 in Arabidopsis	Arabidopsis lyrata subsp. petrea	Czech Republic: Nov Ves u Oslavan	Czech Republic: Nov Ves u Oslavan	49.1175278 N 16.3059444 E	49.1175278 N 16.3059444 E		SAMN39526522	Leaf_A10	212110418_A10_GTTTGACTTTAT-AGAAATGCAAAC_R1	RNA-Seq	29.04.2021	5 717 636	100 bp	TRANSCRIPTOMIC	RT-PCR	single	ILLUMINA	Illumina NovaSeq 6000	Lexogen QuantSeq 3 mRNA-Seq Library
SRR27675856	OI1-1	selfer_1	Emasculated pistil	2 days after emasculation	2.12.2020	10 emasculated pistil	growth stage 6.50 in Arabidopsis	Arabidopsis lyrata subsp. lyrata	Canada: Point Pelee	Canada: Point Pelee	41.9277778 N 82.5161111 W	41.9277778 N 82.5161111 W		SAMN39526523	Emasculated pistil_B1	212110418_B1_TAATTACAAAGA-GCGGGTGAAGGA_R1	RNA-Seq	29.04.2021	6 628 852	100 bp	TRANSCRIPTOMIC	RT-PCR	single	ILLUMINA	Illumina NovaSeq 6000	Lexogen QuantSeq 3 mRNA-Seq Library
SRR27675855	OI2-1	selfer_2	Emasculated pistil	2 days after emasculation	2.12.2020	10 emasculated pistil	growth stage 6.50 in Arabidopsis	Arabidopsis lyrata subsp. lyrata	Canada: Point Pelee	Canada: Point Pelee	41.9277778 N 82.5161111 W	41.9277778 N 82.5161111 W		SAMN39526524	Emasculated pistil_B2	212110418_B2_GTGGCACCACTT-AATGTTGTCCAC_R1	RNA-Seq	29.04.2021	8 145 904	100 bp	TRANSCRIPTOMIC	RT-PCR	single	ILLUMINA	Illumina NovaSeq 6000	Lexogen QuantSeq 3 mRNA-Seq Library
SRR27675900	OI3-1	selfer_3	Emasculated pistil	2 days after emasculation	2.12.2020	10 emasculated pistil	growth stage 6.50 in Arabidopsis	Arabidopsis lyrata subsp. lyrata	Canada: Point Pelee	Canada: Point Pelee	41.9277778 N 82.5161111 W	41.9277778 N 82.5161111 W		SAMN39526525	Emasculated pistil_B3	212110418_B3_ATTCAACCTCTA-GATATTGGTAAG_R1	RNA-Seq	29.04.2021	7 981 178	100 bp	TRANSCRIPTOMIC	RT-PCR	single	ILLUMINA	Illumina NovaSeq 6000	Lexogen QuantSeq 3 mRNA-Seq Library
SRR27675899	OI4-1	selfer_4	Emasculated pistil	2 days after emasculation	2.12.2020	10 emasculated pistil	growth stage 6.50 in Arabidopsis	Arabidopsis lyrata subsp. lyrata	Canada: Point Pelee	Canada: Point Pelee	41.9277778 N 82.5161111 W	41.9277778 N 82.5161111 W		SAMN39526526	Emasculated pistil_B4	212110418_B4_TACGGTATAGAA-GGCGAGACCTGA_R1	RNA-Seq	29.04.2021	4 228 460	100 bp	TRANSCRIPTOMIC	RT-PCR	single	ILLUMINA	Illumina NovaSeq 6000	Lexogen QuantSeq 3 mRNA-Seq Library
SRR27675898	OI8-1	outcrosser_1	Emasculated pistil	2 days after emasculation	2.12.2020	10 emasculated pistil	growth stage 6.50 in Arabidopsis	Arabidopsis lyrata subsp. petrea	Czech Republic: Nov Ves u Oslavan	Czech Republic: Nov Ves u Oslavan	49.1175278 N 16.3059444 E	49.1175278 N 16.3059444 E		SAMN39526527	Emasculated pistil_B6	212110418_B6_GTCAGGCTGCGT-ACTCATCCGTAC_R1	RNA-Seq	29.04.2021	5 777 989	100 bp	TRANSCRIPTOMIC	RT-PCR	single	ILLUMINA	Illumina NovaSeq 6000	Lexogen QuantSeq 3 mRNA-Seq Library
SRR27675897	OI8-2	outcrosser_2	Emasculated pistil	2 days after emasculation	2.12.2020	10 emasculated pistil	growth stage 6.50 in Arabidopsis	Arabidopsis lyrata subsp. petrea	Czech Republic: Nov Ves u Oslavan	Czech Republic: Nov Ves u Oslavan	49.1175278 N 16.3059444 E	49.1175278 N 16.3059444 E		SAMN39526528	Emasculated pistil_B7	212110418_B7_TGAGGCATTTGG-CCAAAGTCCGCA_R1	RNA-Seq	29.04.2021	5 643 663	100 bp	TRANSCRIPTOMIC	RT-PCR	single	ILLUMINA	Illumina NovaSeq 6000	Lexogen QuantSeq 3 mRNA-Seq Library
SRR27675896	OI8-3	outcrosser_3	Emasculated pistil	2 days after emasculation	2.12.2020	10 emasculated pistil	growth stage 6.50 in Arabidopsis	Arabidopsis lyrata subsp. petrea	Czech Republic: Nov Ves u Oslavan	Czech Republic: Nov Ves u Oslavan	49.1175278 N 16.3059444 E	49.1175278 N 16.3059444 E		SAMN39526529	Emasculated pistil_B8	212110418_B8_ATCGGAAAATTC-TAAGGGGCCTAG_R1	RNA-Seq	29.04.2021	5 590 301	100 bp	TRANSCRIPTOMIC	RT-PCR	single	ILLUMINA	Illumina NovaSeq 6000	Lexogen QuantSeq 3 mRNA-Seq Library
SRR27675895	OI8-4	outcrosser_4	Emasculated pistil	2 days after emasculation	2.12.2020	10 emasculated pistil	growth stage 6.50 in Arabidopsis	Arabidopsis lyrata subsp. petrea	Czech Republic: Nov Ves u Oslavan	Czech Republic: Nov Ves u Oslavan	49.1175278 N 16.3059444 E	49.1175278 N 16.3059444 E		SAMN39526530	Emasculated pistil_B9	212110418_B9_TTATCACTCCTT-AATTATGTAGAA_R1	RNA-Seq	29.04.2021	8 235 740	100 bp	TRANSCRIPTOMIC	RT-PCR	single	ILLUMINA	Illumina NovaSeq 6000	Lexogen QuantSeq 3 mRNA-Seq Library
SRR27675894	OI1-1	selfer_1	Pollinated pistil (selfxself)	6 hours after pollination	4.12.2020	10 pollinated pistil	growth stage 6.50 in Arabidopsis	Arabidopsis lyrata subsp. lyrata	Canada: Point Pelee	Canada: Point Pelee	41.9277778 N 82.5161111 W	41.9277778 N 82.5161111 W		SAMN39526531	Pollinated pistil_C1	212110418_C1_GTCAAATGTCCT-ATTACAGGGTAC_R1	RNA-Seq	29.04.2021	7 337 966	100 bp	TRANSCRIPTOMIC	RT-PCR	single	ILLUMINA	Illumina NovaSeq 6000	Lexogen QuantSeq 3 mRNA-Seq Library
SRR27675893	OI2-3	selfer_2	Pollinated pistil (selfxself)	6 hours after pollination	4.12.2020	10 pollinated pistil	growth stage 6.50 in Arabidopsis	Arabidopsis lyrata subsp. lyrata	Canada: Point Pelee	Canada: Point Pelee	41.9277778 N 82.5161111 W	41.9277778 N 82.5161111 W		SAMN39526532	Pollinated pistil_C2	212110418_C2_ATTCCTGAGTTA-GAACGCATTAAG_R1	RNA-Seq	29.04.2021	6 965 363	100 bp	TRANSCRIPTOMIC	RT-PCR	single	ILLUMINA	Illumina NovaSeq 6000	Lexogen QuantSeq 3 mRNA-Seq Library
SRR27675892	OI4-1	selfer_3	Pollinated pistil (selfxself)	6 hours after pollination	4.12.2020	10 pollinated pistil	growth stage 6.50 in Arabidopsis	Arabidopsis lyrata subsp. lyrata	Canada: Point Pelee	Canada: Point Pelee	41.9277778 N 82.5161111 W	41.9277778 N 82.5161111 W		SAMN39526533	Pollinated pistil_C4	212110418_C4_ATCCGCCAGGAT-AGCCGTTCTTAG_R1	RNA-Seq	29.04.2021	6 208 142	100 bp	TRANSCRIPTOMIC	RT-PCR	single	ILLUMINA	Illumina NovaSeq 6000	Lexogen QuantSeq 3 mRNA-Seq Library
SRR27675891	OI3-3	selfer_4	Pollinated pistil (selfxself)	6 hours after pollination	4.12.2020	10 pollinated pistil	growth stage 6.50 in Arabidopsis	Arabidopsis lyrata subsp. lyrata	Canada: Point Pelee	Canada: Point Pelee	41.9277778 N 82.5161111 W	41.9277778 N 82.5161111 W		SAMN39526534	Pollinated pistil_C5	212110418_C5_CCATTGTCTAAA-GGGATACAAGTT_R1	RNA-Seq	29.04.2021	6 183 681	100 bp	TRANSCRIPTOMIC	RT-PCR	single	ILLUMINA	Illumina NovaSeq 6000	Lexogen QuantSeq 3 mRNA-Seq Library
SRR27675889	OI8-1	outcrosser_1	Pollinated pistil (outxout)	6 hours after pollination	9.12.2020	10 pollinated pistil	growth stage 6.50 in Arabidopsis	Arabidopsis lyrata subsp. petrea	Czech Republic: Nov Ves u Oslavan	Czech Republic: Nov Ves u Oslavan	49.1175278 N 16.3059444 E	49.1175278 N 16.3059444 E		SAMN39526535	Pollinated pistil_C6	212110418_C6_CGGGTAGGGCGT-ACTCCCGACCCT_R1	RNA-Seq	29.04.2021	8 561 985	100 bp	TRANSCRIPTOMIC	RT-PCR	single	ILLUMINA	Illumina NovaSeq 6000	Lexogen QuantSeq 3 mRNA-Seq Library
SRR27675888	OI8-2	outcrosser_2	Pollinated pistil (outxout)	6 hours after pollination	9.12.2020	10 pollinated pistil	growth stage 6.50 in Arabidopsis	Arabidopsis lyrata subsp. petrea	Czech Republic: Nov Ves u Oslavan	Czech Republic: Nov Ves u Oslavan	49.1175278 N 16.3059444 E	49.1175278 N 16.3059444 E		SAMN39526536	Pollinated pistil_C7	212110418_C7_GATAGAAACACC-TTGTGGGCGAGC_R1	RNA-Seq	29.04.2021	6 073 944	100 bp	TRANSCRIPTOMIC	RT-PCR	single	ILLUMINA	Illumina NovaSeq 6000	Lexogen QuantSeq 3 mRNA-Seq Library
SRR27675887	OI8-3	outcrosser_3	Pollinated pistil (outxout)	6 hours after pollination	9.12.2020	10 pollinated pistil	growth stage 6.50 in Arabidopsis	Arabidopsis lyrata subsp. petrea	Czech Republic: Nov Ves u Oslavan	Czech Republic: Nov Ves u Oslavan	49.1175278 N 16.3059444 E	49.1175278 N 16.3059444 E		SAMN39526537	Pollinated pistil_C8	212110418_C8_TGCCATGTTCGG-CCTAACAGTTCA_R1	RNA-Seq	29.04.2021	5 941 656	100 bp	TRANSCRIPTOMIC	RT-PCR	single	ILLUMINA	Illumina NovaSeq 6000	Lexogen QuantSeq 3 mRNA-Seq Library
SRR27675886	OI8-4	outcrosser_4	Pollinated pistil (outxout)	6 hours after pollination	9.12.2020	10 pollinated pistil	growth stage 6.50 in Arabidopsis	Arabidopsis lyrata subsp. petrea	Czech Republic: Nov Ves u Oslavan	Czech Republic: Nov Ves u Oslavan	49.1175278 N 16.3059444 E	49.1175278 N 16.3059444 E		SAMN39526538	Pollinated pistil_C9	212110418_C9_CTTAATGATATC-TAGAGCAGGAAT_R1	RNA-Seq	29.04.2021	6 059 552	100 bp	TRANSCRIPTOMIC	RT-PCR	single	ILLUMINA	Illumina NovaSeq 6000	Lexogen QuantSeq 3 mRNA-Seq Library
SRR27675876	OI8	outcrosser_1	Germinated Pollen	6 hours after germination	25.01.2021	100 flowers	growth stage 6.50 in Arabidopsis	Arabidopsis lyrata subsp. petrea	Czech Republic: Nov Ves u Oslavan	Czech Republic: Nov Ves u Oslavan	49.1175278 N 16.3059444 E	49.1175278 N 16.3059444 E		SAMN39526547	Germinated Pollen_E4	212110418_E4_TTGCGTTCTCAA-GGTATAACTCAA_R1	RNA-Seq	29.04.2021	5 056 582	100 bp	TRANSCRIPTOMIC	RT-PCR	single	ILLUMINA	Illumina NovaSeq 6000	Lexogen QuantSeq 3 mRNA-Seq Library
SRR27675875	OI1-6	selfer_1	Germinated Pollen	6 hours after germination	25.01.2021	60 flowers	growth stage 6.50 in Arabidopsis	Arabidopsis lyrata subsp. lyrata	Canada: Point Pelee	Canada: Point Pelee	41.9277778 N 82.5161111 W	41.9277778 N 82.5161111 W		SAMN39526548	Germinated Pollen_E5	212110418_E5_GCGCCGGGTCCC-TTTACCCTTCTC_R1	RNA-Seq	29.04.2021	5 970 974	100 bp	TRANSCRIPTOMIC	RT-PCR	single	ILLUMINA	Illumina NovaSeq 6000	Lexogen QuantSeq 3 mRNA-Seq Library
SRR27675874	OI2-6	selfer_2	Germinated Pollen	6 hours after germination	25.01.2021	60 flowers	growth stage 6.50 in Arabidopsis	Arabidopsis lyrata subsp. lyrata	Canada: Point Pelee	Canada: Point Pelee	41.9277778 N 82.5161111 W	41.9277778 N 82.5161111 W		SAMN39526549	Germinated Pollen_E7	212110418_E7_ACGATACGCCAA-GGTTCTGAGCTG_R1	RNA-Seq	29.04.2021	5 937 865	100 bp	TRANSCRIPTOMIC	RT-PCR	single	ILLUMINA	Illumina NovaSeq 6000	Lexogen QuantSeq 3 mRNA-Seq Library
SRR27675873	OI3-3	selfer_3	Germinated Pollen	6 hours after germination	25.01.2021	60 flowers	growth stage 6.50 in Arabidopsis	Arabidopsis lyrata subsp. lyrata	Canada: Point Pelee	Canada: Point Pelee	41.9277778 N 82.5161111 W	41.9277778 N 82.5161111 W		SAMN39526550	Germinated Pollen_E8	212110418_E8_AAACGTTCATCC-TTAGTAACTGGG_R1	RNA-Seq	29.04.2021	4 716 465	100 bp	TRANSCRIPTOMIC	RT-PCR	single	ILLUMINA	Illumina NovaSeq 6000	Lexogen QuantSeq 3 mRNA-Seq Library
SRR27675872	OI4-1	selfer_4	Germinated Pollen	6 hours after germination	25.01.2021	60 flowers	growth stage 6.50 in Arabidopsis	Arabidopsis lyrata subsp. lyrata	Canada: Point Pelee	Canada: Point Pelee	41.9277778 N 82.5161111 W	41.9277778 N 82.5161111 W		SAMN39526551	Germinated Pollen_E9	212110418_E9_TTGTCCGATATG-CAGAGCTTACAA_R1	RNA-Seq	29.04.2021	5 586 313	100 bp	TRANSCRIPTOMIC	RT-PCR	single	ILLUMINA	Illumina NovaSeq 6000	Lexogen QuantSeq 3 mRNA-Seq Library
SRR27675871	OI8-7	outcrosser_2	Germinated Pollen	6 hours after germination	25.01.2021	45 flowers	growth stage 6.50 in Arabidopsis	Arabidopsis lyrata subsp. petrea	Czech Republic: Nov Ves u Oslavan	Czech Republic: Nov Ves u Oslavan	49.1175278 N 16.3059444 E	49.1175278 N 16.3059444 E		SAMN39526552	Germinated Pollen_E10	212110418_E10_GTTTAAAGGCAG-CGTCCGGGAAAC_R1	RNA-Seq	29.04.2021	6 051 879	100 bp	TRANSCRIPTOMIC	RT-PCR	single	ILLUMINA	Illumina NovaSeq 6000	Lexogen QuantSeq 3 mRNA-Seq Library
SRR27675870	OI8-9	outcrosser_3	Germinated Pollen	6 hours after germination	25.01.2021	60 flowers	growth stage 6.50 in Arabidopsis	Arabidopsis lyrata subsp. petrea	Czech Republic: Nov Ves u Oslavan	Czech Republic: Nov Ves u Oslavan	49.1175278 N 16.3059444 E	49.1175278 N 16.3059444 E		SAMN39526553	Germinated Pollen_E11	212110418_E11_CCAAAGAGGGAT-AGCCCGCGGGTT_R1	RNA-Seq	29.04.2021	6 394 682	100 bp	TRANSCRIPTOMIC	RT-PCR	single	ILLUMINA	Illumina NovaSeq 6000	Lexogen QuantSeq 3 mRNA-Seq Library
SRR27675869	OI5-6	outcrosser_4	Germinated Pollen	6 hours after germination	25.01.2021	60 flowers	growth stage 6.50 in Arabidopsis	Arabidopsis lyrata subsp. petrea	Czech Republic: Nov Ves u Oslavan	Czech Republic: Nov Ves u Oslavan	49.1175278 N 16.3059444 E	49.1175278 N 16.3059444 E		SAMN39526554	Germinated Pollen_E12	212110418_E12_TCCTCTCTTCTA-GATAATATATTA_R1	RNA-Seq	29.04.2021	5 271 818	100 bp	TRANSCRIPTOMIC	RT-PCR	single	ILLUMINA	Illumina NovaSeq 6000	Lexogen QuantSeq 3 mRNA-Seq Library
SRR27675867	OI1-2	selfer_1	Root	Root	16.12.2020	50 mg	growth stage 6.50 in Arabidopsis	Arabidopsis lyrata subsp. lyrata	Canada: Point Pelee	Canada: Point Pelee	41.9277778 N 82.5161111 W	41.9277778 N 82.5161111 W		SAMN39526555	Root_F1	212110418_F1_CAAATTGGAACG-CTGGCCAAGGGT_R1	RNA-Seq	29.04.2021	6 229 102	100 bp	TRANSCRIPTOMIC	RT-PCR	single	ILLUMINA	Illumina NovaSeq 6000	Lexogen QuantSeq 3 mRNA-Seq Library
SRR27675866	OI2-1	selfer_2	Root	Root	16.12.2020	50 mg	growth stage 6.50 in Arabidopsis	Arabidopsis lyrata subsp. lyrata	Canada: Point Pelee	Canada: Point Pelee	41.9277778 N 82.5161111 W	41.9277778 N 82.5161111 W		SAMN39526556	Root_F2	212110418_F2_AATGACCGTAGG-CCGACTTGCAGG_R1	RNA-Seq	29.04.2021	4 456 520	100 bp	TRANSCRIPTOMIC	RT-PCR	single	ILLUMINA	Illumina NovaSeq 6000	Lexogen QuantSeq 3 mRNA-Seq Library
SRR27675865	OI4-4	selfer_3	Root	Root	16.12.2020	50 mg	growth stage 6.50 in Arabidopsis	Arabidopsis lyrata subsp. lyrata	Canada: Point Pelee	Canada: Point Pelee	41.9277778 N 82.5161111 W	41.9277778 N 82.5161111 W		SAMN39526557	Root_F4	212110418_F4_TTGACAGCGTCG-CTACTCGTGCAA_R1	RNA-Seq	29.04.2021	5 626 431	100 bp	TRANSCRIPTOMIC	RT-PCR	single	ILLUMINA	Illumina NovaSeq 6000	Lexogen QuantSeq 3 mRNA-Seq Library
SRR27675864	OI3-4	selfer_4	Root	Root	16.12.2020	50 mg	growth stage 6.50 in Arabidopsis	Arabidopsis lyrata subsp. lyrata	Canada: Point Pelee	Canada: Point Pelee	41.9277778 N 82.5161111 W	41.9277778 N 82.5161111 W		SAMN39526558	Root_F5	212110418_F5_TCAACAACCGGT-ACCTTGGTGGTA_R1	RNA-Seq	29.04.2021	5 651 841	100 bp	TRANSCRIPTOMIC	RT-PCR	single	ILLUMINA	Illumina NovaSeq 6000	Lexogen QuantSeq 3 mRNA-Seq Library
SRR27675863	OI8-2	outcrosser_1	Root	Root	16.12.2020	50 mg	growth stage 6.50 in Arabidopsis	Arabidopsis lyrata subsp. petrea	Czech Republic: Nov Ves u Oslavan	Czech Republic: Nov Ves u Oslavan	49.1175278 N 16.3059444 E	49.1175278 N 16.3059444 E		SAMN39526559	Root_F7	212110418_F7_CAGATAATACGT-ACTGAGGAGCGT_R1	RNA-Seq	29.04.2021	5 022 566	100 bp	TRANSCRIPTOMIC	RT-PCR	single	ILLUMINA	Illumina NovaSeq 6000	Lexogen QuantSeq 3 mRNA-Seq Library
SRR27675862	OI8-3	outcrosser_2	Root	Root	16.12.2020	50 mg	growth stage 6.50 in Arabidopsis	Arabidopsis lyrata subsp. petrea	Czech Republic: Nov Ves u Oslavan	Czech Republic: Nov Ves u Oslavan	49.1175278 N 16.3059444 E	49.1175278 N 16.3059444 E		SAMN39526560	Root_F8	212110418_F8_ATCGACTTGTGT-ACACAATGCTAG_R1	RNA-Seq	29.04.2021	4 847 852	100 bp	TRANSCRIPTOMIC	RT-PCR	single	ILLUMINA	Illumina NovaSeq 6000	Lexogen QuantSeq 3 mRNA-Seq Library
SRR27675861	OI8-4	outcrosser_3	Root	Root	16.12.2020	50 mg	growth stage 6.50 in Arabidopsis	Arabidopsis lyrata subsp. petrea	Czech Republic: Nov Ves u Oslavan	Czech Republic: Nov Ves u Oslavan	49.1175278 N 16.3059444 E	49.1175278 N 16.3059444 E		SAMN39526561	Root_F9	212110418_F9_AACCCTGGGAAG-CGGCCCATTTGG_R1	RNA-Seq	29.04.2021	4 284 620	100 bp	TRANSCRIPTOMIC	RT-PCR	single	ILLUMINA	Illumina NovaSeq 6000	Lexogen QuantSeq 3 mRNA-Seq Library
SRR27675860	OI8-5	outcrosser_3	Root	Root	16.12.2020	50 mg	growth stage 6.50 in Arabidopsis	Arabidopsis lyrata subsp. petrea	Czech Republic: Nov Ves u Oslavan	Czech Republic: Nov Ves u Oslavan	49.1175278 N 16.3059444 E	49.1175278 N 16.3059444 E		SAMN39526562	Root_F10	212110418_F10_AGGTGGTTCTAC-TGATAACCACCG_R1	RNA-Seq	29.04.2021	4 240 720	100 bp	TRANSCRIPTOMIC	RT-PCR	single	ILLUMINA	Illumina NovaSeq 6000	Lexogen QuantSeq 3 mRNA-Seq Library
Endosperm samples were downloaded from SRA under accession numbers (GEO: GSE76076)
NCBI run code	Mating system	Organism	Ploidy	Geo_loc_name_country	Geo_loc_name	Library ID	Name	Cross	Male Parent	Tissue	Seed Stage	Type of library	Date of collection	Date Sequenced	Barcode	Sequencing type
SRR3020581	Outcrossing	Arabidopsis lyrata subsp. petrea	Diplod	Russia	Russia: Karhumäki	L224_206	KAxKA_N1	KarxKar	Kar8-3	endosperm	walking stick	Integenex	2014-03-24	2014-04-09	ACTTGA	80x80bp
SRR3020582	Outcrossing	Arabidopsis lyrata subsp. petrea	Diplod	Russia	Russia: Karhumäki	L224_172	KAxKA_N2	KarxKar	Kar8-3	endosperm	walking stick/bent cot.	Integenex	2013-10-15	2014-04-29	CGATGT	100x100bp
SRR3020583	Outcrossing	Arabidopsis lyrata subsp. petrea	Diplod	Russia	Russia: Karhumäki	L224_235	KAxKA_N3	KarxKar	Kar8-3	endosperm	torpedo/walking stick	Truseq	2014-10-30	2014-12-19	GATCAG	100x100bp
SRR3020602	Outcrossing	Arabidopsis lyrata subsp. lyrata	Diplod	USA	Michigan	L224_169	MNxMN_N1	MN47xMN47	MN47_2	endosperm	walking stick/bent cot.	Integenex	2013-05-05	2013-12-06	GGCTAC	40x40bp
SRR3020604	Outcrossing	Arabidopsis lyrata subsp. lyrata	Diplod	USA	Michigan	L224_210	MNxMN_N3	MN47xMN47	MN47_1	endosperm	torpedo/walking stick	Integenex	2014-07-17	2014-08-08	TAGCTT	40x40bp
