# Supplementary material for: Natural Variation in Sexual Traits and Gene Expression between Selfing and Outcrossing Arabidopsis lyrata Suggests Sexual Selection at Work
Source: Plant Cell Physiol. 2024 Aug 10;66(4):581–95. doi: 10.1093/pcp/pcae090 (PMC12085089; doi:10.1093/pcp/pcae090)
Supplement: pcae090_Supp [file pcae090_supp.zip › suppl_data/pcp-2024-e-00075-File012.xlsx]

## Sheet: Pollen-specific
	Pollen vs. Emasculated pistil		Pollen vs. Leaf		Pollen vs. Root		Pollen vs. Endosperm		Tissue specificity
Arabidopsis lyrata gene names	log2FoldChange	padj	log2FoldChange	padj	log2FoldChange	padj	log2FoldChange	padj
AL103U10040	3.16094	0.000801667	3.61738	0.000188101	2.99261	0.00169632	2.44511	0.0344902	Pollen
AL139U10040	5.8944	1.5839e-09	5.17932	8.35266e-08	4.43581	7.72928e-07	5.52508	1.13334e-10	Pollen
AL1G10050	2.97725	8.19637e-51	3.28155	5.71158e-59	2.41969	4.48704e-34	2.98537	4.68406e-46	Pollen
AL1G10250	3.78394	2.06461e-06	6.92941	1.76585e-11	5.60987	4.08515e-08	11.163	5.81526e-19	Pollen
AL1G10260	2.87754	1.03559e-14	2.71239	4.26053e-13	2.85651	2.30633e-14	1.7652	1.08698e-05	Pollen
AL1G10310	4.57667	1.04631e-35	5.1073	1.0398e-39	10.5162	2.27949e-38	4.51024	9.89933e-28	Pollen
AL1G10320	8.03935	1.58421e-55	7.23497	1.91244e-45	7.98872	3.45706e-54	8.78988	5.51427e-49	Pollen
AL1G10340	10.5955	3.24907e-153	9.54752	3.60455e-128	13.919	1.32073e-113	17.7386	6.56454e-130	Pollen
AL1G10400	1.76482	0.00066978	2.00747	0.000190985	1.62619	0.00210514	2.59368	0.000113981	Pollen
AL1G10560	7.9669	2.30186e-136	7.25995	8.76201e-114	6.51586	1.01451e-93	8.42246	3.23264e-119	Pollen
AL1G10680	2.00858	0.000661611	2.42923	4.38291e-05	4.22856	1.10924e-11	2.21406	0.000501593	Pollen
AL1G10910	5.97381	7.43768e-160	4.82059	8.90331e-107	5.48956	2.00192e-135	5.70773	7.69833e-126	Pollen
AL1G10960	10.2107	8.8189e-76	9.82327	2.97128e-68	14.0144	2.14431e-56	15.0893	1.46535e-83	Pollen
AL1G11120	4.71774	3.75585e-11	2.63746	0.000151228	2.9525	2.19776e-05	5.1258	6.86842e-11	Pollen
AL1G11140	10.9555	1.60365e-85	9.86255	4.18461e-74	13.1208	4.00966e-58	14.2987	3.45223e-88	Pollen
AL1G11290	8.15086	3.34718e-35	3.92053	1.79188e-11	1.27134	0.036223	15.5385	1.63037e-42	Pollen
AL1G12000	5.6941	1.19703e-39	6.68578	7.49692e-53	6.7839	1.8617e-54	7.01538	1.2538e-48	Pollen
AL1G12030	10.2678	2.09661e-95	9.86137	1.53682e-83	13.765	9.22737e-62	17.8715	4.2065e-67	Pollen
AL1G12040	4.54527	0.00149712	4.62726	0.00145086	3.99858	0.00590418	9.59522	5.99555e-08	Pollen
AL1G12050	2.57672	0.000390268	2.02323	0.00611084	2.20479	0.00277024	10.5425	1.42612e-18	Pollen
AL1G12070	5.64221	1.72133e-10	4.43431	1.11525e-07	4.52551	5.58902e-08	4.13055	7.80073e-08	Pollen
AL1G12160	10.3049	3.86371e-77	9.82544	3.89492e-70	14.721	1.98813e-126	16.7183	9.91677e-106	Pollen
AL1G12310	5.26291	6.63863e-05	3.62524	0.00376476	6.19039	3.59073e-06	10.3024	3.09544e-10	Pollen
AL1G12500	10.5613	8.64802e-89	10.1262	2.40835e-81	15.3395	1.03887e-82	17.4625	5.84759e-123	Pollen
AL1G12520	2.17223	5.87608e-23	2.89356	5.90398e-39	3.92229	2.61745e-68	2.05048	6.39684e-18	Pollen
AL1G12590	6.04536	1.58537e-14	5.36548	7.54171e-12	8.89823	3.29707e-18	3.32563	1.72946e-05	Pollen
AL1G12900	2.37064	9.08709e-23	1.6005	3.18174e-11	1.9742	4.31811e-16	1.49945	1.00079e-09	Pollen
AL1G12960	5.20762	1.09878e-65	6.73334	1.4789e-72	5.24232	1.13034e-62	2.9037	4.04363e-22	Pollen
AL1G13060	3.34984	5.88817e-14	3.18486	2.83058e-12	3.399	1.15753e-13	2.32268	2.39311e-05	Pollen
AL1G13110	3.82545	8.87731e-40	4.19328	7.80529e-47	2.57537	8.22426e-19	5.76566	4.13134e-73	Pollen
AL1G13120	6.43988	1.0859e-20	8.75349	2.94315e-20	4.00005	1.78885e-10	10.5341	3.98795e-35	Pollen
AL1G13300	1.90328	6.53317e-12	1.65016	3.42431e-09	2.02158	4.68271e-13	2.34095	7.36376e-15	Pollen
AL1G13360	5.16719	0.000346962	4.71697	0.00135006	6.28773	1.84923e-05	3.3292	0.0219817	Pollen
AL1G13410	2.27643	4.70749e-06	1.97837	0.000119419	2.17097	2.60188e-05	3.42375	4.51768e-05	Pollen
AL1G13480	3.33272	7.39308e-77	3.07311	6.8206e-65	1.68583	6.96404e-21	3.1817	2.28179e-45	Pollen
AL1G13520	7.92869	3.02669e-62	6.93512	4.02939e-55	9.79945	8.7402e-35	11.8973	1.11421e-78	Pollen
AL1G13594	6.43605	1.02213e-05	6.57535	6.8467e-06	7.06491	1.2988e-06	11.1795	1.033e-09	Pollen
AL1G13690	2.63651	1.50216e-07	3.7883	1.36194e-12	4.36522	2.49321e-15	2.01646	0.000117814	Pollen
AL1G13760	3.92761	4.07754e-15	4.54463	3.78545e-19	5.91387	4.85946e-29	3.34864	5.76585e-10	Pollen
AL1G13890	1.5601	4.04641e-10	1.81166	1.02934e-12	1.90241	6.58412e-14	2.19956	7.47284e-16	Pollen
AL1G13900	3.42408	5.30577e-28	3.10755	2.99722e-23	4.14764	5.20361e-40	2.69424	5.39587e-14	Pollen
AL1G14100	6.63815	5.84295e-52	6.19385	8.58904e-45	8.24881	4.06501e-56	6.97439	3.09602e-61	Pollen
AL1G14120	11.105	4.76941e-91	9.7525	6.99e-73	14.7627	4.12991e-69	17.7816	2.44829e-100	Pollen
AL1G14150	8.20512	1.36757e-41	6.78631	1.71731e-33	10.576	8.54361e-33	13.2076	2.87487e-46	Pollen
AL1G14190	10.0143	7.80416e-52	9.74327	2.6185e-48	15.0669	1.68783e-54	10.6309	2.19689e-40	Pollen
AL1G14280	5.12653	9.09923e-49	6.62671	2.62566e-60	9.69845	4.05253e-40	5.15523	1.42152e-48	Pollen
AL1G14380	4.34378	0.000281427	8.40894	8.19615e-10	8.53782	4.62051e-10	4.55882	0.000196109	Pollen
AL1G14410	7.74441	1.33351e-195	8.67103	4.69449e-214	7.47515	2.01065e-180	7.09499	2.46661e-153	Pollen
AL1G14470	3.87482	3.52252e-26	3.89522	7.65489e-26	4.02733	1.5353e-27	3.39533	1.13644e-17	Pollen
AL1G14600	8.62445	7.04227e-96	8.65198	9.22608e-80	9.54517	3.71736e-72	5.3614	9.68538e-40	Pollen
AL1G14610	7.65838	3.3676e-25	8.16856	2.48996e-23	10.905	1.91934e-28	13.9053	1.30737e-31	Pollen
AL1G14720	5.21153	4.25539e-95	3.84712	3.95935e-54	5.24645	2.95585e-93	5.34315	1.00075e-96	Pollen
AL1G14770	10.7107	5.54585e-55	9.22633	3.6075e-65	11.2285	3.19332e-48	9.34707	3.58557e-228	Pollen
AL1G15210	4.07877	2.42994e-101	3.93175	1.41027e-93	4.68465	6.59511e-131	5.14752	1.65556e-135	Pollen
AL1G15260	2.93615	3.96869e-23	3.02569	4.18278e-24	3.15177	4.72872e-26	1.5065	3.08431e-06	Pollen
AL1G15460	7.71152	8.41321e-25	7.08804	4.1738e-21	4.64631	7.58989e-20	8.36691	1.19539e-30	Pollen
AL1G15470	11.5945	9.14508e-70	9.97329	1.24611e-54	13.4857	3.7937e-67	14.7248	6.45733e-65	Pollen
AL1G15540	2.3252	9.50091e-19	3.92058	3.88569e-39	3.44593	5.84994e-34	2.51731	1.17498e-23	Pollen
AL1G15700	2.45826	2.55625e-08	2.37877	9.705e-08	2.85334	1.98734e-10	1.88829	0.0017426	Pollen
AL1G15750	7.6785	4.40573e-131	7.75489	1.14135e-126	8.36752	1.14214e-139	7.18908	5.51988e-90	Pollen
AL1G15880	4.8283	0.00277687	4.24786	0.00924192	5.09809	0.00161057	9.57136	3.46138e-06	Pollen
AL1G15890	3.37461	0.00453254	3.36372	0.00701975	3.8141	0.0028925	9.59817	1.34474e-09	Pollen
AL1G15910	5.36974	9.96309e-139	4.34387	1.97704e-91	3.05697	3.96789e-46	6.44727	4.20498e-149	Pollen
AL1G16270	4.41733	7.05887e-08	3.40733	3.5115e-05	5.29299	2.18955e-10	7.03027	1.14349e-15	Pollen
AL1G16570	7.80436	1.07239e-63	9.06026	1.63987e-53	10.7543	6.85583e-39	12.4091	7.85476e-84	Pollen
AL1G16710	6.08524	7.04414e-138	5.53996	4.26384e-114	4.67601	1.01771e-85	3.11185	1.47471e-34	Pollen
AL1G16760	6.25677	2.41882e-24	7.74191	1.27189e-28	6.93141	7.70452e-27	5.81405	1.75636e-19	Pollen
AL1G16780	1.4475	1.44482e-06	2.32808	8.22163e-14	3.43805	2.85329e-25	2.46047	1.19866e-12	Pollen
AL1G16790	1.57569	9.12361e-09	1.13444	4.46935e-05	1.34736	1.14292e-06	1.48808	2.04935e-06	Pollen
AL1G16860	2.43499	1.00087e-16	2.94868	1.8311e-23	2.47852	3.67471e-17	5.15902	1.01021e-47	Pollen
AL1G16870	3.22612	8.05961e-05	2.51368	0.00219537	2.08944	0.00896533	10.2046	1.99453e-16	Pollen
AL1G16890	1.17122	2.91944e-05	1.94757	6.38738e-12	1.41506	5.05148e-07	1.75861	8.63901e-09	Pollen
AL1G16910	6.20158	0	5.88949	0	6.05427	0	4.84684	1.31232e-186	Pollen
AL1G17000	2.54721	1.17965e-12	3.37301	6.53921e-21	2.83222	3.01582e-15	5.15471	2.36267e-28	Pollen
AL1G17010	4.83652	6.80539e-13	4.70889	2.08675e-11	4.66188	1.55446e-11	3.45808	9.87171e-09	Pollen
AL1G17230	2.75348	1.01513e-20	1.43786	1.38364e-06	2.90621	1.04197e-22	1.1862	0.00037792	Pollen
AL1G17420	3.88369	2.89873e-13	4.07684	2.18219e-13	4.23413	2.85661e-14	2.23537	8.87839e-05	Pollen
AL1G17480	8.40148	5.18599e-32	8.68261	3.88139e-25	10.5616	1.2375e-31	7.51197	2.1409e-42	Pollen
AL1G17560	3.9588	5.04644e-11	3.41612	1.60386e-08	3.4178	1.49984e-08	2.13021	0.00102233	Pollen
AL1G17650	3.90683	1.80947e-83	3.79756	7.76605e-77	3.28128	1.26693e-59	3.66312	2.67869e-57	Pollen
AL1G17720	4.62186	3.69848e-09	5.42971	5.98009e-10	7.75927	4.98896e-14	12.2296	2.75518e-22	Pollen
AL1G17920	2.83926	3.33701e-18	4.82794	3.232e-29	3.07949	1.77948e-19	5.50148	5.55738e-50	Pollen
AL1G17970	3.0432	1.56628e-12	2.96868	2.09178e-11	1.79175	2.35343e-05	1.38116	0.00134343	Pollen
AL1G18360	5.20304	2.12599e-35	5.97496	3.25477e-44	5.40158	1.92154e-37	5.08621	2.51532e-29	Pollen
AL1G18390	7.22344	1.96268e-64	5.60543	9.72895e-52	7.6226	8.13711e-51	3.88954	4.29455e-15	Pollen
AL1G18520	8.65248	1.04319e-29	8.01833	7.83976e-25	9.23136	1.36423e-30	13.6994	1.33591e-42	Pollen
AL1G18530	8.89998	2.1809e-32	9.79631	4.48022e-28	10.6465	6.16354e-33	14.1787	4.12822e-38	Pollen
AL1G18550	8.88129	5.33538e-25	7.15959	4.39018e-23	9.13532	4.65014e-26	9.49955	7.63034e-28	Pollen
AL1G18580	4.88448	9.15572e-26	6.05972	3.1943e-32	3.78756	1.68006e-16	6.73324	6.84463e-35	Pollen
AL1G18600	1.70067	1.40227e-09	1.41419	5.38451e-07	1.72298	8.60897e-10	4.1444	1.389e-41	Pollen
AL1G18830	3.23087	7.8877e-49	3.0811	2.40834e-44	1.25149	2.1365e-08	3.81694	5.94008e-53	Pollen
AL1G18940	1.68201	2.56888e-10	1.97314	1.20725e-13	2.2764	1.09166e-17	2.02696	6.37261e-12	Pollen
AL1G19110	5.58812	4.60035e-09	5.12704	9.16093e-08	3.17709	0.000654826	3.17866	0.00307085	Pollen
AL1G19150	2.23879	9.74044e-15	1.88753	8.71818e-11	2.24318	1.34233e-14	4.14809	3.99227e-40	Pollen
AL1G19200	2.56553	9.56956e-24	2.25453	2.11104e-18	1.43164	2.00585e-08	1.36215	4.60799e-07	Pollen
AL1G19220	8.03971	1.01712e-08	7.43996	1.20599e-07	7.20817	3.1114e-07	11.6784	2.907e-10	Pollen
AL1G19610	1.67234	0.00214719	4.19675	2.55633e-10	3.95371	4.29407e-10	5.29644	4.89262e-13	Pollen
AL1G19630	7.64333	7.77662e-38	6.2824	8.44372e-30	4.84777	3.42864e-21	8.93109	1.37244e-38	Pollen
AL1G19820	1.94145	6.05251e-19	1.83918	6.495e-17	1.20396	4.34437e-08	2.02171	4.27471e-17	Pollen
AL1G20100	2.21735	2.44265e-06	4.5221	6.09738e-17	2.97913	7.65427e-10	3.66645	4.92487e-14	Pollen
AL1G20130	4.24185	8.05194e-16	6.1167	6.99453e-30	5.76927	3.13418e-27	6.41848	6.54462e-29	Pollen
AL1G20270	8.71834	4.47121e-17	8.47926	2.97568e-16	7.23473	2.8198e-13	8.92697	5.61861e-19	Pollen
AL1G20530	3.92391	5.86196e-09	6.00362	2.1549e-10	6.49318	6.2695e-12	1.40772	0.0414337	Pollen
AL1G20570	4.06099	6.26758e-56	3.46667	4.38641e-41	3.45345	3.58874e-41	3.26639	3.01485e-33	Pollen
AL1G20840	2.17363	1.63939e-09	1.49192	4.12244e-05	1.65758	4.95467e-06	3.75777	4.93835e-23	Pollen
AL1G20980	4.99808	0.000338328	2.99644	0.0287972	3.7976	0.00571802	5.78354	9.69301e-05	Pollen
AL1G21200	2.63332	5.74709e-06	2.45267	3.13415e-05	4.03487	1.19615e-10	4.81363	5.13654e-15	Pollen
AL1G21330	2.84191	4.85898e-10	2.62043	1.02727e-08	3.59731	3.21643e-15	3.33835	2.09826e-11	Pollen
AL1G21460	4.44969	1.45924e-24	5.01486	1.16019e-27	5.2513	8.91807e-30	5.93748	8.81313e-36	Pollen
AL1G21470	6.59085	1.17493e-16	6.25767	7.58051e-15	5.48548	1.93849e-12	9.63109	2.27861e-23	Pollen
AL1G21500	3.97363	9.95827e-29	2.9288	2.28499e-16	4.72604	4.11612e-38	1.87483	1.60457e-06	Pollen
AL1G21520	5.14533	1.43445e-33	4.80717	3.2834e-29	5.96876	8.92525e-42	5.03156	1.53407e-29	Pollen
AL1G21540	3.93057	1.4692e-07	2.60011	0.000314865	4.36927	1.00708e-07	8.3465	1.04088e-16	Pollen
AL1G21604	1.85072	1.74499e-09	1.63894	1.15625e-07	2.3722	1.6578e-14	2.70662	4.328e-16	Pollen
AL1G21660	5.35729	1.82742e-29	7.3144	2.76876e-50	5.73209	3.30045e-33	6.60001	1.71372e-37	Pollen
AL1G21700	10.8446	6.15838e-105	9.69125	3.16815e-85	16.2965	6.62787e-77	18.4446	1.29578e-125	Pollen
AL1G21910	1.99204	1.11687e-17	3.33869	7.39902e-41	2.61835	6.44011e-28	3.07804	6.55736e-32	Pollen
AL1G22020	7.99632	7.5744e-80	8.22393	3.27349e-60	11.104	6.41959e-45	7.33667	7.4685e-92	Pollen
AL1G22260	1.09355	0.0128588	1.80023	2.81989e-05	2.96164	3.51186e-12	3.07459	4.28232e-11	Pollen
AL1G22270	8.11305	4.92991e-30	9.80866	1.34278e-35	12.1963	1.03533e-33	16.8078	6.03998e-43	Pollen
AL1G22460	5.69097	9.44448e-15	5.84655	1.94223e-12	7.99728	9.60385e-18	12.1034	1.14876e-25	Pollen
AL1G22470	3.37077	7.10304e-23	3.46987	2.3922e-23	2.49692	2.6127e-13	3.11441	1.15539e-16	Pollen
AL1G22480	2.15315	9.44122e-12	2.89924	4.38079e-19	3.02883	1.04048e-20	1.71932	1.1195e-07	Pollen
AL1G22590	3.88305	2.76674e-77	4.4081	5.82807e-96	3.33845	1.7482e-57	3.44757	3.0564e-46	Pollen
AL1G22680	7.52586	2.38152e-17	8.0345	1.59309e-15	7.57789	6.41599e-16	14.0117	3.23339e-27	Pollen
AL1G22800	1.84274	1.45071e-27	2.06542	8.46232e-33	2.61319	4.70487e-50	1.78006	6.36338e-23	Pollen
AL1G22950	10.6214	3.52731e-90	9.6436	6.02604e-75	14.5039	2.11193e-111	21.896	5.34417e-88	Pollen
AL1G22960	9.40593	4.8627e-227	9.27364	1.32314e-215	9.77021	1.11627e-233	13.2012	1.15196e-277	Pollen
AL1G22970	5.21452	5.11515e-23	4.57233	3.88753e-18	8.21551	4.43021e-21	3.45901	2.89131e-11	Pollen
AL1G23060	2.25374	1.04584e-10	1.68596	1.60441e-06	4.13547	8.78129e-33	3.85111	2.64661e-24	Pollen
AL1G23100	4.85483	6.2615e-06	3.81123	0.000229628	5.42734	1.65784e-06	9.16068	1.35862e-11	Pollen
AL1G23200	9.41796	1.29654e-60	9.13139	3.2814e-55	13.8793	3.0024e-53	11.193	1.84799e-72	Pollen
AL1G23330	8.79942	2.67296e-24	8.19211	3.82788e-21	8.57174	4.34475e-21	11.8132	1.59272e-34	Pollen
AL1G23420	6.05957	6.12919e-83	5.8159	8.94209e-74	5.49579	4.77579e-69	7.66718	2.42677e-112	Pollen
AL1G23440	6.56374	0.000388149	6.7082	0.000293992	6.83708	0.000223888	3.9653	0.0299193	Pollen
AL1G23560	8.80593	2.43315e-19	8.49889	3.0923e-17	9.7098	4.156e-22	13.8178	1.42324e-28	Pollen
AL1G23640	2.58297	5.52809e-53	3.78544	4.17026e-109	2.09804	2.40913e-35	3.77763	4.22925e-87	Pollen
AL1G23680	2.84457	6.54834e-93	3.01218	1.27221e-97	2.12355	4.38997e-53	1.63174	3.52113e-27	Pollen
AL1G23690	1.86472	1.17893e-06	4.29259	1.94303e-27	4.3232	5.31178e-28	4.98246	7.84203e-35	Pollen
AL1G23790	6.66809	2.71119e-82	6.55252	1.28416e-76	7.01013	8.17691e-85	6.45993	3.45823e-65	Pollen
AL1G24170	1.85114	2.68803e-18	1.80174	3.57593e-17	1.52095	1.00639e-12	2.13502	7.44767e-21	Pollen
AL1G24340	4.84723	1.83508e-21	5.38855	3.10837e-25	8.36388	1.79692e-40	5.43841	5.23414e-16	Pollen
AL1G24350	3.22855	1.01141e-91	1.83381	3.04374e-31	1.36789	3.82643e-18	3.33574	4.24002e-75	Pollen
AL1G24520	2.8741	4.62671e-45	2.66878	4.64154e-38	2.61158	5.43879e-37	9.17102	3.32207e-176	Pollen
AL1G25150	3.44961	0.0405931	4.14515	0.018061	4.63471	0.00777617	8.21173	4.8103e-05	Pollen
AL1G25580	3.18413	8.63368e-17	3.28593	9.84074e-17	4.11368	3.94572e-23	1.32474	0.000571227	Pollen
AL1G25720	8.22212	9.01005e-46	8.81647	5.72299e-45	12.4054	2.29535e-42	16.2963	2.82682e-48	Pollen
AL1G25730	3.29754	2.39831e-115	3.13865	4.2327e-102	3.11385	1.3653e-101	4.707	1.25268e-179	Pollen
AL1G25790	7.14192	1.25679e-30	2.84804	1.24534e-06	2.68231	5.17871e-06	7.38698	3.27152e-30	Pollen
AL1G25800	5.0816	2.75841e-126	3.40535	8.01971e-62	3.19836	1.71362e-55	7.95393	3.81359e-231	Pollen
AL1G25810	9.62365	1.17608e-114	9.82572	9.16459e-115	10.2804	7.82153e-123	10.759	3.41499e-108	Pollen
AL1G25860	4.53709	2.36721e-41	4.75492	8.43892e-43	5.13621	1.47215e-48	3.5997	1.17113e-24	Pollen
AL1G25890	1.30148	0.0468316	1.41509	0.0336659	4.13998	1.4411e-07	3.56465	6.51572e-05	Pollen
AL1G25900	2.99798	9.92654e-05	2.37955	0.00224869	4.51172	2.08932e-08	7.61365	4.06919e-15	Pollen
AL1G25910	4.23234	0.00201382	4.93738	0.000732206	6.14828	2.21292e-05	5.15423	0.000560928	Pollen
AL1G26060	3.68353	0.000961257	5.50219	6.55356e-06	5.2704	1.66345e-05	9.74554	7.22983e-11	Pollen
AL1G26170	6.97954	1.05151e-118	7.27273	1.11723e-125	6.96076	6.02342e-117	7.29315	1.13862e-111	Pollen
AL1G26310	10.3894	1.98499e-71	9.32896	4.72029e-58	15.6203	9.29125e-85	16.9308	8.73151e-86	Pollen
AL1G26320	4.50677	1.34501e-18	4.89414	6.2527e-20	6.07368	2.34833e-25	5.35443	6.02552e-24	Pollen
AL1G26500	5.22653	3.85365e-96	5.09505	1.28925e-88	5.37933	1.54197e-97	4.58374	1.11948e-64	Pollen
AL1G26530	2.92683	3.77172e-12	2.30776	4.8491e-08	2.8585	2.38619e-11	1.35562	0.00172225	Pollen
AL1G26560	3.22241	1.00357e-21	3.2071	3.26351e-20	3.47544	4.53141e-23	1.29743	0.000119332	Pollen
AL1G26610	2.55337	0.000396178	2.55502	0.000401616	4.39282	7.62397e-10	2.18634	0.00785227	Pollen
AL1G26620	2.20166	0.000118277	2.30345	5.77921e-05	1.53378	0.00852484	2.64398	4.95349e-05	Pollen
AL1G26650	1.41472	5.68588e-05	2.46594	3.07654e-11	1.52256	1.99114e-05	2.33455	1.34273e-10	Pollen
AL1G26660	2.78594	1.69004e-13	3.31516	4.33812e-18	5.07047	1.86568e-36	1.41761	0.000607073	Pollen
AL1G26670	9.84642	1.46128e-68	10.2814	6.1091e-50	12.6153	2.86608e-51	16.1463	1.60593e-54	Pollen
AL1G27030	6.31807	3.82921e-91	7.9674	1.51274e-100	5.14251	1.18496e-63	6.02078	6.2111e-77	Pollen
AL1G27100	2.64357	7.35825e-11	3.25983	1.06717e-14	2.17081	1.0107e-07	1.52021	0.000374738	Pollen
AL1G27110	4.66236	1.65182e-33	5.37732	3.98429e-39	5.08632	5.98468e-37	6.32762	1.92144e-31	Pollen
AL1G27240	1.27913	0.00713824	1.83887	0.000100298	3.33022	3.86532e-12	1.09947	0.0355148	Pollen
AL1G27440	7.19079	4.38966e-126	5.20038	1.54509e-71	4.15325	3.0652e-47	5.64821	6.45062e-76	Pollen
AL1G27450	9.96256	3.22129e-34	10.5272	4.03448e-31	10.6561	7.54761e-32	10.6264	2.86703e-48	Pollen
AL1G27530	3.77	1.7736e-14	1.46371	0.0036359	3.35982	9.4986e-12	6.76054	6.29703e-36	Pollen
AL1G27550	3.97274	7.02023e-61	3.51701	1.41827e-47	3.72514	5.20533e-53	3.85224	1.29249e-43	Pollen
AL1G27590	3.04976	4.92074e-19	2.9899	3.8683e-18	3.32956	4.83153e-22	2.47397	1.9048e-11	Pollen
AL1G27610	5.54056	1.14224e-124	5.93613	5.00958e-135	5.42735	7.09519e-118	4.85148	4.08086e-86	Pollen
AL1G27950	3.15584	3.78062e-15	3.44039	1.85364e-16	2.06117	2.13568e-07	4.02753	1.5476e-19	Pollen
AL1G28040	4.82197	3.16087e-173	4.54665	1.72986e-150	3.94596	2.45187e-119	4.23292	2.25743e-125	Pollen
AL1G28080	4.00031	8.75835e-40	4.23924	1.27642e-41	4.66273	1.79419e-48	2.76305	1.00115e-18	Pollen
AL1G28150	4.38013	2.06603e-11	3.3886	6.8492e-08	7.17918	2.18261e-15	6.8678	6.39401e-22	Pollen
AL1G28290	4.6217	3.6462e-05	6.85831	7.15885e-08	4.62812	5.69442e-05	4.85605	0.000182804	Pollen
AL1G28300	4.67503	4.7549e-52	4.04561	2.57753e-39	4.3541	3.64652e-45	4.42605	9.43952e-41	Pollen
AL1G28410	7.15383	1.15935e-46	9.30999	5.27338e-55	7.96967	3.3394e-52	5.21413	5.08251e-17	Pollen
AL1G28480	6.43337	1.06661e-20	7.08607	1.60112e-21	8.42073	6.85838e-23	9.22331	1.61108e-31	Pollen
AL1G28500	5.8428	9.06245e-17	8.08827	2.54045e-17	7.51295	1.83105e-15	12.4663	9.64458e-27	Pollen
AL1G28570	2.42366	0.00096422	1.45257	0.0493143	2.91671	0.000285653	8.21177	1.64883e-13	Pollen
AL1G28780	2.26565	1.28153e-13	2.00375	8.27556e-11	2.3177	6.57646e-14	2.3451	5.95952e-13	Pollen
AL1G28930	8.90533	2.43463e-88	8.68504	1.20699e-76	10.4678	3.55653e-61	10.6297	4.11963e-74	Pollen
AL1G28990	1.44684	1.07593e-05	1.984	3.52275e-09	2.06031	7.96437e-10	1.51688	9.9989e-06	Pollen
AL1G29010	2.90766	8.8739e-71	1.98556	6.78522e-34	1.77082	2.07501e-27	1.48548	5.07841e-12	Pollen
AL1G29190	3.9983	5.26314e-08	4.6974	4.06441e-09	3.03991	2.88668e-05	2.4444	0.0099792	Pollen
AL1G29360	1.89554	4.29195e-19	1.2571	4.06785e-09	1.16523	5.00801e-08	3.50879	3.91724e-43	Pollen
AL1G29680	2.8088	1.98766e-06	2.13673	0.000344344	5.2258	1.06064e-17	4.26614	1.07658e-10	Pollen
AL1G29840	7.85681	3.95049e-38	7.68655	8.01824e-32	10.5364	3.44564e-34	9.01871	3.14924e-35	Pollen
AL1G30180	3.52184	4.17037e-34	3.32827	6.71565e-30	4.77405	1.79417e-52	1.46992	7.69961e-07	Pollen
AL1G30340	1.57603	5.40878e-21	1.60123	2.42487e-21	1.54567	4.60206e-20	2.50437	1.0449e-38	Pollen
AL1G30500	7.00826	4.79365e-08	3.45178	0.00631289	7.69024	1.38127e-08	2.86607	0.0338535	Pollen
AL1G30520	4.81589	1.65145e-154	4.34881	1.42167e-124	4.24475	1.40338e-121	5.52796	2.71618e-131	Pollen
AL1G30550	2.21763	5.30722e-08	1.77541	1.65036e-05	2.9152	6.1455e-12	1.59984	0.000400176	Pollen
AL1G30660	2.75932	0.00106602	7.80969	1.19523e-12	4.05537	2.29405e-06	2.70602	0.0061791	Pollen
AL1G30680	4.95802	1.56876e-29	6.49195	2.2892e-43	5.22768	8.02183e-32	1.82625	0.000215152	Pollen
AL1G30820	8.56694	1.89826e-90	8.5783	4.67818e-73	10.7646	2.47685e-43	7.39305	1.32632e-46	Pollen
AL1G30850	2.82985	2.77145e-12	3.26049	3.87706e-15	5.12449	9.56639e-29	1.05349	0.0133758	Pollen
AL1G30950	3.16759	0.00167343	4.25922	0.000256003	5.46552	3.0965e-06	4.05067	9.17736e-05	Pollen
AL1G30960	6.72328	2.94907e-27	7.55255	8.11976e-21	9.45454	4.37164e-27	5.69663	2.20832e-16	Pollen
AL1G30970	5.78449	1.27234e-27	5.16675	2.17274e-22	7.17335	4.34479e-26	8.7752	1.9788e-59	Pollen
AL1G31230	4.8399	1.53575e-60	4.51287	2.87582e-52	3.85651	1.99457e-39	4.52224	9.88846e-40	Pollen
AL1G31290	2.16003	0.00341172	2.91049	0.000390905	3.53214	5.10671e-05	4.05957	2.33692e-06	Pollen
AL1G31550	10.0633	4.9548e-176	9.4956	1.4826e-156	11.9352	7.26463e-177	9.86661	1.9417e-126	Pollen
AL1G31570	1.06119	0.000842288	1.69996	1.29125e-07	1.3281	3.31263e-05	2.08963	1.12138e-10	Pollen
AL1G31680	5.70713	5.24349e-84	5.75946	2.08754e-84	6.61988	8.2919e-109	4.96453	4.11209e-55	Pollen
AL1G31690	4.37938	0.000214627	4.99841	6.40516e-05	5.84864	2.59496e-06	3.52683	5.97511e-05	Pollen
AL1G31880	3.04294	1.92913e-15	2.93671	2.44519e-14	4.19273	1.15951e-26	2.91744	1.49198e-12	Pollen
AL1G31990	4.69728	1.26458e-09	2.62706	0.000669202	2.79197	0.000292152	5.96786	1.71383e-11	Pollen
AL1G32010	4.38267	1.13856e-50	3.63472	1.59727e-35	2.63017	6.20428e-20	3.62716	2.52238e-29	Pollen
AL1G32030	2.12189	0.00484185	1.66738	0.0313158	1.64702	0.0316422	3.47234	2.25897e-05	Pollen
AL1G32190	3.93186	9.32123e-34	4.22569	6.91593e-38	3.21848	3.83478e-23	1.0351	0.00428975	Pollen
AL1G32250	8.17563	2.80681e-100	9.93584	7.76626e-110	13.8403	4.08883e-64	18.67	3.25323e-75	Pollen
AL1G32400	3.92113	5.43589e-17	3.47146	1.82384e-13	4.84146	2.42373e-21	1.15098	0.0182725	Pollen
AL1G32410	2.87065	4.60937e-27	2.1673	4.13585e-16	3.19225	8.36029e-31	1.80259	5.60762e-10	Pollen
AL1G32490	9.86067	7.44039e-56	8.84177	1.98844e-55	8.81925	3.1632e-59	11.6701	3.24989e-79	Pollen
AL1G32620	8.32846	5.96096e-38	9.18494	1.17653e-40	10.4728	6.63273e-43	15.0782	1.91345e-50	Pollen
AL1G32660	4.31697	1.89928e-15	2.79997	2.63013e-07	5.92234	1.42836e-25	5.22836	3.08265e-16	Pollen
AL1G32720	1.60285	7.66011e-12	3.18702	3.2971e-41	4.20807	1.98681e-67	3.53649	1.71863e-46	Pollen
AL1G32870	2.57591	0.000157944	2.05125	0.00312733	2.30019	0.000978166	2.91317	2.48223e-06	Pollen
AL1G32890	3.98577	7.23534e-13	6.59755	7.63359e-17	7.00824	7.66521e-17	6.27035	2.53217e-19	Pollen
AL1G32960	3.56556	0.00170066	2.71393	0.0177367	5.14399	6.91162e-05	5.16428	0.000131599	Pollen
AL1G32970	2.0756	0.0112347	5.95252	2.9144e-08	7.16343	2.09472e-11	5.89287	5.92015e-08	Pollen
AL1G32980	4.41671	1.60206e-16	5.63549	7.80243e-25	4.05041	4.41726e-14	1.80815	0.00351002	Pollen
AL1G33060	2.50308	1.76307e-16	3.40665	6.6405e-29	3.17927	1.6533e-25	3.19412	3.38527e-21	Pollen
AL1G33430	7.07652	9.90546e-08	7.54172	1.36673e-08	7.30993	3.96594e-08	8.49063	1.68604e-07	Pollen
AL1G33480	1.74123	6.83074e-09	3.08371	2.88982e-23	3.00796	1.62451e-22	1.11755	0.000655185	Pollen
AL1G33590	4.16104	3.7296e-62	4.55801	2.23855e-73	4.90944	1.33386e-84	3.39515	1.69365e-35	Pollen
AL1G33640	2.27374	2.0529e-32	2.78622	3.45103e-46	3.15533	3.77327e-58	2.92555	1.956e-46	Pollen
AL1G33790	2.91813	1.18548e-08	2.62729	5.40033e-07	3.30193	1.65381e-09	3.76037	7.18343e-10	Pollen
AL1G34040	2.95573	4.63721e-46	4.07821	8.37237e-84	3.78352	3.24945e-73	2.89224	2.93319e-36	Pollen
AL1G34120	2.49491	6.36029e-31	2.08814	7.31237e-22	3.52775	2.47039e-54	2.15613	7.58948e-22	Pollen
AL1G34220	4.54712	8.16741e-12	4.27757	1.3369e-10	5.61284	3.44006e-17	4.70699	1.11474e-10	Pollen
AL1G34400	6.7061	5.04726e-06	6.84566	3.35051e-06	6.61386	7.4598e-06	6.16791	4.58659e-05	Pollen
AL1G34630	8.85994	6.18145e-11	7.55811	1.97342e-08	9.11042	1.72388e-11	13.2186	3.52743e-15	Pollen
AL1G34820	2.8748	1.91423e-51	2.57511	4.53849e-41	2.42703	5.36164e-37	2.15717	5.99577e-25	Pollen
AL1G34860	6.71445	2.50715e-17	8.34895	4.61186e-18	7.39515	7.9711e-15	4.95035	5.39406e-12	Pollen
AL1G34990	4.06261	3.84576e-17	4.42581	2.8261e-19	3.66281	3.76872e-14	2.49153	1.8282e-06	Pollen
AL1G35030	5.32506	0.0123917	4.72533	0.027976	4.85421	0.0238097	8.96245	0.000865509	Pollen
AL1G35060	8.44816	1.61443e-13	7.84841	7.38315e-12	7.9773	3.45721e-12	12.0893	3.01751e-17	Pollen
AL1G35070	2.35551	0.00166124	4.3209	1.17916e-05	4.81826	1.65292e-06	7.1285	3.81799e-13	Pollen
AL1G35110	5.24147	1.75485e-12	6.02834	1.35939e-13	5.58199	7.018e-13	7.21523	1.25159e-17	Pollen
AL1G35550	7.91701	1.34071e-75	8.35867	3.55358e-64	8.91886	9.81663e-63	3.35637	1.65071e-15	Pollen
AL1G35570	8.4717	3.03418e-23	7.87195	2.89098e-20	8.36151	1.07335e-22	6.44911	1.90816e-14	Pollen
AL1G35590	4.84072	4.97132e-12	4.91108	3.88309e-11	1.76462	0.00728913	12.3154	9.56238e-26	Pollen
AL1G35650	6.30841	0	6.40405	0	6.16505	0	6.68387	0	Pollen
AL1G35980	6.5448	1.16281e-35	7.68383	3.66788e-41	10.6531	3.83174e-34	10.8007	1.54585e-54	Pollen
AL1G36010	2.73666	4.35266e-14	3.52489	4.50525e-19	2.86847	1.56687e-14	7.04032	1.9904e-33	Pollen
AL1G36070	7.14572	2.01396e-154	6.16711	9.24505e-117	4.67797	1.19058e-69	9.08711	2.98752e-83	Pollen
AL1G36180	3.10807	8.86648e-13	1.97143	6.06311e-06	3.28153	1.01266e-13	1.62786	0.000446707	Pollen
AL1G36270	2.62343	8.31887e-23	2.80617	5.27173e-25	2.99136	3.72667e-28	2.10306	1.04632e-13	Pollen
AL1G36300	3.28758	2.81404e-10	4.33127	2.52666e-15	4.0501	5.04676e-14	8.59911	2.31103e-39	Pollen
AL1G36520	1.69811	4.0182e-13	1.39541	5.99856e-09	2.6314	4.19901e-23	1.90291	1.82363e-15	Pollen
AL1G36630	1.52522	1.89334e-06	1.44045	8.68243e-06	5.40969	4.94655e-36	6.22521	2.65761e-61	Pollen
AL1G36690	6.18753	4.30128e-12	8.29463	1.08031e-16	3.62022	4.74658e-05	10.1234	1.5924e-23	Pollen
AL1G36820	5.95595	1.6027e-163	5.84963	2.39973e-152	4.30842	1.25725e-90	4.30127	6.45062e-76	Pollen
AL1G36840	2.30665	9.35712e-05	2.22568	0.00017295	2.77095	2.57281e-06	1.8155	0.0057338	Pollen
AL1G37150	11.224	1.34841e-101	10.1714	4.89545e-85	14.2851	4.3085e-100	17.2068	1.47714e-118	Pollen
AL1G37270	2.58083	0.000482613	5.53101	3.36946e-08	5.34045	3.29823e-08	2.32814	0.0104794	Pollen
AL1G37300	9.52321	1.98546e-110	9.81645	9.23413e-99	9.39579	1.12093e-101	7.12072	1.31347e-62	Pollen
AL1G37380	2.51976	0.0219658	2.71984	0.0178392	5.12066	4.30319e-05	2.93801	0.025642	Pollen
AL1G37560	6.30634	3.84963e-15	6.33421	5.92468e-15	3.6059	6.28377e-06	9.02017	2.00068e-20	Pollen
AL1G37710	4.18341	1.00893e-05	5.05739	2.14442e-06	6.08504	1.02864e-07	5.96376	5.74445e-08	Pollen
AL1G37720	4.55304	5.36523e-06	5.01939	2.09962e-06	4.56789	8.13259e-06	3.2426	0.00176757	Pollen
AL1G37810	2.6133	2.48649e-52	3.01189	9.74013e-66	2.2362	1.60711e-38	2.32759	4.93557e-31	Pollen
AL1G37920	10.8819	3.87118e-26	7.67718	4.29049e-17	11.037	9.76093e-24	16.9493	6.83551e-34	Pollen
AL1G37980	4.30427	3.86946e-31	2.24328	4.80658e-10	1.00339	0.00625836	4.07685	1.43878e-26	Pollen
AL1G38010	2.37092	2.88161e-23	2.83892	2.4681e-31	1.96978	2.0091e-16	1.92354	2.84826e-13	Pollen
AL1G38720	6.1538	4.66794e-34	6.91741	2.74066e-40	6.3978	7.04189e-36	6.45893	4.99532e-30	Pollen
AL1G38730	6.59113	1.86143e-33	7.09558	1.85736e-32	7.11703	2.3484e-33	4.88472	1.18033e-07	Pollen
AL1G39120	4.80583	8.4657e-16	5.73826	2.75564e-18	7.75582	4.96019e-19	7.04463	6.39811e-25	Pollen
AL1G39260	6.42576	1.47757e-46	7.24053	9.85792e-47	7.64996	1.39578e-48	11.5915	3.56767e-79	Pollen
AL1G39290	4.44354	5.70645e-19	3.6264	1.37763e-13	4.16289	3.49169e-16	10.0613	9.89182e-35	Pollen
AL1G39610	4.34374	4.93761e-22	5.27138	7.05321e-26	4.14039	1.0985e-19	10.4352	9.80015e-52	Pollen
AL1G39620	4.16467	2.42036e-37	4.10757	1.15335e-34	5.0652	1.53812e-46	2.45933	1.70002e-14	Pollen
AL1G39650	2.66546	1.42666e-29	2.21368	1.12114e-20	2.31785	1.41862e-22	2.28101	2.89082e-11	Pollen
AL1G39760	2.08872	2.19754e-23	2.37894	1.87632e-28	2.35265	3.44988e-28	1.19456	4.01147e-07	Pollen
AL1G39920	6.49264	9.18343e-12	5.81862	9.77577e-10	4.35154	3.27735e-08	6.73452	1.94861e-14	Pollen
AL1G39940	1.19748	3.71156e-05	1.3909	2.19617e-06	2.12627	7.72363e-13	1.05624	0.000414003	Pollen
AL1G39960	2.06355	1.09887e-07	1.32904	0.00075316	2.27537	6.61248e-09	1.87746	6.54087e-06	Pollen
AL1G40120	10.8317	8.92006e-99	9.9818	1.48788e-85	12.6448	9.66216e-95	14.2314	5.29652e-100	Pollen
AL1G40290	9.46188	6.58765e-45	9.43623	9.13049e-43	11.4246	6.61081e-46	15.501	4.42009e-59	Pollen
AL1G40380	6.18488	2.44811e-07	5.22188	9.37946e-06	6.53113	3.21139e-07	3.86633	0.00117841	Pollen
AL1G40420	10.5549	6.05201e-89	9.79634	9.17676e-77	12.9275	4.309e-127	23.6333	6.60886e-102	Pollen
AL1G40460	6.12708	9.98044e-14	5.68015	1.20434e-11	4.52389	2.15321e-09	5.56292	3.19273e-11	Pollen
AL1G40500	3.45772	8.78036e-27	2.57575	1.29525e-15	2.22619	3.94308e-12	2.64511	7.14245e-15	Pollen
AL1G40530	9.22979	4.80068e-49	9.3277	8.21756e-48	6.79114	9.22927e-29	14.5568	3.01759e-64	Pollen
AL1G40580	1.29225	0.00403669	1.20912	0.00816701	2.02204	9.60898e-06	1.4024	0.0105128	Pollen
AL1G40620	2.09936	1.48773e-57	1.79688	1.95518e-41	1.5171	7.12197e-31	1.63929	5.93436e-29	Pollen
AL1G40730	3.49529	1.64066e-58	4.57814	6.61582e-97	2.81633	1.99516e-38	3.75166	4.96073e-50	Pollen
AL1G40750	1.9897	1.42801e-15	2.14062	8.66551e-18	1.54817	6.49486e-10	1.27152	1.00295e-05	Pollen
AL1G40930	5.68017	8.1391e-44	5.77415	1.85167e-43	5.74927	1.40393e-43	4.99615	7.58382e-32	Pollen
AL1G41110	3.44667	0.000373463	7.01991	2.02563e-10	2.82965	0.00384285	13.4335	1.13451e-20	Pollen
AL1G41230	2.84961	6.90994e-07	2.26677	9.01693e-05	2.8681	6.7423e-07	2.06558	0.00115136	Pollen
AL1G41250	4.54574	6.41043e-55	4.04631	2.65859e-43	5.57489	2.09506e-63	3.33754	1.99376e-21	Pollen
AL1G41570	1.77792	7.44623e-21	1.99937	1.04442e-25	2.86133	2.74591e-50	3.36518	1.17543e-59	Pollen
AL1G41820	10.0246	9.36038e-80	9.81775	2.64482e-76	13.7488	1.26583e-131	13.7461	3.09285e-120	Pollen
AL1G41880	8.52955	7.72656e-26	9.53939	2.41047e-30	14.3396	4.48591e-40	18.4492	4.70962e-45	Pollen
AL1G41930	4.72712	5.53417e-09	4.45715	7.13095e-08	5.5703	5.24578e-10	8.66072	1.08637e-16	Pollen
AL1G42060	6.01479	3.6903e-08	7.81492	5.12612e-10	8.93171	2.66509e-12	2.55158	0.0244231	Pollen
AL1G42170	3.96307	1.99619e-44	2.8299	3.64172e-24	2.01386	2.30058e-13	3.1056	7.73745e-24	Pollen
AL1G42180	9.5773	3.92456e-21	8.61687	2.27064e-17	8.02441	3.33399e-15	9.62567	6.95084e-26	Pollen
AL1G42580	5.2485	9.71425e-44	4.79795	1.21371e-36	3.63356	5.83889e-22	2.79148	7.76016e-11	Pollen
AL1G42850	10.3541	7.913e-77	10.1005	8.6583e-73	14.3013	4.50826e-108	22.069	4.39799e-86	Pollen
AL1G42970	2.20318	4.82191e-07	6.90948	2.18813e-35	2.84669	9.34089e-11	6.35041	4.74263e-19	Pollen
AL1G42990	2.98186	1.27607e-14	3.14577	1.82578e-15	2.38391	7.45543e-10	9.61957	6.01274e-63	Pollen
AL1G43010	5.01375	5.6672e-08	7.49593	1.05774e-11	4.30789	2.35715e-06	5.19019	6.83836e-05	Pollen
AL1G43150	2.22351	4.68976e-33	1.35738	3.29653e-13	1.15517	5.76079e-10	1.32835	1.19042e-10	Pollen
AL1G43400	4.16945	8.38538e-18	3.35659	3.03364e-12	2.65993	1.45387e-08	2.44197	1.73811e-06	Pollen
AL1G43410	2.1499	0.00574288	2.84225	0.00102939	2.9368	0.000656321	9.65811	2.37436e-15	Pollen
AL1G43580	4.68295	1.2704e-157	4.01725	2.42169e-116	6.88666	5.93087e-299	5.36776	1.73644e-146	Pollen
AL1G43690	4.78285	0.0156021	4.02986	0.0432216	6.47108	0.00125198	4.83242	0.021776	Pollen
AL1G43850	3.81076	8.0344e-31	2.87544	3.04404e-18	2.22512	1.52368e-11	4.28266	3.56919e-33	Pollen
AL1G43950	7.54965	2.2786e-46	9.13111	6.20743e-45	8.21013	8.2e-47	9.05676	5.36905e-44	Pollen
AL1G44490	3.09964	0.00527187	3.56896	0.00315995	2.4054	0.0309292	4.79539	0.000183453	Pollen
AL1G44580	3.92366	2.2736e-76	3.25397	3.19148e-53	3.72545	3.87772e-67	3.62675	1.98152e-61	Pollen
AL1G44770	10.1313	4.30765e-107	9.44216	1.19272e-93	13.9914	3.5691e-79	8.8886	1.35433e-69	Pollen
AL1G44800	6.70042	1.60702e-32	7.91754	4.71355e-28	5.26901	2.57438e-23	2.17234	0.000107949	Pollen
AL1G44920	5.25098	0.00621617	4.29056	0.0275572	5.14079	0.00757197	5.54621	0.0230357	Pollen
AL1G44980	3.98686	1.67283e-33	2.79989	1.20535e-17	5.37545	2.77786e-49	1.73172	2.35817e-06	Pollen
AL1G45280	4.93569	0.00531521	4.2779	0.0171297	5.11339	0.00420854	3.27903	0.0227046	Pollen
AL1G45740	3.24757	0.00176075	4.39445	0.0001704	3.5479	0.0010394	6.06417	1.32273e-07	Pollen
AL1G45820	9.08583	1.86227e-45	7.37668	2.18348e-31	6.18173	9.15697e-23	11.4477	5.50319e-55	Pollen
AL1G45930	2.03637	1.39209e-05	2.00793	3.47798e-05	2.98584	7.35831e-09	2.90506	1.10991e-10	Pollen
AL1G45970	1.06326	0.000191234	1.47419	2.02143e-07	2.9981	8.49588e-26	1.73256	9.8718e-09	Pollen
AL1G46180	6.32948	9.21674e-40	7.28972	3.26846e-50	7.72591	1.87637e-55	7.93889	4.28244e-52	Pollen
AL1G46190	4.7107	2.75858e-14	2.54415	2.00254e-05	2.34352	8.30533e-05	7.96755	3.22464e-28	Pollen
AL1G46250	4.07305	1.90461e-27	5.37837	3.94468e-41	4.07833	5.07336e-27	2.71507	3.20451e-09	Pollen
AL1G46590	2.30974	6.96249e-46	1.92273	6.08964e-32	1.77779	9.92654e-28	1.16199	2.64848e-10	Pollen
AL1G46630	3.64175	0.0483494	5.03505	0.0068057	5.16394	0.00547724	8.20434	0.000206173	Pollen
AL1G46650	7.04455	0.000988924	9.87805	6.46242e-06	25.1498	8.28394e-32	5.75988	0.00684848	Pollen
AL1G46780	2.07952	2.96046e-28	1.49508	3.2096e-15	4.12734	1.32669e-91	2.3282	5.89108e-29	Pollen
AL1G46970	3.97933	0.00369483	2.71269	0.0450219	2.82961	0.0359238	6.10966	0.000179963	Pollen
AL1G47030	1.38309	3.25335e-06	1.53842	2.17197e-07	1.85202	3.82489e-10	2.32685	3.56273e-13	Pollen
AL1G47090	1.87525	0.000439943	2.18507	5.53809e-05	6.17041	5.41006e-15	8.3246	4.49223e-28	Pollen
AL1G47210	4.79995	2.08925e-15	5.43446	6.96808e-18	5.78404	1.24127e-19	3.53893	1.39138e-07	Pollen
AL1G47360	3.5519	2.61868e-33	3.37057	2.29434e-29	1.333	5.25406e-06	1.26267	0.000125606	Pollen
AL1G47510	1.21813	0.00296703	3.999	4.92894e-22	1.35978	0.000896077	9.24911	4.3775e-44	Pollen
AL1G47630	3.06333	2.81878e-61	4.45578	6.30852e-96	3.32636	4.46386e-67	2.90196	7.07685e-56	Pollen
AL1G47710	3.14145	4.84925e-25	3.10503	4.01734e-24	4.25819	5.08322e-42	1.26133	0.000211406	Pollen
AL1G47730	3.10063	3.38181e-05	4.40675	1.72545e-08	5.60667	2.06777e-11	2.75179	0.00145952	Pollen
AL1G47750	1.80761	1.06443e-14	1.05089	8.65783e-06	1.40373	2.43243e-09	1.87592	1.24107e-13	Pollen
AL1G47900	1.86712	9.62743e-05	1.65056	0.000619438	1.68177	0.000484811	1.96753	0.000232563	Pollen
AL1G48130	6.90163	4.0217e-07	7.02323	2.44668e-07	6.43077	2.51509e-06	9.05518	1.05781e-10	Pollen
AL1G48150	2.46577	0.00162068	1.73989	0.0278723	2.2178	0.00589652	6.49007	7.59968e-12	Pollen
AL1G48180	8.65377	2.31833e-58	8.88363	1.051e-43	10.3308	3.40663e-36	10.805	2.41584e-58	Pollen
AL1G48290	3.90314	9.4273e-10	1.63309	0.00362162	3.23762	2.29721e-07	6.91726	1.01079e-21	Pollen
AL1G48400	6.33216	7.08484e-06	6.47059	4.67634e-06	3.16265	0.0135379	7.79588	1.66165e-07	Pollen
AL1G48500	4.84272	0.0192923	5.29217	0.0107777	5.78172	0.0051304	5.48407	0.00726968	Pollen
AL1G48660	3.63293	2.81164e-29	3.28702	1.30127e-23	3.41856	1.95107e-25	4.3151	5.82884e-39	Pollen
AL1G48670	3.40199	0.000936564	2.412	0.0187273	3.64565	0.000777519	4.37417	0.000112337	Pollen
AL1G48790	2.20538	3.2624e-05	1.882	0.000455735	1.12382	0.0402773	2.29396	0.00103463	Pollen
AL1G48960	4.8754	0.000363897	5.39579	0.000103568	3.22329	0.0130022	3.54842	0.00755795	Pollen
AL1G49060	2.66223	1.44115e-08	1.47996	0.00197621	1.84248	0.000102763	1.26307	0.0195134	Pollen
AL1G49150	4.33228	1.54518e-06	8.10488	9.11275e-13	9.64497	3.71651e-17	13.7532	4.1765e-23	Pollen
AL1G49460	2.83278	1.63714e-12	2.56205	2.90367e-10	3.33914	1.33836e-15	3.31776	1.30847e-16	Pollen
AL1G49810	2.80044	2.78759e-14	2.51231	1.14884e-11	2.91349	4.15665e-15	2.19768	3.36382e-08	Pollen
AL1G49900	2.76331	3.06365e-26	1.27723	1.26888e-06	1.42188	6.46229e-08	2.62927	2.32991e-18	Pollen
AL1G50170	3.98872	3.19447e-06	4.73022	1.97468e-06	5.57316	1.30325e-07	6.0993	2.70118e-12	Pollen
AL1G50350	9.98607	2.22507e-48	9.6475	5.67354e-45	12.8842	6.79042e-61	18.3411	8.10971e-62	Pollen
AL1G50560	3.27905	3.34447e-18	3.49678	7.93313e-20	3.30758	3.68285e-18	1.64987	5.17072e-05	Pollen
AL1G50720	4.66345	0.000134957	3.07705	0.00815247	4.90832	6.13618e-05	9.37396	5.03965e-10	Pollen
AL1G50820	2.95878	2.6814e-57	2.88544	4.39857e-53	3.15572	9.94779e-63	2.32991	1.85876e-21	Pollen
AL1G51200	4.59273	1.10268e-06	3.5635	0.000109341	6.27682	1.55386e-08	4.69502	3.10164e-06	Pollen
AL1G51390	2.11918	0.000339521	3.68624	2.13904e-09	3.94203	1.93658e-10	5.34563	6.01031e-16	Pollen
AL1G51410	1.9444	8.82192e-08	1.7752	1.12144e-06	2.88254	1.47379e-15	3.27982	1.11977e-16	Pollen
AL1G51470	1.68502	0.00443807	1.67522	0.00553368	2.98696	1.90709e-06	3.49012	1.72176e-06	Pollen
AL1G51670	9.64453	1.93079e-96	9.01145	1.11299e-84	12.2519	6.36559e-58	10.3822	3.03777e-110	Pollen
AL1G51810	2.21355	6.45224e-41	2.49466	5.92893e-50	2.46894	2.34461e-49	2.64876	4.43995e-52	Pollen
AL1G52180	6.33358	1.39758e-55	6.58189	3.33545e-58	6.92848	1.03903e-63	5.3252	1.79696e-34	Pollen
AL1G52190	8.48007	2.91886e-36	9.0126	1.67795e-34	8.53223	1.93248e-34	13.5734	3.38181e-51	Pollen
AL1G52200	10.3798	2.21279e-98	8.70851	1.0917e-92	8.49905	1.68061e-94	11.6188	2.13646e-98	Pollen
AL1G52260	9.35306	2.0496e-23	8.55216	3.32467e-20	11.6544	9.62614e-25	3.91971	0.000363323	Pollen
AL1G52510	4.11853	4.08011e-07	4.53843	1.45462e-07	5.61883	3.19858e-09	4.57701	2.1659e-07	Pollen
AL1G52750	7.39249	8.58281e-12	4.64296	3.82748e-07	6.17832	8.15209e-09	3.90772	0.0014172	Pollen
AL1G52800	3.94037	5.10152e-108	3.15405	1.16906e-70	3.37015	4.92999e-80	2.97813	3.73531e-60	Pollen
AL1G53050	8.46315	9.89863e-72	7.99503	3.11595e-63	12.9715	1.63295e-52	8.52577	1.0338e-29	Pollen
AL1G53410	8.43761	1.21225e-155	9.13084	3.46439e-170	8.27206	4.28686e-148	6.8761	2.38372e-86	Pollen
AL1G53440	10.5277	2.32381e-79	9.60529	4.84061e-71	13.0647	3.99421e-52	13.4145	3.09853e-55	Pollen
AL1G53550	4.10582	1.74581e-40	5.43843	2.47867e-63	4.71727	5.69387e-51	3.51508	1.34451e-26	Pollen
AL1G53620	6.03561	0.0170524	5.07521	0.0478235	5.20409	0.0421541	9.67333	0.00386869	Pollen
AL1G53740	4.99348	1.71558e-29	2.05024	2.49472e-06	1.00242	0.0258523	1.89877	7.37607e-05	Pollen
AL1G53820	5.69251	4.3396e-09	6.55141	3.59122e-11	6.66302	1.66191e-11	3.62155	0.000576279	Pollen
AL1G53940	1.2382	0.0169805	7.6271	6.49412e-18	8.11665	4.17212e-20	12.2273	2.45345e-29	Pollen
AL1G54020	6.63104	5.8854e-08	6.68864	7.74433e-08	7.1782	7.85921e-09	4.25089	0.000370628	Pollen
AL1G54110	2.15874	2.79947e-19	1.65734	7.06604e-12	1.01222	3.31634e-05	3.1672	3.95111e-34	Pollen
AL1G54500	2.02126	0.00483511	2.45201	0.00121076	1.58362	0.0301518	5.47874	3.04276e-09	Pollen
AL1G54540	10.3165	3.2879e-71	9.48438	8.73562e-62	13.2255	5.05817e-50	14.8274	4.58939e-73	Pollen
AL1G54590	10.5385	4.27249e-43	11.1599	2.563e-34	12.3708	6.55361e-42	13.1728	2.10411e-52	Pollen
AL1G54610	4.90071	0.00148529	5.57881	0.000466809	6.06836	0.000134841	9.28967	9.22949e-07	Pollen
AL1G54680	2.68915	5.5559e-28	2.78795	2.37996e-29	2.22499	1.47919e-19	1.83973	6.8755e-12	Pollen
AL1G54830	2.82855	9.57216e-34	3.06602	6.09424e-38	2.25386	5.69747e-22	2.66588	1.72066e-24	Pollen
AL1G55150	5.63397	0.000557788	5.02842	0.00233283	6.57872	6.20686e-05	4.55728	0.00304662	Pollen
AL1G55230	8.69547	3.77246e-69	8.29615	7.04951e-62	8.52957	1.22558e-64	14.1924	5.61865e-79	Pollen
AL1G55250	2.52189	5.77805e-10	2.9382	7.71045e-13	4.23731	4.60906e-24	4.60281	1.55976e-22	Pollen
AL1G55392	4.32848	0.000598644	5.56637	4.72715e-05	4.31166	0.000930929	6.597	1.51189e-05	Pollen
AL1G55660	2.23371	8.52866e-05	2.84883	1.17099e-06	1.75193	0.00232975	5.11742	2.00876e-16	Pollen
AL1G55840	2.32569	3.29951e-06	2.03824	5.14897e-05	1.28079	0.0126898	3.34733	6.43631e-09	Pollen
AL1G56020	5.94982	5.6282e-07	3.28295	0.00189798	2.24306	0.0271548	6.39736	7.26004e-08	Pollen
AL1G56030	8.15742	8.1028e-36	3.49658	3.16397e-13	4.46239	6.59431e-20	8.97209	2.31873e-55	Pollen
AL1G56110	3.58647	2.5888e-68	3.74847	1.84855e-73	1.651	1.44228e-15	2.55926	6.5636e-30	Pollen
AL1G56140	11.1877	1.86589e-49	9.87506	3.41711e-50	12.7292	1.74053e-48	16.8373	8.71619e-55	Pollen
AL1G56150	10.6661	2.5474e-33	9.70562	8.09456e-28	10.9165	7.10154e-35	15.0234	1.9923e-42	Pollen
AL1G56200	6.06156	6.8238e-21	5.30954	1.04598e-16	6.69188	2.23015e-20	12.5809	1.97268e-29	Pollen
AL1G56240	9.65852	3.88018e-40	8.97866	1.75906e-35	11.8565	3.43669e-36	16.3229	2.73801e-45	Pollen
AL1G56300	2.82237	7.18794e-121	3.05766	7.64343e-139	2.76662	2.73582e-115	2.83921	1.07433e-88	Pollen
AL1G56660	4.38107	0.000110476	6.27173	7.57944e-07	4.00842	0.000463324	2.28945	0.0390762	Pollen
AL1G56840	11.6563	1.95974e-128	9.90314	4.77798e-107	15.864	5.499e-79	11.7957	1.06405e-99	Pollen
AL1G56870	1.25017	0.0032659	1.12333	0.00906347	2.81255	6.57082e-11	1.61018	0.0011085	Pollen
AL1G56910	2.67337	2.18904e-10	2.88064	1.71979e-11	2.16637	3.05175e-07	3.62995	2.84216e-06	Pollen
AL1G57100	3.20961	2.09918e-13	2.09322	1.94149e-06	3.78907	9.10722e-18	5.02433	6.81903e-13	Pollen
AL1G57490	3.37017	0.00145442	3.94644	0.000707896	3.34482	0.00226245	5.37895	6.01888e-05	Pollen
AL1G57580	2.45301	5.91786e-08	3.84615	8.71693e-18	1.74922	0.00013553	3.12575	2.85929e-09	Pollen
AL1G57710	6.12545	3.59556e-05	3.40976	0.0146213	4.6602	0.00150455	10.4871	1.03482e-08	Pollen
AL1G57950	3.85591	1.7313e-10	6.63138	3.6757e-20	8.06889	8.02462e-20	8.03652	8.11231e-28	Pollen
AL1G57990	3.30022	1.3198e-39	2.35854	4.80203e-21	2.23674	3.72776e-19	2.90697	1.56607e-24	Pollen
AL1G58270	9.89257	6.7161e-60	9.54375	3.41223e-55	12.8946	1.67642e-61	17.2189	9.20209e-69	Pollen
AL1G58360	6.05306	0.0155676	5.45333	0.0307413	5.58222	0.0268057	9.69414	0.00352923	Pollen
AL1G58370	8.5977	4.43725e-29	8.48761	3.31751e-24	10.5966	5.39012e-30	8.42491	2.21067e-17	Pollen
AL1G58380	5.74713	2.05107e-12	6.76139	1.92402e-13	6.89028	6.89519e-14	11.3569	6.82047e-23	Pollen
AL1G58410	3.03986	1.49432e-06	2.86843	5.89439e-06	1.62789	0.0124164	3.56764	1.77616e-06	Pollen
AL1G58650	3.77875	7.94646e-05	3.12014	0.00118105	3.26968	0.000674492	8.5882	3.59663e-11	Pollen
AL1G58690	5.71558	9.58424e-22	6.93143	1.10989e-18	9.06885	2.4279e-24	4.35051	4.90789e-08	Pollen
AL1G58720	8.82773	1.65913e-14	9.39263	1.90338e-14	11.6699	4.24379e-19	5.24448	0.00196203	Pollen
AL1G58800	5.32225	2.28486e-05	3.9907	0.00148086	5.21205	3.48751e-05	7.11941	4.55689e-08	Pollen
AL1G58850	3.05207	2.3242e-07	2.22423	0.000153516	3.90948	5.70109e-09	2.47162	2.32489e-05	Pollen
AL1G58990	4.94366	1.74914e-09	3.58657	4.28441e-06	4.16877	2.09222e-07	4.44992	1.93876e-05	Pollen
AL1G59050	11.2881	1.10612e-61	10.089	2.98494e-50	15.5071	3.13783e-57	20.5051	1.89618e-65	Pollen
AL1G59090	7.80953	7.34622e-18	7.88695	6.09725e-16	7.07088	7.55594e-16	12.0668	9.7836e-25	Pollen
AL1G59270	7.9977	4.24133e-58	8.82187	2.96957e-37	10.9426	7.82125e-42	14.4735	6.91883e-47	Pollen
AL1G59310	5.27139	1.78552e-13	7.5491	2.32773e-19	3.78199	9.80052e-08	2.99472	7.53766e-05	Pollen
AL1G59370	3.94457	0.000230612	3.70115	0.000730205	3.07159	0.0039609	2.10923	0.0472561	Pollen
AL1G59380	10.4821	4.57482e-54	9.65685	1.63204e-46	12.8429	9.1593e-59	19.7908	2.76983e-61	Pollen
AL1G59830	6.857	4.12524e-21	7.17881	1.0436e-19	10.1565	3.52889e-25	14.266	1.66213e-32	Pollen
AL1G59940	2.62242	0.0158733	2.23104	0.0464851	4.08486	0.000759904	6.49615	1.51014e-06	Pollen
AL1G59962	5.06804	0.00082672	5.60632	0.00041578	6.81723	1.53262e-05	10.9251	1.90011e-08	Pollen
AL1G60290	3.75896	0.00053754	3.36773	0.00212162	3.58772	0.00104892	4.94045	2.34641e-05	Pollen
AL1G60330	3.59288	6.03501e-09	2.45608	5.67258e-05	6.12243	2.49287e-12	11.9878	5.56757e-26	Pollen
AL1G60380	3.36147	2.18892e-10	2.41409	4.36158e-06	2.43633	3.27961e-06	1.53361	0.0168644	Pollen
AL1G60410	6.04272	2.79319e-20	4.28247	9.38104e-12	9.30347	1.24342e-22	9.80571	5.70692e-33	Pollen
AL1G60440	3.99782	2.97307e-39	3.58155	2.41758e-31	2.98549	3.26711e-23	2.85883	9.29516e-15	Pollen
AL1G60500	3.99423	2.64536e-05	3.64573	0.000191572	3.31948	0.000426037	2.59705	0.00664399	Pollen
AL1G60570	8.84323	1.01693e-27	9.57734	1.17012e-27	10.0669	2.01271e-30	14.1754	1.29936e-38	Pollen
AL1G60640	3.86536	0.00553264	7.15215	3.12335e-07	8.90094	1.65653e-09	5.78054	3.48367e-05	Pollen
AL1G60720	5.03425	3.99302e-10	7.75268	3.82553e-15	6.61244	3.22331e-14	5.51282	6.01523e-11	Pollen
AL1G60730	6.50739	3.03622e-14	8.46291	3.66795e-15	9.31314	4.49654e-18	4.67114	1.37813e-08	Pollen
AL1G60810	4.37661	1.25924e-05	2.75709	0.00455408	2.3969	0.0130135	2.10254	0.0282604	Pollen
AL1G60840	4.9337	0.000190497	4.33394	0.00113024	4.46283	0.000795065	3.59282	0.00528919	Pollen
AL1G60850	3.35754	8.06543e-09	4.17359	7.15687e-12	4.32592	1.28327e-12	2.42773	0.00488631	Pollen
AL1G60860	5.47083	1.61006e-108	2.26065	1.5756e-20	5.69183	4.15922e-113	8.61237	4.65516e-178	Pollen
AL1G60950	4.49184	1.5972e-07	9.4513	2.43717e-17	9.94085	4.9545e-19	14.4092	1.29171e-26	Pollen
AL1G61120	3.0119	4.62315e-12	2.26194	2.13057e-07	1.04389	0.0180522	2.46502	9.69752e-08	Pollen
AL1G61270	3.48433	5.34845e-09	4.40211	4.36743e-10	3.22469	1.17243e-07	8.75426	2.6987e-24	Pollen
AL1G61350	6.44923	3.58792e-05	5.48881	0.000481359	5.97837	0.000136891	10.0905	2.07136e-07	Pollen
AL1G61540	2.16148	1.76709e-31	1.82837	2.03017e-22	1.89351	4.33952e-24	1.06225	2.42786e-07	Pollen
AL1G61590	5.2669	2.4499e-91	4.97768	7.03562e-80	4.31574	1.96976e-63	3.0785	8.31766e-30	Pollen
AL1G61750	6.5312	1.94536e-12	4.23546	3.69388e-06	3.79027	3.53652e-05	14.8866	1.05619e-26	Pollen
AL1G61780	6.23343	3.60324e-221	5.21511	1.16925e-156	7.4013	1.39463e-287	5.74818	1.74131e-158	Pollen
AL1G61890	3.02144	8.7416e-27	2.30576	3.38614e-16	3.64917	1.04059e-36	3.68871	1.36808e-33	Pollen
AL1G62050	3.93037	3.4077e-24	3.57801	3.36743e-20	6.52955	4.46484e-54	2.49264	4.97798e-09	Pollen
AL1G62060	2.5034	1.495e-15	1.90886	1.40747e-09	2.17315	5.3558e-12	1.87029	8.06355e-08	Pollen
AL1G62770	10.1402	1.25165e-87	9.56658	5.15699e-78	11.7709	1.18319e-94	13.6022	2.01703e-112	Pollen
AL1G62890	1.3767	4.54277e-09	1.73407	4.87986e-13	1.91905	1.306e-15	1.02633	3.65158e-05	Pollen
AL1G62920	2.41405	7.46849e-06	1.48245	0.00705643	1.85829	0.000649029	4.23368	3.41185e-13	Pollen
AL1G62930	7.8834	5.2605e-66	7.42036	3.65576e-55	8.21967	5.55531e-50	10.003	2.6681e-52	Pollen
AL1G62940	4.15513	1.98656e-51	2.70084	1.12664e-23	3.63707	6.86532e-40	3.52689	9.53156e-37	Pollen
AL1G62970	6.32174	2.4103e-35	5.62351	8.39088e-29	6.33094	9.66312e-32	12.0677	1.57653e-43	Pollen
AL1G63020	3.17874	5.12386e-16	1.76062	4.73786e-06	3.63874	1.83014e-18	5.40863	2.73406e-31	Pollen
AL1G63040	9.25406	1.68852e-124	9.54661	6.24183e-100	13.403	4.2783e-64	6.36367	3.34406e-82	Pollen
AL1G63050	3.48276	8.81387e-18	1.85998	5.77245e-06	2.34876	8.55761e-09	3.78708	2.80664e-17	Pollen
AL1G63340	2.42078	2.37553e-35	2.54059	2.23866e-36	3.46994	1.42905e-59	2.28752	8.33983e-30	Pollen
AL1G63550	2.80623	1.99132e-37	2.46512	4.78886e-29	2.49658	8.2295e-30	2.39421	4.4758e-23	Pollen
AL1G63560	3.32873	3.39407e-30	2.69638	2.57206e-20	2.90717	2.74544e-23	2.47398	8.58341e-11	Pollen
AL1G63610	10.3119	1.05906e-106	9.73244	4.45608e-95	13.0094	1.30473e-127	14.117	1.23385e-146	Pollen
AL1G63620	9.77084	2.95769e-81	10.319	1.17653e-87	15.2587	4.3193e-76	20.0035	2.6298e-78	Pollen
AL1G64060	3.70029	2.44658e-29	3.45036	8.33039e-25	3.22028	1.39459e-22	2.80189	1.63984e-16	Pollen
AL1G64230	3.5206	1.41649e-12	3.17008	5.88254e-10	4.15135	5.28563e-13	3.56847	7.51847e-09	Pollen
AL1G64280	3.53652	0.0360755	3.81095	0.0282687	5.02185	0.00328018	5.91147	0.00498578	Pollen
AL1G64490	2.82288	4.55066e-09	1.24596	0.0106404	2.77025	1.39699e-08	1.41011	0.00594421	Pollen
AL1G64540	2.71235	2.48076e-46	2.31806	4.6669e-34	2.70432	9.30914e-46	2.51452	5.75734e-34	Pollen
AL1G64870	2.03787	4.17219e-29	3.03832	8.99982e-60	1.74624	1.25078e-21	3.41345	1.27818e-64	Pollen
AL1G64970	4.31076	1.44497e-09	3.95745	4.82631e-08	3.35799	1.50984e-06	4.36475	1.54459e-10	Pollen
AL1G65050	2.68246	0.000869098	4.78268	7.73403e-07	5.88918	2.92553e-08	11.0789	4.94169e-18	Pollen
AL1G65140	7.75436	2.69547e-44	6.78151	1.0953e-35	9.21993	4.59537e-41	6.23538	1.31011e-29	Pollen
AL1G65330	3.80516	0.000134358	5.85695	5.14338e-08	6.02533	2.30475e-08	8.55956	9.08049e-13	Pollen
AL1G65400	4.69112	5.4112e-125	4.15647	3.7689e-98	3.89857	3.52192e-87	5.04841	9.26402e-115	Pollen
AL1G65580	2.46182	2.94092e-36	1.84494	6.28066e-21	1.11642	1.28858e-08	2.15225	6.88683e-25	Pollen
AL1G65680	3.68155	0.00211203	2.30789	0.0460221	4.76277	0.000148785	2.9676	0.00622619	Pollen
AL1G65700	5.05642	1.68301e-07	3.35534	0.000193224	6.36549	8.18097e-09	2.61216	0.0145944	Pollen
AL1G65960	8.32463	0.00083391	8.83456	0.000385342	8.96345	0.000316804	13.0654	3.04894e-05	Pollen
AL1G65990	3.70837	0.00156421	3.36383	0.00547973	5.20419	2.46418e-05	9.31268	4.13352e-10	Pollen
AL1G66080	3.13446	0.0282793	2.89538	0.0442395	3.38494	0.0174696	5.6244	0.000884842	Pollen
AL1G66110	8.68584	3.14267e-25	8.4896	1.56508e-23	8.87625	4.78447e-25	10.3883	3.27987e-27	Pollen
AL1G66430	8.15686	4.63446e-08	10.0606	2.74274e-10	11.7265	7.90293e-13	16.1912	2.44489e-16	Pollen
AL1G66560	3.83064	6.06184e-06	2.06862	0.00708236	4.06268	1.90478e-05	7.85337	2.32215e-14	Pollen
AL1G66570	4.83078	2.15998e-05	5.89902	2.19126e-06	6.38858	2.81112e-07	9.64394	5.82704e-11	Pollen
AL1G67080	7.05277	1.80261e-06	6.44991	1.40605e-05	4.46594	0.00104512	7.10431	8.61289e-08	Pollen
AL1G67330	5.01724	3.90313e-258	5.18172	1.3904e-268	3.83175	4.50116e-153	5.20252	2.67504e-238	Pollen
AL1G67360	6.03669	0.000190455	5.43695	0.000831229	5.9265	0.000257039	10.0333	8.84152e-07	Pollen
AL22U10130	3.14963	2.24581e-06	2.10221	0.00158319	2.81893	2.79988e-05	3.93676	5.16258e-07	Pollen
AL286U10020	5.04286	0.01174	6.52038	0.00129099	6.64926	0.00103311	8.83601	0.000322664	Pollen
AL2G10150	7.2189	9.17215e-113	6.47827	1.59242e-92	6.25502	2.03745e-89	8.32957	1.47068e-134	Pollen
AL2G10210	2.21652	7.52124e-17	2.37682	7.12662e-19	2.78972	2.80427e-25	1.59449	4.0772e-08	Pollen
AL2G10340	4.34836	2.0219e-21	3.73362	3.4368e-16	4.97262	1.21396e-23	4.68453	3.82671e-10	Pollen
AL2G10360	2.10025	8.58517e-05	1.2323	0.0240623	3.37258	7.82532e-09	4.02163	1.33372e-09	Pollen
AL2G10370	6.11958	3.71888e-19	5.10104	1.34046e-15	1.9274	0.000102228	7.4923	9.76911e-36	Pollen
AL2G10390	3.05009	2.9254e-21	4.60896	1.19228e-44	2.95529	5.76982e-20	3.19677	2.71087e-18	Pollen
AL2G10620	8.64586	2.89855e-99	7.97149	6.4959e-85	11.2247	5.30213e-105	10.4345	2.95182e-131	Pollen
AL2G10630	6.17464	1.40188e-36	6.11488	2.38563e-33	8.77489	5.78467e-32	4.58664	2.42762e-15	Pollen
AL2G10640	8.94932	5.89606e-97	8.7995	4.20238e-77	10.4664	6.81686e-49	6.18188	1.50025e-65	Pollen
AL2G10760	10.9344	7.19366e-26	8.50734	5.65353e-20	10.8242	2.13683e-25	14.9326	2.13419e-31	Pollen
AL2G10790	8.51619	5.24392e-09	7.55577	2.38205e-07	5.02401	0.000190541	7.07647	1.44976e-06	Pollen
AL2G10920	4.23426	2.22729e-10	6.95664	6.22803e-22	9.30176	1.4376e-23	10.6617	8.4717e-34	Pollen
AL2G11180	8.03689	1.40897e-62	8.28307	2.74555e-63	8.79917	4.96463e-69	10.4133	4.61544e-77	Pollen
AL2G11260	3.99641	5.80495e-08	3.16429	1.66009e-05	5.02295	5.76467e-10	2.53935	0.0106435	Pollen
AL2G11600	4.26543	1.5449e-48	6.54989	5.1249e-100	5.9178	1.24337e-86	4.29197	1.47739e-43	Pollen
AL2G11650	7.5643	0.00299534	6.6039	0.0102327	7.8148	0.00216259	11.9249	0.000187832	Pollen
AL2G11730	1.983	1.10789e-08	2.35148	1.52182e-11	2.82121	6.54088e-16	1.64551	2.714e-05	Pollen
AL2G12160	4.51496	1.38029e-62	5.21211	3.40712e-78	3.5295	3.53558e-39	4.71047	4.8337e-46	Pollen
AL2G12200	12.0802	7.79454e-25	9.31522	6.8704e-17	14.3036	1.80398e-27	18.7723	5.39117e-35	Pollen
AL2G12330	4.44967	1.94021e-24	4.19668	2.62756e-21	6.95331	4.15161e-33	2.7303	3.17613e-09	Pollen
AL2G12340	1.97035	6.93196e-30	2.30014	4.83067e-39	2.49613	1.19786e-45	2.23288	4.63455e-32	Pollen
AL2G12350	1.64222	2.59215e-14	2.86007	1.49152e-36	1.39851	1.18917e-10	1.01426	2.05196e-05	Pollen
AL2G12520	8.32572	1.24114e-44	9.07772	2.15133e-46	13.3291	4.31801e-47	15.4096	9.47294e-56	Pollen
AL2G12530	4.07313	2.07751e-05	3.53167	0.000263569	6.32785	1.13089e-08	4.22723	2.56983e-05	Pollen
AL2G12690	3.1116	2.74313e-32	2.31341	1.71247e-18	2.83375	6.91762e-27	3.88188	4.80859e-41	Pollen
AL2G13420	8.94284	2.57292e-37	8.77172	5.10858e-31	9.35406	2.44788e-29	8.56566	9.31645e-26	Pollen
AL2G13590	6.17274	1.06551e-14	5.05472	8.62112e-11	2.3555	0.00181201	9.99983	5.89261e-25	Pollen
AL2G13600	1.55435	2.17e-08	1.01804	0.000306096	2.025	3.78147e-13	1.7396	6.90259e-09	Pollen
AL2G13620	1.36891	1.10222e-06	2.43078	1.98122e-16	1.82755	1.86072e-10	1.04015	0.00120285	Pollen
AL2G14200	10.493	2.04804e-105	9.39724	1.47515e-86	10.112	1.22288e-97	12.8388	2.78274e-124	Pollen
AL2G14340	4.32363	7.27921e-162	4.12832	5.97745e-146	4.06633	1.42328e-142	4.53366	1.76955e-151	Pollen
AL2G14420	4.25383	8.09417e-08	4.61692	3.13686e-08	5.65071	4.0909e-10	3.51456	1.16275e-05	Pollen
AL2G14610	6.42616	1.34086e-09	6.54775	6.21725e-10	6.31596	2.60929e-09	4.69699	1.50893e-06	Pollen
AL2G14690	11.074	5.60038e-62	9.69417	3.83699e-48	14.8142	9.15332e-82	22.062	1.04197e-75	Pollen
AL2G14700	10.95	1.33823e-57	10.12	1.76324e-49	13.9231	1.20794e-79	22.1411	1.13161e-74	Pollen
AL2G14710	9.4945	5.71397e-62	9.37475	2.56447e-57	12.8926	3.67566e-46	18.0818	1.80172e-59	Pollen
AL2G14720	10.13	1.84409e-30	10.0674	4.57529e-30	13.8438	1.9273e-51	22.2544	3.17654e-59	Pollen
AL2G14900	5.00133	8.12443e-15	4.82619	5.37373e-13	5.44094	1.28249e-14	6.12781	1.08424e-19	Pollen
AL2G15020	8.74958	8.28596e-70	8.59841	7.80196e-66	9.57316	7.56452e-76	10.0451	1.86851e-84	Pollen
AL2G15140	3.31958	3.50873e-37	4.90165	6.62846e-70	3.79709	1.16798e-46	4.81696	6.18137e-55	Pollen
AL2G15230	2.01308	2.03965e-25	1.71543	9.96815e-19	2.02176	1.92244e-25	3.22442	8.34445e-54	Pollen
AL2G15240	2.94991	0.00028318	3.53137	2.14919e-05	6.4047	4.93305e-10	12.2466	4.66604e-21	Pollen
AL2G15350	10.2866	2.86204e-51	9.25033	5.61431e-51	6.55559	7.75158e-66	14.7402	4.19095e-52	Pollen
AL2G15400	1.35248	1.46775e-06	1.52061	7.30638e-08	2.7784	2.98372e-22	1.36467	4.97603e-06	Pollen
AL2G15820	8.72528	1.31436e-55	9.52029	6.36726e-41	11.4881	2.37826e-41	10.6063	1.69327e-77	Pollen
AL2G16030	5.06821	2.99868e-05	4.82913	7.26714e-05	4.95802	4.63015e-05	3.37215	0.000512022	Pollen
AL2G16070	3.0403	4.76787e-06	6.5248	1.75879e-11	5.67401	5.73799e-11	2.49301	0.000660464	Pollen
AL2G16410	9.79832	2.15039e-71	10.4624	1.24377e-42	11.6664	1.1409e-49	11.7237	1.20877e-68	Pollen
AL2G16700	2.29864	7.33937e-05	1.80349	0.00213818	2.34528	5.86225e-05	4.38068	1.81412e-11	Pollen
AL2G16820	8.95693	5.15217e-17	8.47128	3.85853e-15	10.9999	2.66071e-20	6.50328	5.55387e-11	Pollen
AL2G16860	6.01954	3.47432e-45	7.53467	4.77806e-49	10.7327	7.40422e-38	4.0119	1.19795e-12	Pollen
AL2G16960	1.97224	3.30111e-35	1.79063	9.5194e-29	2.38054	1.23348e-48	1.44033	7.00247e-17	Pollen
AL2G17280	2.23503	3.10743e-33	2.7922	8.63017e-49	2.70893	1.39439e-46	1.08195	5.22867e-07	Pollen
AL2G17340	1.7642	2.37694e-05	1.56933	0.000199103	1.44263	0.000634415	1.35871	0.00335482	Pollen
AL2G17380	3.74966	4.61512e-06	5.58916	7.0452e-08	7.16684	9.46915e-12	4.93701	7.80084e-09	Pollen
AL2G17680	2.00336	1.00975e-12	1.60993	1.50209e-08	3.75683	1.75997e-30	2.5419	2.21156e-19	Pollen
AL2G17690	3.65733	0.000977567	4.16758	0.000482553	6.34986	4.45517e-07	3.90813	0.0027555	Pollen
AL2G17720	4.7045	0.0044089	4.80842	0.00403502	5.65865	0.000648043	8.34708	2.62729e-05	Pollen
AL2G17730	6.00488	1.03231e-11	4.98574	2.84126e-09	7.41683	1.75732e-13	11.311	1.87206e-20	Pollen
AL2G17850	3.41543	1.73783e-08	4.38727	8.10662e-13	2.00143	0.00115978	7.49564	2.13231e-26	Pollen
AL2G17900	4.41483	2.8114e-75	3.37856	5.08802e-45	2.15001	2.8695e-19	3.97397	2.36243e-48	Pollen
AL2G17920	1.22975	0.0324936	3.16217	1.60348e-07	4.25378	8.33223e-11	4.49934	1.27283e-11	Pollen
AL2G18080	10.6401	1.74885e-98	9.63768	2.705e-82	13.3742	1.30563e-101	14.3269	7.53202e-93	Pollen
AL2G18090	9.14933	1.67164e-12	8.17989	1.30125e-10	9.73466	1.499e-13	12.7458	2.99517e-16	Pollen
AL2G18180	4.78141	1.15627e-12	6.70751	5.81184e-16	8.11142	7.31127e-17	7.66383	7.26882e-21	Pollen
AL2G18300	8.19607	2.83967e-20	7.8899	9.13978e-18	9.1008	3.22122e-23	13.2081	1.10968e-30	Pollen
AL2G18400	5.71332	4.87013e-16	5.22321	1.84002e-13	4.00429	1.84753e-09	12.701	4.53825e-27	Pollen
AL2G18460	7.86869	1.42128e-11	4.48477	4.48599e-06	5.45347	1.08483e-07	7.6425	2.36553e-12	Pollen
AL2G18520	6.58704	9.0338e-38	6.21777	5.98639e-33	4.4604	4.03886e-20	14.181	5.70635e-42	Pollen
AL2G18600	5.38546	0.000605121	6.17539	9.33547e-05	6.30428	6.62784e-05	5.15704	0.00796505	Pollen
AL2G18980	6.76137	1.92545e-208	6.12833	1.88605e-171	5.64921	1.82857e-147	6.76546	7.6838e-178	Pollen
AL2G19200	2.29565	6.14704e-06	1.95389	0.000148347	2.15476	2.8217e-05	7.14976	2.43059e-31	Pollen
AL2G19530	3.95296	1.31354e-40	3.62095	3.01465e-34	5.11253	1.14982e-66	5.71731	4.41641e-70	Pollen
AL2G19600	2.0298	3.1509e-05	2.11615	1.43905e-05	2.39974	8.0564e-07	4.17386	1.74048e-14	Pollen
AL2G19840	4.41906	1.75704e-08	3.65597	3.23785e-06	5.29036	1.065e-10	5.04562	6.90968e-10	Pollen
AL2G19850	6.01197	0.00125771	8.76752	6.69492e-06	8.53573	1.21696e-05	13.006	4.11505e-08	Pollen
AL2G19860	5.55126	2.60567e-09	9.3418	8.41609e-16	9.83135	2.42502e-17	13.9402	8.84182e-23	Pollen
AL2G20090	4.06202	0.016609	4.41857	0.0121196	6.06281	0.000529117	3.7775	0.0264548	Pollen
AL2G20230	3.80747	1.62821e-21	1.22062	0.00300646	8.05169	4.63654e-64	6.33697	1.22763e-46	Pollen
AL2G22010	7.5491	0.00186842	8.52308	0.000460191	8.65196	0.000377397	12.7633	3.36079e-05	Pollen
AL2G22120	2.91911	1.46676e-58	2.54893	4.27728e-44	2.87917	6.32743e-55	2.03529	6.56773e-28	Pollen
AL2G22420	2.57803	0.0244771	3.11263	0.0133708	3.2044	0.0108362	8.7823	4.23422e-09	Pollen
AL2G22550	2.09722	1.07447e-07	3.30141	1.53768e-16	3.26059	2.96428e-16	5.59467	4.20415e-29	Pollen
AL2G22570	2.93696	0.0367749	3.55548	0.0146532	4.4057	0.00219786	5.08229	0.00198459	Pollen
AL2G22580	3.7609	0.000118454	3.06792	0.00174558	3.99838	0.000117316	8.30275	3.78867e-11	Pollen
AL2G22710	1.47932	4.14244e-09	1.22225	1.39805e-06	2.52186	1.17357e-23	1.37859	4.44511e-07	Pollen
AL2G22850	1.67835	2.16526e-34	1.295	5.8182e-21	1.00478	4.2111e-13	2.83619	5.27695e-58	Pollen
AL2G22880	3.18638	0.00343212	2.91424	0.00963631	4.31055	0.00042783	5.0676	7.79624e-06	Pollen
AL2G22950	7.02498	4.51591e-05	6.97603	6.92638e-05	7.46558	1.99625e-05	4.01018	0.0158874	Pollen
AL2G23030	4.64535	9.39333e-39	6.20599	1.5534e-55	5.14203	1.67942e-44	5.57862	4.86284e-35	Pollen
AL2G23210	4.70787	2.20055e-22	4.78459	5.74416e-23	3.32497	7.65705e-12	3.31285	5.34688e-10	Pollen
AL2G23560	10.5326	6.21841e-96	9.53006	5.88243e-79	11.0645	3.05071e-104	11.9806	4.83349e-59	Pollen
AL2G23900	10.6534	1.59285e-63	9.89175	2.59188e-56	14.1415	1.5879e-53	16.7079	1.57268e-55	Pollen
AL2G23910	3.30109	0.00301675	4.75781	0.00017379	5.96872	2.06173e-06	10.0797	4.60173e-11	Pollen
AL2G23940	6.51804	4.22673e-12	8.09842	1.15045e-14	8.22731	4.53244e-15	12.335	2.59667e-21	Pollen
AL2G23980	8.95863	2.95814e-29	10.1634	6.51821e-31	10.2923	1.1619e-31	9.13677	1.26097e-17	Pollen
AL2G24000	2.24126	7.48106e-39	2.47797	2.06862e-46	1.30618	4.46063e-14	1.21321	1.99999e-10	Pollen
AL2G24090	4.51571	1.44316e-14	6.11699	7.56487e-22	8.97772	1.30844e-22	4.96788	3.41971e-15	Pollen
AL2G24230	2.67229	0.01883	2.49678	0.0337338	4.85744	0.000129835	6.60835	1.35593e-07	Pollen
AL2G24740	2.76017	3.08127e-06	2.83422	4.16049e-06	4.34238	7.29626e-10	5.22935	7.90099e-10	Pollen
AL2G25170	4.19318	4.64024e-37	2.40883	2.72201e-13	4.02741	4.61408e-34	4.05112	1.05434e-29	Pollen
AL2G25420	2.62385	4.37344e-07	2.16379	3.81688e-05	4.49068	2.31217e-13	7.61211	1.55225e-27	Pollen
AL2G25470	5.25712	1.51195e-06	5.10885	4.06085e-06	2.71628	0.0130998	3.19383	0.0132666	Pollen
AL2G25790	4.50528	0.000104864	4.48823	0.000220677	6.33239	7.97327e-07	2.45562	0.0444063	Pollen
AL2G25810	10.2632	1.50278e-69	9.82514	1.31e-63	13.9309	6.66557e-86	21.0877	7.16915e-77	Pollen
AL2G26040	4.29682	5.88057e-07	3.92718	5.51982e-06	3.39614	8.70427e-05	6.06427	3.90353e-10	Pollen
AL2G26050	7.23749	4.0875e-192	5.96516	2.44158e-134	5.93955	5.56598e-134	9.32092	1.4765e-233	Pollen
AL2G26060	2.78552	0.0382161	3.60022	0.0129122	5.17254	0.000312588	9.28476	1.21844e-07	Pollen
AL2G26140	1.48958	0.00820757	3.66258	1.16466e-08	2.17876	0.000155733	3.56714	4.00614e-06	Pollen
AL2G26150	8.48563	1.21235e-44	7.49725	1.67705e-40	6.91791	1.82591e-43	7.31089	2.0343e-38	Pollen
AL2G26200	4.0074	7.93295e-28	3.03469	9.44193e-17	4.02755	1.93693e-27	3.62848	2.09694e-19	Pollen
AL2G26210	7.61669	7.67279e-26	9.39809	1.49976e-27	11.9305	1.43609e-32	11.847	3.9815e-39	Pollen
AL2G26240	4.0335	4.0677e-20	5.6411	1.79082e-32	2.46567	1.71994e-08	4.24272	2.3298e-19	Pollen
AL2G26290	9.29351	6.60557e-41	8.08915	8.77529e-36	11.0805	9.63918e-34	11.4985	1.67755e-48	Pollen
AL2G26310	8.08943	8.95292e-12	6.76834	1.2794e-08	7.97924	1.73469e-11	12.092	1.01813e-16	Pollen
AL2G26340	6.73993	2.11229e-21	6.72521	2.77188e-19	9.57062	2.94914e-23	4.77767	5.09793e-11	Pollen
AL2G26370	9.18872	6.45298e-50	9.30329	2.36934e-40	4.63445	6.51591e-22	13.2413	7.7565e-54	Pollen
AL2G26560	10.2853	2.45856e-56	7.60981	1.45349e-40	3.48777	2.74184e-10	3.42926	5.00531e-09	Pollen
AL2G26790	3.8692	2.06912e-37	4.75792	1.36394e-40	5.0732	2.27806e-43	3.02733	1.47544e-20	Pollen
AL2G26800	10.8091	4.05363e-69	9.75256	8.43879e-58	12.7954	2.07086e-70	10.9307	4.29102e-63	Pollen
AL2G26820	5.5197	1.95523e-18	4.83484	1.40478e-14	5.01837	1.58754e-15	12.5163	1.18688e-30	Pollen
AL2G27180	4.02674	5.62087e-32	4.04624	3.93762e-31	5.87383	8.55019e-52	4.28705	1.35541e-29	Pollen
AL2G27230	3.48504	2.22994e-29	3.07211	4.47093e-23	2.27596	2.62359e-13	3.23827	2.566e-21	Pollen
AL2G27240	6.59918	1.1625e-21	8.12652	1.28876e-23	10.1559	3.84318e-25	5.62207	9.79425e-13	Pollen
AL2G27410	4.07303	1.6299e-19	3.02041	1.31451e-11	8.00088	1.71628e-24	1.55065	0.00148347	Pollen
AL2G27530	9.76968	1.6493e-54	9.99028	7.48235e-43	11.9929	4.38972e-43	16.4625	1.23171e-52	Pollen
AL2G27550	5.48405	3.46179e-21	5.7632	1.81506e-19	5.90007	2.84463e-20	13.2341	2.59142e-33	Pollen
AL2G27620	4.00945	2.88161e-37	5.31495	2.71136e-59	4.19633	5.19613e-40	6.76596	4.86515e-61	Pollen
AL2G27680	6.02497	1.39987e-13	8.32575	1.33195e-15	7.45005	7.31264e-14	12.0924	2.60264e-22	Pollen
AL2G28100	6.21565	1.73226e-65	7.82718	5.47341e-85	6.50336	7.95715e-69	14.0474	1.66726e-109	Pollen
AL2G28240	4.78289	1.82116e-06	3.20522	0.000390846	1.90073	0.0223751	5.84452	8.64777e-09	Pollen
AL2G28370	4.76807	2.14518e-54	4.961	4.93542e-57	6.06194	3.79906e-79	6.57694	3.35102e-85	Pollen
AL2G28440	4.6291	2.46716e-176	5.26736	7.76772e-201	4.34138	2.46742e-153	4.9881	4.24869e-184	Pollen
AL2G28680	3.51649	0.004451	3.92574	0.00303972	5.38957	6.28333e-05	8.07762	2.59401e-07	Pollen
AL2G28730	3.90393	3.41402e-27	5.09124	1.0284e-38	3.78366	3.51072e-25	4.12977	3.77466e-25	Pollen
AL2G28800	5.47433	7.69321e-05	4.87458	0.00046377	4.24918	0.00222681	8.59149	5.61184e-07	Pollen
AL2G28880	3.57278	3.00581e-22	3.33906	2.93118e-19	5.89917	1.92129e-41	3.2604	4.39397e-17	Pollen
AL2G28890	6.32949	2.4099e-20	3.61815	2.42195e-09	8.18562	2.25313e-18	6.59773	5.12578e-22	Pollen
AL2G29000	4.31422	4.09779e-08	1.81384	0.0083357	6.13745	2.02918e-10	4.27118	6.08566e-06	Pollen
AL2G29310	4.00644	4.76353e-08	2.43926	0.000403839	3.14477	1.03248e-05	7.10455	4.27702e-17	Pollen
AL2G29420	4.76161	0.000563904	3.3163	0.0129816	5.58628	7.71952e-05	10.0532	4.04447e-09	Pollen
AL2G29450	8.22641	8.26167e-64	8.25509	2.54959e-54	3.33054	2.15329e-16	16.0129	3.14064e-54	Pollen
AL2G29470	5.4099	3.51476e-15	4.59686	7.31007e-12	5.97112	2.12134e-13	7.1484	1.99497e-22	Pollen
AL2G29590	3.17386	4.06715e-13	2.30251	1.12655e-07	1.99147	3.33081e-06	3.27673	4.2903e-07	Pollen
AL2G29790	4.34495	1.09456e-45	3.06768	5.35117e-24	5.76963	3.65038e-67	10.0495	4.35679e-114	Pollen
AL2G29800	6.17158	2.9608e-67	6.02333	2.32389e-62	7.26308	1.7549e-80	6.88997	2.24085e-70	Pollen
AL2G29810	4.077	3.00984e-24	4.73661	7.56955e-25	5.7858	6.93537e-27	2.73705	6.49663e-11	Pollen
AL2G29870	3.37363	4.47186e-17	3.18397	7.01239e-15	6.23173	7.53075e-28	7.16603	1.76768e-45	Pollen
AL2G29930	9.41419	1.00011e-51	9.72439	1.80159e-49	13.3839	1.20621e-46	17.8542	6.26323e-55	Pollen
AL2G30110	2.68511	1.90715e-06	2.34091	3.98977e-05	2.66061	3.1266e-06	4.94892	6.86735e-14	Pollen
AL2G30210	2.78672	9.46413e-37	2.94131	2.33561e-40	3.58015	1.56496e-58	1.03001	2.243e-05	Pollen
AL2G30240	7.90278	4.16084e-65	8.17269	2.03681e-67	8.62932	8.95288e-74	4.39872	9.86746e-18	Pollen
AL2G30590	2.47551	1.66176e-11	2.89903	2.21137e-14	2.09187	1.53924e-08	1.18737	0.00218643	Pollen
AL2G31030	5.8566	7.59707e-39	5.94394	7.92519e-39	3.97415	3.87229e-19	6.47283	8.20298e-39	Pollen
AL2G31070	3.71606	1.12562e-26	3.72708	5.4752e-26	5.68747	3.51501e-47	1.5443	2.23717e-05	Pollen
AL2G31190	3.40286	2.16358e-06	4.20426	4.86669e-08	5.07601	7.62397e-10	7.58301	6.4224e-16	Pollen
AL2G31260	7.0242	7.15867e-172	5.34579	2.21047e-101	3.39498	5.87515e-42	8.41861	1.24851e-187	Pollen
AL2G31340	5.87853	7.04053e-57	8.40933	1.87971e-60	11.1517	5.30389e-43	4.72257	4.48024e-13	Pollen
AL2G31360	1.31521	2.03885e-07	2.38703	4.85136e-20	1.43175	1.99978e-08	1.58273	2.92043e-09	Pollen
AL2G31690	3.3264	4.4429e-09	1.30947	0.0234244	1.31472	0.0227485	6.08292	2.60412e-21	Pollen
AL2G32010	7.18056	1.05265e-66	7.61917	6.9093e-71	7.99459	1.85499e-76	7.85329	8.3403e-60	Pollen
AL2G32150	8.12481	1.6747e-38	8.69644	8.71499e-38	12.428	2.82547e-40	16.5349	5.42615e-47	Pollen
AL2G32370	2.92348	1.96889e-25	1.06629	0.000188653	1.314	3.61152e-06	5.25435	2.19056e-61	Pollen
AL2G32610	2.13761	6.0186e-17	2.34495	1.65672e-19	1.70405	3.20406e-11	1.30821	3.98407e-06	Pollen
AL2G32710	4.40368	1.3054e-10	4.63871	6.3553e-11	4.63752	4.82355e-11	3.5558	7.62274e-07	Pollen
AL2G32730	3.34077	0.00198098	5.6172	5.54402e-06	5.02473	5.29529e-05	3.88896	0.000481967	Pollen
AL2G32760	3.07141	8.69439e-13	1.98389	4.79778e-06	2.13161	8.61629e-07	5.06922	1.08479e-25	Pollen
AL2G32820	4.06283	0.000561562	4.49137	0.000201494	6.08309	3.34762e-06	3.45411	0.00996883	Pollen
AL2G33020	5.88703	9.48298e-76	7.0198	7.61508e-98	5.3296	1.97874e-62	7.01598	3.33586e-74	Pollen
AL2G33250	4.45121	3.57484e-10	5.42329	2.55142e-14	5.28814	1.05335e-13	5.5488	1.68297e-12	Pollen
AL2G33290	2.52128	8.11775e-10	4.36709	3.08085e-26	4.26693	3.13522e-25	2.45785	7.15592e-08	Pollen
AL2G33410	8.09244	4.09136e-72	4.84112	1.22917e-28	6.13636	1.74851e-44	11.7476	1.60104e-95	Pollen
AL2G33500	5.1483	7.75517e-15	3.50308	1.67166e-08	7.68546	1.94561e-16	4.99687	2.06375e-14	Pollen
AL2G33680	9.30884	1.74717e-96	8.78179	1.63301e-85	9.17456	3.6386e-91	10.3665	2.90137e-73	Pollen
AL2G33750	2.46941	2.17416e-15	3.29034	5.33424e-26	1.52089	1.34728e-06	1.90062	7.34696e-08	Pollen
AL2G33840	8.97933	4.41531e-109	9.37057	8.05634e-113	7.13116	1.55359e-71	13.0635	2.92504e-86	Pollen
AL2G33850	8.91168	3.51845e-112	9.08298	3.3962e-102	6.25647	3.8959e-66	8.64962	5.79318e-63	Pollen
AL2G34050	2.55254	5.37721e-09	4.47549	5.86827e-18	2.93499	8.29215e-11	1.30565	0.00470459	Pollen
AL2G34090	2.64691	6.21012e-11	1.79801	1.05942e-05	2.28966	1.78741e-08	2.75222	1.12317e-09	Pollen
AL2G34100	6.67329	4.15454e-23	6.11016	1.59745e-19	10.1331	1.04058e-26	7.87503	1.43785e-20	Pollen
AL2G34180	4.99736	1.97274e-78	4.06807	5.61231e-53	4.49123	1.14744e-63	4.71644	2.87721e-53	Pollen
AL2G34260	3.31958	3.51901e-25	2.48855	5.37399e-15	2.79612	2.45426e-18	2.01448	1.64312e-09	Pollen
AL2G34370	4.58246	1.89802e-24	8.49089	2.07683e-24	7.54026	3.07031e-20	4.92994	3.23615e-24	Pollen
AL2G34530	5.21002	1.05082e-11	4.03627	3.5651e-08	6.46683	3.03834e-11	6.06566	1.60073e-13	Pollen
AL2G34660	6.86834	1.86298e-187	6.26378	3.15921e-156	6.12075	1.66757e-154	5.36162	3.52631e-105	Pollen
AL2G34700	4.94201	0.0100499	4.5952	0.0181766	4.72408	0.0150382	9.33383	2.65777e-05	Pollen
AL2G34710	8.07543	1.10146e-42	9.52618	4.77689e-29	6.63301	1.60158e-37	10.2679	8.5716e-46	Pollen
AL2G34740	3.42686	3.77021e-07	3.34012	8.29469e-07	2.47805	0.000275322	1.67985	0.0256638	Pollen
AL2G34870	6.17212	2.60532e-06	4.87215	0.000204559	4.37904	0.00047887	5.79051	2.44186e-07	Pollen
AL2G35060	8.93342	1.73266e-80	9.19926	1.8255e-75	9.74264	6.93034e-78	10.9187	2.10643e-55	Pollen
AL2G35090	2.31664	1.791e-15	2.981	3.66471e-24	2.50541	1.06064e-17	3.66718	1.40125e-27	Pollen
AL2G35200	1.50476	1.30526e-15	1.31333	3.71229e-12	1.15101	1.22959e-09	3.14398	1.14574e-50	Pollen
AL2G35320	3.08967	4.57292e-11	1.84861	0.000100119	5.14377	1.28559e-26	6.0319	3.95928e-22	Pollen
AL2G35340	3.03662	3.87483e-12	3.77343	4.3877e-15	2.89412	8.39649e-11	5.74905	4.11549e-17	Pollen
AL2G35580	3.62816	4.55785e-09	7.69223	4.44496e-16	2.94194	2.02653e-06	5.18215	1.30006e-12	Pollen
AL2G35590	5.63704	2.22881e-15	8.79616	2.4755e-25	9.07319	5.49571e-26	5.7541	3.08132e-12	Pollen
AL2G35640	2.86834	1.48891e-22	2.75334	7.7894e-21	2.59001	1.32912e-18	3.59056	4.65266e-29	Pollen
AL2G35680	5.5743	2.21961e-07	2.05087	0.0431643	2.4875	0.0133588	7.63712	2.89829e-11	Pollen
AL2G35760	4.05593	2.97018e-23	1.76514	6.71782e-06	4.68749	3.21128e-26	5.99342	3.07631e-39	Pollen
AL2G35770	4.3891	2.12229e-32	3.58336	4.46405e-22	4.43516	8.06369e-33	3.00405	1.05782e-12	Pollen
AL2G35880	10.8565	7.27413e-70	9.96194	2.96085e-59	13.8	4.02267e-91	21.8013	9.75825e-79	Pollen
AL2G36330	2.97794	1.24644e-13	5.75016	4.63166e-18	1.86295	2.00568e-06	1.51662	0.00992146	Pollen
AL2G36470	10.8663	6.38169e-114	9.36825	3.13955e-94	13.8243	1.9997e-62	19.3781	1.84692e-76	Pollen
AL2G36630	4.04299	5.15433e-98	4.14864	9.45161e-102	2.37359	7.45062e-35	1.64126	4.30653e-14	Pollen
AL2G36740	4.90732	5.52802e-16	3.64123	1.48115e-09	2.65641	1.039e-05	3.05208	5.75232e-06	Pollen
AL2G36780	8.54054	1.29825e-44	11.8701	1.46858e-39	11.2777	8.32294e-36	8.60712	2.00952e-38	Pollen
AL2G36830	4.21537	1.64382e-06	3.00736	0.00068903	1.88023	0.0380568	8.57551	6.03987e-17	Pollen
AL2G36860	2.93242	2.93289e-21	3.20424	2.36399e-24	5.45251	1.67249e-54	2.06179	1.04285e-10	Pollen
AL2G37120	9.49919	1.63065e-47	9.44032	1.43341e-44	12.3412	2.48461e-39	17.9052	6.75226e-53	Pollen
AL2G37160	3.39385	3.57104e-07	1.8157	0.00350355	2.78735	2.52554e-05	6.94398	1.95314e-19	Pollen
AL2G37320	1.27846	1.32062e-08	1.46411	1.63472e-10	1.76065	1.8029e-14	1.1256	2.33302e-06	Pollen
AL2G37340	2.23056	1.76543e-16	2.47093	9.91561e-19	1.58157	5.4409e-09	4.07352	8.00577e-42	Pollen
AL2G37350	2.02059	1.27599e-46	2.58952	1.9789e-73	2.02419	2.39358e-46	1.64541	5.54399e-26	Pollen
AL2G37430	4.01145	2.89851e-131	4.35301	2.53972e-134	5.1923	1.30166e-162	4.11321	7.38179e-117	Pollen
AL2G37460	2.40527	6.28057e-31	4.40826	5.56883e-69	4.57416	2.19887e-73	1.56708	6.26532e-09	Pollen
AL2G37500	3.38498	1.08035e-42	3.71998	7.91511e-51	5.03217	1.4432e-89	3.26437	1.51025e-31	Pollen
AL2G37660	1.58822	1.5585e-07	1.47322	1.3016e-06	2.04031	1.73625e-11	2.24247	8.55819e-12	Pollen
AL2G37750	2.02648	1.49162e-09	2.13637	2.25474e-10	1.71071	3.9247e-07	2.28395	4.39123e-08	Pollen
AL2G37900	4.49459	0.0465852	4.61619	0.0409544	4.74507	0.0353458	8.86303	0.00152489	Pollen
AL2G37960	6.58204	2.40852e-12	7.93523	3.78793e-13	3.99945	2.26438e-06	9.46524	1.23179e-17	Pollen
AL2G38010	2.12027	4.92637e-10	1.68166	9.57578e-07	2.63386	1.67124e-14	2.08091	1.40491e-08	Pollen
AL2G38240	6.96166	1.20721e-24	7.10695	5.54522e-21	9.30794	3.50667e-24	13.7767	5.99056e-34	Pollen
AL2G38470	3.347	1.10491e-06	4.76003	4.31831e-09	5.02301	1.21148e-09	2.74038	0.000985866	Pollen
AL2G38830	11.0148	7.81902e-209	9.59202	1.91982e-162	13.9642	2.99769e-220	18.2089	1.07009e-206	Pollen
AL2G39060	3.58166	5.79173e-24	5.00667	1.50205e-41	4.98381	1.04096e-41	2.96591	1.80409e-14	Pollen
AL2G39180	3.47116	1.40022e-05	4.02658	8.36257e-06	5.29567	2.23359e-07	4.03064	1.55539e-05	Pollen
AL2G39190	3.13588	4.91678e-24	2.90995	3.72884e-20	4.4247	1.38162e-35	4.15925	3.79554e-37	Pollen
AL2G39380	6.22242	5.53571e-101	5.20735	5.90828e-73	4.61634	2.00981e-59	5.71047	5.52839e-77	Pollen
AL2G39420	3.98889	6.92427e-06	4.48962	3.97137e-06	6.94018	1.82037e-10	11.0504	2.27147e-16	Pollen
AL2G39430	8.65447	3.17919e-24	7.13425	1.32067e-21	9.26576	2.89417e-27	10.1923	6.55783e-41	Pollen
AL2G39780	4.92702	1.37332e-64	3.54691	1.52561e-34	2.40825	9.22396e-17	5.47637	4.0413e-63	Pollen
AL2G39830	5.24269	5.86782e-29	4.32463	1.31408e-20	5.03205	3.13514e-26	1.22075	0.0164173	Pollen
AL2G39850	8.55109	4.41695e-65	7.85988	4.25233e-56	7.19654	4.96545e-53	13.903	4.43262e-72	Pollen
AL2G39870	3.63087	7.77126e-21	2.57216	3.73945e-11	1.78669	5.14234e-06	5.99296	1.62539e-39	Pollen
AL2G39980	4.04955	4.40159e-05	3.64458	0.000340589	5.66323	4.14636e-07	10.1257	1.03434e-13	Pollen
AL2G39990	4.23054	4.39573e-59	3.33855	2.18592e-37	3.00774	9.87978e-31	6.07015	5.98412e-80	Pollen
AL2G40010	6.85328	1.35843e-38	5.51436	1.39301e-27	7.92151	2.11131e-37	9.04103	2.23714e-54	Pollen
AL2G40060	3.51808	7.34284e-35	4.62994	2.67362e-55	4.09094	3.54676e-45	3.40163	1.78719e-27	Pollen
AL2G40270	2.62605	8.92186e-05	2.28875	0.000804728	3.11974	9.88719e-06	7.07961	8.34214e-17	Pollen
AL2G40330	5.68842	1.59451e-63	5.13636	7.1534e-52	6.33116	5.05237e-71	4.81257	3.53639e-42	Pollen
AL2G40350	4.69175	4.12748e-51	4.64654	4.41686e-49	4.66687	8.7778e-50	3.75019	2.37741e-28	Pollen
AL2G40500	1.83205	0.00120406	2.65929	9.366e-06	3.05561	5.75026e-07	1.32958	0.0182839	Pollen
AL2G40580	3.20938	1.92859e-31	3.04813	2.2327e-28	2.96447	5.80709e-27	4.71824	1.56346e-55	Pollen
AL2G40720	1.912	0.000205474	4.47434	2.60027e-15	3.05841	5.58436e-09	2.25064	3.89667e-05	Pollen
AL2G40780	2.43225	0.00733744	6.69635	4.27532e-12	5.41839	2.97836e-09	5.27392	3.11449e-08	Pollen
AL2G40820	6.39177	1.08012e-08	4.01373	4.66225e-05	6.6014	1.90406e-08	3.99264	1.75128e-05	Pollen
AL2G40920	3.68532	2.02406e-41	3.88965	1.33992e-42	3.64152	4.44928e-39	3.75965	1.42014e-34	Pollen
AL2G40930	3.58616	3.04733e-38	7.70073	9.6104e-44	10.0502	3.92545e-38	1.60928	0.000252367	Pollen
AL2G40960	2.1461	5.31964e-28	2.61059	1.366e-38	2.82265	1.18065e-44	3.45172	4.73099e-46	Pollen
AL2G41010	10.5261	4.16408e-75	9.41977	9.3919e-66	8.95698	3.52945e-64	9.32342	3.12808e-57	Pollen
AL2G41030	7.23791	3.23066e-18	7.00863	2.77024e-15	7.77569	2.14231e-16	1.76528	0.0107997	Pollen
AL2G41040	1.72011	4.22529e-08	1.20992	0.000140601	1.69495	7.28852e-08	1.39692	9.31321e-05	Pollen
AL2G41050	4.4466	7.91735e-14	5.39885	2.89875e-19	4.4874	5.59194e-14	5.93035	1.47089e-19	Pollen
AL2G41220	4.66088	3.54156e-22	6.02187	1.10275e-35	6.41334	3.81752e-40	4.44858	3.66788e-17	Pollen
AL2G41380	2.81747	0.00627758	2.81114	0.00959365	4.91148	3.0623e-05	8.80329	2.73416e-10	Pollen
AL2G41540	2.18877	6.29667e-05	2.25188	3.97302e-05	1.7211	0.00188983	2.10715	0.0004709	Pollen
AL2G41640	7.58032	7.63209e-28	9.03917	6.79111e-28	9.62768	1.42299e-27	10.2347	3.40294e-35	Pollen
AL2G41650	9.9181	1.37913e-84	9.47461	8.58135e-77	13.0929	3.32027e-90	13.6589	5.68598e-95	Pollen
AL2G41660	2.97436	2.02874e-10	2.0448	1.40745e-05	4.17001	4.31259e-18	1.73369	0.000917693	Pollen
AL2G41700	5.57957	2.36733e-92	5.86298	9.41954e-95	5.1408	1.79592e-78	5.72273	2.83491e-84	Pollen
AL2G41720	1.91936	1.69842e-32	2.39951	1.56301e-49	3.54961	2.17697e-104	2.57729	2.11483e-48	Pollen
AL346U10010	6.14067	0.00744137	6.28857	0.00617525	6.77812	0.00305545	9.19118	0.000669975	Pollen
AL376U10010	4.65884	1.06604e-09	3.58417	1.32452e-06	4.36897	1.91876e-08	6.37915	6.15844e-09	Pollen
AL3G10020	1.42516	0.000111762	1.62719	1.18102e-05	2.85708	3.77527e-14	1.39866	0.000279457	Pollen
AL3G10050	3.63692	9.94195e-11	5.16614	1.5932e-16	1.82234	0.00118717	2.93596	3.28279e-06	Pollen
AL3G10060	3.69306	1.1882e-10	4.41743	2.5252e-14	2.57237	8.35663e-06	4.18742	1.33374e-11	Pollen
AL3G10260	8.24915	2.74774e-42	8.47694	8.41171e-34	7.81651	1.41569e-37	6.37507	6.39278e-30	Pollen
AL3G10280	3.38702	2.53669e-20	2.89702	3.49024e-15	1.20662	0.00116942	3.66319	2.07049e-20	Pollen
AL3G10310	2.92508	9.71434e-23	2.70699	2.15394e-19	2.05688	5.09211e-12	2.55852	3.93472e-16	Pollen
AL3G10450	10.336	9.9218e-84	9.72217	3.70222e-74	13.8255	1.01528e-123	17.5893	2.36673e-151	Pollen
AL3G10510	4.93193	1.28306e-73	4.79822	2.98898e-68	3.41259	6.56206e-37	7.11636	3.98487e-123	Pollen
AL3G10520	10.3743	1.42461e-102	9.68651	2.37571e-90	13.9477	1.81027e-61	15.7517	1.26408e-115	Pollen
AL3G10530	6.35921	2.14968e-45	8.10975	1.62734e-25	7.07634	5.77586e-34	8.45303	9.60988e-50	Pollen
AL3G10540	2.2421	2.12599e-35	2.63244	2.81777e-46	3.06527	4.30598e-61	2.29553	1.01012e-32	Pollen
AL3G10610	2.22941	9.22264e-34	1.79819	2.42386e-22	2.39889	1.87688e-38	1.68588	7.4231e-15	Pollen
AL3G10880	2.84485	2.51376e-11	5.14129	9.10191e-27	3.76828	9.78572e-18	1.88301	0.000165348	Pollen
AL3G10910	1.39687	5.57179e-20	1.46222	1.67355e-21	1.39273	1.04067e-19	2.0156	2.84728e-34	Pollen
AL3G10920	4.13675	1.92465e-49	4.74869	5.55131e-51	4.10983	1.7385e-45	7.98678	1.03053e-86	Pollen
AL3G10970	10.7605	3.58239e-92	9.83014	4.31332e-77	14.1666	4.3624e-150	21.9038	6.9429e-144	Pollen
AL3G10990	9.67159	2.73444e-74	9.42606	8.55004e-70	15.3806	5.4824e-66	20.2101	2.88584e-75	Pollen
AL3G11000	11.38	4.63257e-129	9.794	4.50387e-97	14.3858	9.2991e-163	21.4069	4.91661e-104	Pollen
AL3G11010	11.3561	7.01939e-108	9.81734	5.5918e-82	16.0271	4.41563e-109	20.9852	3.50881e-95	Pollen
AL3G11170	10.1708	8.07774e-64	9.70958	6.21231e-58	15.0024	8.24203e-58	18.6539	1.37675e-62	Pollen
AL3G11220	3.83406	3.57575e-38	2.85598	4.44219e-22	4.67922	2.93154e-51	4.24891	1.68518e-43	Pollen
AL3G11230	5.71374	8.4441e-49	5.25471	2.46815e-41	7.23247	2.05217e-70	4.9983	5.28906e-33	Pollen
AL3G11250	7.29065	1.95536e-37	8.84137	9.13951e-26	10.4079	1.58382e-33	6.98506	8.7846e-21	Pollen
AL3G11270	4.45066	3.20532e-35	8.05121	1.65686e-57	8.10692	1.06016e-59	5.01033	3.44414e-43	Pollen
AL3G11360	5.35596	4.67349e-06	3.95414	0.000408719	4.88265	3.46657e-05	7.81349	6.19897e-10	Pollen
AL3G11390	3.32939	5.42341e-13	3.02363	8.34369e-11	3.84048	6.87895e-16	5.2312	2.67703e-20	Pollen
AL3G11480	3.21813	5.05285e-36	5.2066	1.53195e-91	3.41853	1.77276e-40	4.46229	2.86269e-55	Pollen
AL3G11550	3.27681	0.033687	3.75119	0.014344	4.93499	0.00108859	7.67238	3.83248e-06	Pollen
AL3G11700	6.53169	2.82804e-27	6.09617	7.1686e-24	6.24684	5.48124e-25	7.7699	1.87523e-32	Pollen
AL3G11740	8.20998	2.00674e-29	7.64352	2.37441e-25	9.55511	6.45736e-26	11.7862	3.39999e-40	Pollen
AL3G11760	3.33624	2.8941e-11	3.74358	1.30932e-13	3.96349	4.79545e-15	3.71065	1.32261e-11	Pollen
AL3G11920	4.48199	4.83445e-24	4.04878	7.7987e-20	4.20571	2.76487e-21	4.79552	1.2666e-22	Pollen
AL3G12210	2.88396	2.14271e-09	2.98152	1.63635e-09	2.03118	2.46366e-05	1.54187	0.00339081	Pollen
AL3G12220	11.9329	1.4346e-110	9.67373	7.30368e-74	14.7735	7.09958e-147	18.0148	4.08866e-155	Pollen
AL3G12240	1.17592	1.12652e-06	1.15398	1.8983e-06	4.48543	2.05795e-72	4.1079	8.15669e-56	Pollen
AL3G12270	5.91538	1.44036e-41	6.12608	3.14207e-40	4.66371	5.31178e-28	12.7503	1.73745e-57	Pollen
AL3G12360	1.85455	6.31034e-12	1.37183	4.50577e-07	2.18457	6.39466e-16	3.16753	3.65303e-19	Pollen
AL3G12370	1.03264	0.0254163	1.80737	7.28691e-05	1.60437	0.000432886	1.1321	0.0231174	Pollen
AL3G12430	10.9835	2.20294e-64	9.2736	2.86506e-50	13.9415	3.0342e-49	15.1385	1.97621e-80	Pollen
AL3G12660	4.42243	6.60012e-40	4.35754	6.56089e-37	6.61522	4.91656e-54	6.83099	5.99313e-32	Pollen
AL3G12680	2.93536	0.000136486	4.45923	3.2194e-08	3.72747	1.98063e-06	5.02285	2.0372e-08	Pollen
AL3G12820	3.67793	2.01796e-62	4.07759	2.83882e-69	3.77997	9.64599e-63	4.02277	5.14648e-69	Pollen
AL3G12990	2.75264	9.73902e-09	2.51123	3.83758e-07	2.79826	2.30433e-08	2.4476	3.98997e-05	Pollen
AL3G13100	9.75425	7.31621e-66	9.93304	1.11626e-66	12.7294	7.38533e-84	15.4341	1.15456e-106	Pollen
AL3G13140	1.8062	3.10937e-07	3.98566	2.27886e-22	3.49698	1.41938e-19	1.11328	0.0050094	Pollen
AL3G13250	6.6298	0.000178737	4.15733	0.0217487	5.11382	0.00429741	5.79203	0.0048411	Pollen
AL3G13530	3.67508	0.00160721	2.81045	0.0158283	5.52218	1.70289e-05	9.99738	1.32332e-10	Pollen
AL3G13610	3.28112	4.2144e-21	2.32631	3.04608e-11	2.19428	4.03283e-10	8.08318	7.66791e-90	Pollen
AL3G13660	7.67267	3.47977e-108	7.84889	3.94573e-106	8.23622	1.24201e-113	9.08443	6.22299e-134	Pollen
AL3G13730	2.90297	0.00154316	2.14512	0.0198914	3.58011	0.000628019	9.41466	3.67608e-13	Pollen
AL3G13840	3.86184	3.54965e-07	3.67438	4.49996e-06	6.39536	3.74069e-11	4.58527	1.34817e-07	Pollen
AL3G13880	2.59758	5.96173e-10	3.75046	8.94252e-16	2.73891	2.02679e-10	1.24309	0.00343379	Pollen
AL3G14070	6.6882	1.51895e-13	7.13313	2.63887e-14	7.62269	3.90751e-16	10.0486	3.12668e-21	Pollen
AL3G14080	3.41152	7.03533e-05	3.65919	0.000123136	2.28488	0.00574718	9.91172	2.5373e-15	Pollen
AL3G14150	3.69882	0.0158098	3.13038	0.044292	4.4832	0.0045373	9.31922	1.16878e-06	Pollen
AL3G14350	10.6754	2.11546e-67	9.5319	2.69098e-55	12.2287	1.29831e-71	11.3072	1.80767e-52	Pollen
AL3G14660	7.06954	1.19605e-43	9.0995	2.90339e-56	8.64	1.31668e-55	6.44419	8.38795e-33	Pollen
AL3G14670	5.18906	1.04162e-36	7.49397	2.05822e-71	5.43249	6.06148e-40	8.22172	1.12179e-69	Pollen
AL3G14710	7.39407	4.2032e-14	6.79432	3.99715e-12	7.64455	5.39353e-15	1.72422	0.0499524	Pollen
AL3G14750	6.72729	1.69053e-46	6.14381	5.37442e-39	7.72545	1.09409e-53	7.47617	4.77106e-50	Pollen
AL3G14760	10.8202	2.35136e-125	9.85591	2.05631e-104	15.3206	2.75875e-177	16.8544	1.86718e-222	Pollen
AL3G14770	10.2746	1.22283e-29	7.79583	5.48026e-24	7.12631	1.34237e-25	7.39001	8.80959e-47	Pollen
AL3G14810	4.55677	0.000750088	2.67516	0.0372226	3.68767	0.00602535	7.56049	1.74602e-06	Pollen
AL3G15350	4.32392	2.216e-20	4.87216	3.79386e-19	4.92717	5.88849e-20	7.45735	3.63721e-39	Pollen
AL3G15370	6.55115	2.85318e-68	8.7	7.68217e-63	9.47928	1.95628e-56	5.29525	7.41937e-31	Pollen
AL3G15480	3.54788	1.56241e-32	3.36144	3.96096e-29	2.71393	1.19079e-19	3.47345	1.46267e-26	Pollen
AL3G15520	6.25024	1.91816e-54	5.88012	1.5852e-45	7.53044	8.26078e-43	11.6546	5.20914e-68	Pollen
AL3G15540	8.40149	5.61005e-46	8.202	5.86378e-39	10.2087	4.00705e-32	15.3997	1.23845e-46	Pollen
AL3G15760	8.2115	1.67499e-38	6.55593	3.63933e-30	5.82239	2.40361e-26	2.2753	3.93325e-05	Pollen
AL3G16100	5.55759	2.20508e-61	4.7496	3.76944e-45	3.86141	2.67891e-30	3.16045	1.52876e-16	Pollen
AL3G16160	1.61138	8.33226e-19	1.1533	3.08844e-10	1.09233	2.57543e-09	2.23608	7.46399e-28	Pollen
AL3G16170	4.30829	3.53379e-27	5.64554	1.27215e-34	5.82561	2.42705e-36	2.31415	3.16208e-09	Pollen
AL3G16210	5.185	5.00347e-17	4.78751	1.13364e-14	4.47818	4.36822e-13	4.41682	3.60516e-11	Pollen
AL3G16240	11.267	2.6092e-132	9.76639	6.56209e-105	14.1853	1.227e-104	16.5686	5.48936e-140	Pollen
AL3G16320	3.94697	2.5494e-26	4.12687	1.58151e-28	5.62234	9.02945e-51	4.29389	2.51555e-25	Pollen
AL3G16410	3.79969	2.95253e-15	4.86562	2.4955e-21	5.2995	4.56964e-24	1.95971	0.0001065	Pollen
AL3G16420	10.6351	9.66139e-126	10.1112	9.42274e-113	14.7648	5.50402e-70	16.327	5.76831e-126	Pollen
AL3G16430	9.27104	1.4002e-44	9.70905	3.77461e-42	13.2163	7.5715e-44	17.3229	2.4705e-49	Pollen
AL3G16520	3.21973	1.21644e-30	3.81513	6.46264e-41	6.25966	2.99805e-84	4.4723	1.54766e-28	Pollen
AL3G16560	6.58268	2.16156e-28	7.64031	1.93795e-30	8.85656	1.31872e-30	8.27441	2.85737e-40	Pollen
AL3G16690	10.0295	1.29674e-82	9.56668	4.65052e-75	9.99822	1.85006e-81	12.8072	4.59493e-81	Pollen
AL3G16760	6.21877	2.9869e-30	6.66751	9.555e-32	7.87559	4.2378e-37	9.0556	1.18577e-39	Pollen
AL3G16800	7.37334	8.02322e-199	7.74671	1.49021e-198	4.75768	3.88661e-91	6.79446	1.35903e-138	Pollen
AL3G16900	2.10476	8.77127e-11	2.41033	4.98489e-13	1.58805	1.1445e-06	1.48985	9.24353e-06	Pollen
AL3G17010	6.82735	8.10067e-94	7.16646	4.94627e-101	6.63432	3.3414e-88	9.94115	1.71844e-157	Pollen
AL3G17130	7.24284	1.42912e-34	6.26729	1.41681e-29	7.67158	1.46912e-26	5.65782	4.70845e-45	Pollen
AL3G17140	11.0907	4.95331e-100	9.92265	8.10328e-83	15.7228	9.21253e-71	12.8671	1.62651e-100	Pollen
AL3G17160	6.76509	2.82387e-131	6.71084	4.04914e-124	7.01376	1.5243e-133	6.97012	9.95182e-131	Pollen
AL3G17170	3.84827	0.00909554	3.90613	0.0110164	5.45213	0.000337739	7.98283	2.30039e-06	Pollen
AL3G17230	3.52494	0.000951201	2.1997	0.033395	3.62545	0.00146815	9.48772	1.5198e-11	Pollen
AL3G17280	1.19509	2.51911e-05	2.03644	1.10305e-12	1.9086	2.13609e-11	1.05365	0.000816002	Pollen
AL3G17370	3.63318	3.81306e-07	4.14034	4.0637e-08	7.29229	3.17699e-13	2.56316	0.000488335	Pollen
AL3G17510	3.28467	2.33813e-30	2.29514	1.42142e-15	4.25088	8.91504e-48	3.41029	1.21469e-27	Pollen
AL3G17600	6.06125	4.18565e-34	7.17238	1.28738e-34	6.4543	4.64584e-34	3.64416	1.38277e-13	Pollen
AL3G17770	10.4261	2.9166e-82	9.59345	5.41031e-71	13.1975	9.0001e-69	6.01707	1.56414e-24	Pollen
AL3G17780	3.09716	1.71097e-06	2.80802	2.02036e-05	3.95876	1.60298e-08	4.48834	9.38956e-10	Pollen
AL3G17880	2.29585	4.83926e-42	2.66144	2.35573e-54	2.29406	1.79729e-41	3.5497	1.35607e-84	Pollen
AL3G17910	4.49205	3.18171e-34	3.68576	1.64701e-23	4.04091	6.11081e-28	4.63463	2.24651e-30	Pollen
AL3G17950	8.05515	3.56043e-47	8.77982	4.1927e-51	8.82759	4.27735e-52	6.78792	3.94902e-31	Pollen
AL3G18300	8.60331	5.67729e-35	8.3236	6.5502e-30	5.89073	1.82988e-24	14.5474	9.52245e-39	Pollen
AL3G18320	3.22778	2.03635e-11	3.98976	2.61588e-16	3.21841	2.78755e-11	2.70267	4.24524e-07	Pollen
AL3G18370	6.79889	4.69109e-32	9.01915	1.5489e-24	5.8874	2.64578e-26	4.93009	9.90277e-23	Pollen
AL3G18550	4.53293	5.0303e-05	7.99278	8.8285e-10	5.52696	2.22098e-06	3.44633	0.0089008	Pollen
AL3G18570	3.84971	1.39599e-30	2.72878	2.56254e-16	1.92611	6.54928e-09	1.52659	3.68229e-05	Pollen
AL3G18580	2.20606	3.90558e-19	2.32328	7.59327e-21	1.74608	1.86646e-12	2.54856	2.32181e-20	Pollen
AL3G18670	1.84706	1.74851e-28	1.26474	5.15927e-14	1.20283	5.47864e-13	1.95459	2.42322e-29	Pollen
AL3G18790	2.67785	9.63794e-16	1.41725	2.6515e-05	1.74527	1.98565e-07	2.77162	1.97232e-12	Pollen
AL3G18810	9.99967	1.13181e-25	9.03925	3.16019e-21	7.78697	6.13728e-18	13.6389	1.99767e-30	Pollen
AL3G18840	7.13036	2.93288e-17	5.77428	2.61644e-12	5.82824	1.53699e-12	4.07592	5.97176e-06	Pollen
AL3G18900	3.37314	1.61694e-37	2.11789	9.09492e-16	2.16372	2.10504e-16	1.26081	5.09005e-05	Pollen
AL3G18980	6.41652	1.15484e-20	8.3023	3.1594e-25	8.12652	1.04048e-25	10.8058	9.33115e-32	Pollen
AL3G19020	1.59267	1.52629e-10	1.83374	2.26685e-13	3.11748	1.28482e-34	1.34939	5.52771e-07	Pollen
AL3G19160	1.67966	1.7739e-18	1.61805	5.25545e-17	1.93316	1.40508e-23	1.54837	2.38094e-13	Pollen
AL3G19180	2.07036	1.696e-18	2.29729	2.17063e-22	3.63294	3.1193e-53	3.41928	6.68284e-40	Pollen
AL3G19190	10.1042	1.97371e-60	9.74074	3.48973e-56	13.9708	1.45012e-106	23.0793	4.50669e-88	Pollen
AL3G19210	4.52714	6.10349e-11	7.95802	5.45766e-16	7.72623	4.07216e-15	5.64448	2.38153e-10	Pollen
AL3G19220	10.1258	7.4782e-66	10.6217	5.43328e-72	13.9124	8.95567e-115	22.1804	4.06465e-94	Pollen
AL3G19250	4.55757	1.01371e-157	5.60074	3.04639e-222	4.69603	1.15416e-164	3.12173	3.62611e-60	Pollen
AL3G19290	2.7446	0.000928614	3.23696	0.000215183	3.14656	0.000265046	3.75765	0.00019336	Pollen
AL3G19310	3.09676	3.23944e-35	2.78232	3.65174e-28	3.24013	8.65282e-37	2.47107	2.11189e-19	Pollen
AL3G19340	6.48109	1.57703e-66	8.17826	1.7651e-88	8.47686	9.65293e-93	8.37643	1.19349e-100	Pollen
AL3G19480	3.24866	6.22801e-38	2.19209	1.81183e-18	4.78854	1.73213e-61	4.04085	1.2611e-46	Pollen
AL3G19520	2.45655	0.000360052	4.18175	5.16735e-07	3.19891	1.46905e-05	4.18434	2.69802e-06	Pollen
AL3G19710	2.18368	5.75991e-15	1.67095	2.89838e-09	1.20587	1.79925e-05	2.43976	1.73279e-14	Pollen
AL3G19730	4.97433	1.48549e-122	4.87147	1.46118e-116	5.35858	7.7631e-140	5.10184	9.69947e-105	Pollen
AL3G19790	4.04747	1.53694e-05	5.30777	9.81284e-07	4.45209	2.06525e-05	7.11824	2.62572e-12	Pollen
AL3G19810	3.54668	3.02584e-06	4.14343	3.45085e-07	2.32931	0.00200603	6.05114	9.34031e-12	Pollen
AL3G19930	3.24094	2.09495e-30	3.92178	1.5247e-43	2.5723	1.26462e-19	3.30572	1.08649e-26	Pollen
AL3G19990	3.48901	1.44061e-64	4.07722	1.63816e-81	5.25503	1.11179e-118	3.28686	1.19973e-47	Pollen
AL3G20010	3.65481	5.90593e-16	4.07392	3.21899e-19	5.29812	2.0166e-30	4.24762	6.93096e-18	Pollen
AL3G20020	4.002	1.54803e-10	5.28008	7.69796e-17	5.33192	3.5625e-17	3.24664	2.34307e-06	Pollen
AL3G20260	3.68659	0.00828592	5.77135	0.000160654	6.62158	1.36171e-05	2.93763	0.044193	Pollen
AL3G20550	4.06443	8.78603e-06	4.54642	5.62404e-06	6.92592	3.87663e-10	11.0311	5.80347e-16	Pollen
AL3G20570	6.17943	4.67319e-18	5.51466	6.34331e-15	7.69479	1.659e-18	7.05377	3.05443e-27	Pollen
AL3G20660	6.14453	1.47401e-36	8.18644	1.13883e-53	7.67923	6.85061e-51	5.30166	1.95196e-23	Pollen
AL3G20710	10.3238	4.15879e-74	9.22577	2.37239e-60	14.0157	1.09089e-71	15.9376	1.88203e-88	Pollen
AL3G20770	5.95951	0.00166176	4.99909	0.00906899	5.48865	0.00399406	8.18272	0.000346307	Pollen
AL3G20980	5.77198	9.14165e-21	6.53288	3.68821e-16	5.41591	9.25881e-18	3.57849	1.11382e-13	Pollen
AL3G20990	6.2556	4.48424e-213	5.96687	1.62683e-187	5.13316	4.80709e-152	6.8038	7.84614e-179	Pollen
AL3G21000	2.60237	3.13927e-69	2.26069	4.92635e-52	1.49548	5.31866e-24	3.06838	7.43866e-84	Pollen
AL3G21080	1.74685	6.58141e-13	2.2592	1.81474e-20	1.65534	1.1274e-11	2.69716	5.5242e-24	Pollen
AL3G21210	2.24539	0.00844073	5.71939	1.27045e-07	4.22653	2.72628e-05	7.05906	1.34508e-10	Pollen
AL3G21240	4.97032	2.31522e-05	4.60031	0.000110555	2.80701	0.0153403	8.33876	1.87469e-09	Pollen
AL3G21250	3.03964	1.77805e-30	2.56686	4.96482e-22	3.94697	1.33619e-47	3.23393	2.29488e-30	Pollen
AL3G21610	3.83262	1.97366e-08	5.02453	9.06981e-13	4.89565	2.40116e-12	3.62968	1.44156e-06	Pollen
AL3G21740	4.5801	1.41263e-12	4.7411	8.00643e-13	5.32095	3.38442e-15	4.70426	2.42592e-09	Pollen
AL3G21820	6.79107	2.52155e-22	9.34131	8.9716e-28	11.8703	9.51806e-33	9.03231	3.25178e-25	Pollen
AL3G21850	8.45488	3.12883e-26	9.76759	5.13735e-32	12.4387	3.84073e-34	18.3154	4.03005e-45	Pollen
AL3G21860	7.14801	1.4976e-21	8.3785	1.43567e-19	8.14671	1.50743e-18	9.83656	2.86768e-36	Pollen
AL3G21960	5.7504	5.32714e-187	6.44934	3.05799e-209	5.58187	4.81503e-173	5.03623	9.37738e-123	Pollen
AL3G21970	2.1225	4.48921e-12	3.60243	1.86529e-26	2.19299	1.93849e-12	1.17167	0.000243435	Pollen
AL3G22040	3.44509	0.00762708	4.84096	0.000428961	3.92525	0.00453755	3.49371	0.00939158	Pollen
AL3G22050	2.43796	0.0232397	2.66815	0.0214057	2.70694	0.018464	3.43515	0.0120718	Pollen
AL3G22130	4.66004	7.74391e-21	2.12585	1.0088e-06	1.94006	6.74526e-06	1.68818	0.000367373	Pollen
AL3G22340	1.08517	0.00257661	2.63811	3.30184e-13	3.01653	1.30585e-16	1.33355	0.000443687	Pollen
AL3G22730	2.42097	8.54522e-12	3.83472	2.46534e-27	4.32517	3.06327e-34	6.9575	3.09839e-65	Pollen
AL3G22840	2.94092	6.16514e-18	3.29361	1.20953e-21	4.03064	6.4128e-31	2.14236	6.42038e-08	Pollen
AL3G22860	5.08318	0.00148282	4.42758	0.00588822	3.4674	0.0276676	10.9724	3.9968e-08	Pollen
AL3G23250	4.49519	1.08935e-36	6.6644	6.79059e-77	2.60854	3.42861e-13	6.96992	1.82401e-68	Pollen
AL3G23300	9.24306	4.02643e-57	9.68534	4.22144e-49	12.779	2.87271e-47	5.56524	1.88645e-14	Pollen
AL3G23310	1.877	0.000826658	2.2755	8.01629e-05	2.35485	4.23382e-05	3.88027	1.93359e-10	Pollen
AL3G23330	1.27629	0.000142834	4.23403	3.40781e-29	3.15943	1.19991e-19	1.46445	2.81367e-05	Pollen
AL3G23420	4.90552	3.00076e-43	4.76471	1.38547e-39	3.90139	1.26335e-28	3.6641	2.09992e-23	Pollen
AL3G23480	5.13998	4.68201e-47	4.41596	3.85464e-35	5.22334	5.88114e-48	5.1258	6.00738e-36	Pollen
AL3G23550	5.26663	5.53829e-92	5.5919	2.68258e-92	5.98979	4.39518e-101	3.27535	1.36855e-34	Pollen
AL3G23740	3.14729	1.10427e-18	7.56222	2.23407e-81	6.47268	3.6964e-68	1.21313	0.00213995	Pollen
AL3G23750	2.38291	5.69556e-44	3.16613	1.31538e-76	1.22063	2.02371e-12	2.24189	5.8263e-22	Pollen
AL3G23790	1.7477	1.53896e-07	1.92915	7.50763e-09	1.69132	4.24882e-07	1.78275	8.9879e-07	Pollen
AL3G23840	8.15427	8.44357e-73	8.50799	4.77961e-59	9.92823	1.45611e-45	12.6036	8.88475e-68	Pollen
AL3G24140	5.67673	4.02644e-55	5.72317	3.5081e-54	4.04897	1.3376e-29	6.16529	2.18672e-58	Pollen
AL3G24220	3.03493	1.26477e-47	2.82105	9.34047e-41	1.65427	2.64178e-15	1.31846	1.9092e-08	Pollen
AL3G24270	5.89242	6.12088e-84	6.67385	9.0676e-94	6.24069	5.01926e-88	4.40069	8.78526e-45	Pollen
AL3G24290	6.60372	0	5.61178	9.05357e-230	6.57576	4.51748e-288	5.20084	1.66713e-189	Pollen
AL3G24300	2.93858	4.48768e-64	2.15321	4.52613e-35	1.40314	8.41364e-16	2.82968	7.16684e-46	Pollen
AL3G24370	4.91047	2.05355e-107	5.53038	1.6677e-121	5.83795	3.1653e-132	5.958	1.18597e-120	Pollen
AL3G24690	4.86907	7.1802e-07	5.57096	5.19441e-07	6.78187	8.38354e-10	4.60275	1.56769e-07	Pollen
AL3G24760	4.76779	1.54501e-13	4.29043	3.48854e-11	3.60375	2.14625e-08	2.70114	0.000162547	Pollen
AL3G24800	9.91481	1.5289e-89	9.2444	1.65871e-78	11.64	8.35059e-84	11.5469	2.41148e-92	Pollen
AL3G24850	2.56986	1.22575e-29	1.02302	8.79919e-06	1.23878	6.38836e-08	3.55667	1.80733e-45	Pollen
AL3G25020	10.2077	1.2345e-84	9.66206	9.05707e-76	12.7981	1.32669e-91	14.9697	2.02273e-124	Pollen
AL3G25040	3.87362	0.00145265	2.95005	0.0143301	4.81044	0.000204762	5.9715	3.18056e-06	Pollen
AL3G25060	8.07847	8.25104e-11	8.20007	4.04567e-11	7.6076	1.0082e-09	6.79072	1.89293e-07	Pollen
AL3G25070	9.74225	8.34534e-53	9.61218	1.22747e-47	12.2373	6.44346e-40	13.7949	3.31958e-70	Pollen
AL3G25100	6.40596	1.05969e-51	6.89908	4.57835e-48	4.96412	2.79604e-35	4.09133	5.71987e-21	Pollen
AL3G25240	10.4328	1.63558e-88	9.71176	7.159e-77	15.8879	1.17073e-110	22.0274	2.21765e-89	Pollen
AL3G25250	10.5815	1.99457e-84	10.093	8.41036e-77	13.5506	1.91932e-131	13.4547	2.23049e-110	Pollen
AL3G25260	8.79697	1.12938e-25	5.29856	6.80159e-13	8.67272	2.23268e-23	7.43789	7.54484e-22	Pollen
AL3G25280	2.28173	9.92878e-41	1.06938	4.90396e-10	1.79404	1.16253e-25	1.51709	1.61536e-16	Pollen
AL3G25290	3.58481	8.97452e-13	4.27291	1.24983e-15	4.39176	1.91791e-16	4.30695	2.59729e-12	Pollen
AL3G25600	4.61286	9.94686e-07	5.50601	5.14338e-08	6.4797	2.92483e-09	5.27998	6.16832e-08	Pollen
AL3G25610	9.30816	1.35041e-106	10.4045	4.58941e-66	12.9481	1.47274e-59	17.0563	5.19977e-66	Pollen
AL3G25860	7.52989	1.87447e-09	6.94423	3.53421e-08	7.79446	5.63096e-10	8.88225	1.39579e-11	Pollen
AL3G25870	5.21679	1.1846e-14	4.46072	3.00985e-11	6.74539	2.54067e-16	12.0345	5.21372e-26	Pollen
AL3G25960	7.11896	5.18586e-07	5.79786	4.95023e-05	6.64809	2.98301e-06	11.1153	9.17238e-10	Pollen
AL3G26010	6.47499	4.54475e-51	6.3374	2.8309e-45	5.5813	1.49373e-40	6.41996	5.6786e-23	Pollen
AL3G26080	7.08403	1.96963e-31	8.64413	3.64202e-42	9.98175	1.47833e-48	4.04456	6.71164e-10	Pollen
AL3G26160	6.16964	3.41187e-101	6.47928	4.51315e-100	5.96159	2.74958e-92	6.25953	2.09054e-74	Pollen
AL3G26220	10.7161	1.16556e-35	10.0548	1.46146e-31	10.8356	7.28777e-32	10.9264	3.57847e-48	Pollen
AL3G26240	9.09126	3.22154e-33	10.1144	2.51304e-40	12.9714	8.48572e-59	18.9083	7.93097e-65	Pollen
AL3G26290	2.18246	5.2284e-11	3.11667	4.71353e-19	2.02302	1.63731e-09	2.43688	7.41296e-12	Pollen
AL3G26430	11.9357	1.80087e-88	9.73849	1.62583e-88	6.5205	5.64032e-52	18.5524	1.65849e-70	Pollen
AL3G26590	2.90171	2.22962e-37	2.7244	7.90049e-33	2.45251	4.74855e-27	2.8753	1.52801e-31	Pollen
AL3G26700	8.12151	3.50213e-11	7.52177	8.82999e-10	4.02881	0.000106536	8.0353	2.70411e-12	Pollen
AL3G26770	3.24134	3.19585e-42	3.27329	2.84535e-42	4.68038	3.09637e-79	3.42345	9.9536e-35	Pollen
AL3G26930	6.74509	2.62475e-67	4.07041	8.73561e-26	5.79013	2.61567e-50	4.78443	2.75705e-29	Pollen
AL3G27030	3.50827	1.29762e-39	1.81712	1.32078e-11	2.61533	1.27545e-22	3.72324	6.91113e-37	Pollen
AL3G27040	1.81969	0.000356722	1.59051	0.00220364	2.25109	1.70632e-05	2.57199	1.07408e-06	Pollen
AL3G27100	3.16615	6.85926e-29	3.95475	1.33656e-43	4.12211	3.05543e-47	4.633	4.37636e-49	Pollen
AL3G27210	1.73793	6.25248e-12	2.89249	4.41264e-29	3.14787	5.67893e-34	1.30709	2.33801e-06	Pollen
AL3G27290	1.59996	1.3002e-06	2.26413	3.77589e-11	1.61962	1.33745e-06	1.38422	3.81521e-05	Pollen
AL3G27410	2.99449	7.6105e-31	2.97514	5.33917e-30	2.64779	2.47936e-24	3.72887	4.35363e-39	Pollen
AL3G27420	4.03959	1.46956e-38	3.76244	7.03066e-33	3.02634	7.21585e-23	2.27725	1.53554e-12	Pollen
AL3G27670	5.94724	1.01816e-09	7.84752	8.81459e-14	6.52656	4.69871e-11	11.0811	1.79552e-21	Pollen
AL3G27740	3.70625	9.15331e-34	4.30745	1.00637e-41	4.48758	5.47945e-45	1.01004	0.00201201	Pollen
AL3G28260	2.00366	1.17597e-06	3.47754	2.71829e-15	3.96177	1.50131e-18	2.43053	5.5679e-09	Pollen
AL3G28610	5.72025	0.000192466	5.84184	0.00013923	5.24938	0.000666548	10.0807	1.49549e-07	Pollen
AL3G28690	9.34747	1.16035e-11	8.79875	1.74157e-10	9.82753	1.52583e-12	12.1046	9.00372e-16	Pollen
AL3G28790	2.82344	0.000838203	2.61325	0.0025827	1.78061	0.0361099	4.37579	8.58831e-05	Pollen
AL3G28800	2.79801	0.00274308	1.9422	0.0395076	4.05966	0.000191701	6.59214	3.67483e-10	Pollen
AL3G28810	3.30499	2.67793e-08	1.74579	0.00350251	8.29132	4.95822e-19	6.38033	1.83017e-21	Pollen
AL3G28860	5.79004	3.52948e-16	5.35956	4.972e-14	7.92711	8.4908e-26	7.59166	6.55014e-18	Pollen
AL3G28910	5.59101	0.00031655	5.35194	0.00058544	3.47083	0.020685	4.50554	0.00207754	Pollen
AL3G29010	2.1623	1.30954e-24	1.81671	1.17888e-17	2.09291	6.31286e-23	1.61597	3.9199e-12	Pollen
AL3G29120	4.77657	3.84531e-34	4.78111	2.54538e-33	4.96304	1.00192e-35	4.76393	5.95697e-30	Pollen
AL3G29130	7.661	1.80354e-21	7.72225	1.29379e-20	8.70947	5.40377e-23	5.10325	1.61798e-09	Pollen
AL3G29160	9.44722	4.28011e-80	8.31488	4.03634e-70	11.8498	6.24513e-46	11.3337	2.24592e-74	Pollen
AL3G29400	7.91784	4.51028e-12	8.75029	1.21358e-12	9.60052	6.08744e-15	3.23219	0.0094425	Pollen
AL3G29420	1.64654	7.06362e-07	1.14018	0.000717832	3.91115	6.51145e-31	6.27221	3.4585e-53	Pollen
AL3G29460	8.52553	2.83339e-13	7.56511	9.86026e-11	8.05466	5.56351e-12	12.1605	3.28204e-16	Pollen
AL3G29680	1.3939	1.52937e-08	1.03811	3.06252e-05	1.23064	6.84625e-07	1.09775	5.924e-05	Pollen
AL3G29850	6.67223	8.7903e-14	7.14569	1.43548e-14	6.55322	2.00125e-12	8.28083	5.24059e-21	Pollen
AL3G30040	10.8929	7.42922e-75	9.76472	1.19001e-60	15.7544	3.65495e-94	22.4621	2.89752e-85	Pollen
AL3G30070	2.9146	7.27015e-80	3.56251	2.20092e-114	3.48873	8.44917e-111	3.77354	7.88424e-113	Pollen
AL3G30300	1.95706	3.5709e-06	3.89518	5.13245e-18	1.41764	0.000922415	5.19874	1.68942e-27	Pollen
AL3G30580	4.03769	1.07944e-41	3.09819	3.57101e-25	3.89471	1.12314e-38	6.19515	5.32037e-78	Pollen
AL3G30710	4.70756	2.02335e-52	5.46617	2.68022e-64	5.59095	2.87397e-67	3.73305	4.09158e-32	Pollen
AL3G30760	10.0807	1.02375e-77	9.1632	2.46989e-66	12.9392	1.06442e-55	10.6619	7.74275e-60	Pollen
AL3G30830	4.74915	2.3889e-07	3.55987	7.68171e-05	4.36149	2.50026e-06	6.30236	4.74692e-11	Pollen
AL3G30870	6.31643	4.6491e-14	6.32343	4.12611e-12	6.99344	1.57974e-12	4.20733	8.81591e-07	Pollen
AL3G30880	1.57475	5.29207e-15	1.75883	8.81566e-18	1.76439	5.31199e-18	1.44136	1.13523e-11	Pollen
AL3G30910	3.33691	1.32682e-05	5.49575	7.58739e-09	5.82896	3.02889e-09	2.58025	0.00743893	Pollen
AL3G30920	5.85811	1.25226e-06	6.31274	1.37888e-06	7.15042	5.79078e-08	5.3037	2.55171e-06	Pollen
AL3G30950	3.47904	1.66839e-09	2.5003	1.63205e-05	1.74871	0.00286277	2.49418	0.000174448	Pollen
AL3G31140	8.98734	4.18698e-147	8.74604	4.768e-134	10.6073	5.74862e-140	11.2508	8.68489e-198	Pollen
AL3G31200	2.10573	2.10903e-09	3.02586	8.63726e-18	3.32804	3.58617e-21	3.75595	2.16975e-22	Pollen
AL3G31260	1.92663	3.76596e-11	2.08737	2.06759e-12	3.81524	4.14174e-32	1.18448	8.47298e-05	Pollen
AL3G31350	4.80793	0.00084813	6.16304	4.76174e-05	6.29192	3.29907e-05	10.7612	5.0983e-09	Pollen
AL3G31450	8.30126	1.87173e-31	7.78456	6.13106e-27	9.22281	3.00703e-25	14.4132	1.80261e-39	Pollen
AL3G31540	3.25943	1.19375e-14	2.93213	8.40583e-12	4.71624	3.86873e-21	1.08865	0.00870962	Pollen
AL3G31630	2.12415	1.4641e-15	2.42702	4.35695e-19	1.35933	3.72392e-07	2.09065	9.25981e-13	Pollen
AL3G32100	5.21505	2.60327e-114	7.31789	4.07975e-153	8.55568	7.93052e-146	3.52237	2.25926e-56	Pollen
AL3G32160	4.37626	1.40675e-106	3.11863	6.40218e-55	2.44838	2.11611e-34	3.92993	2.80901e-63	Pollen
AL3G32190	9.58757	1.6142e-108	9.04893	4.34818e-96	11.6256	4.68825e-87	18.6461	2.92702e-73	Pollen
AL3G32390	4.37742	9.75434e-39	2.43966	3.43055e-13	3.27556	1.51004e-22	8.6772	1.43457e-81	Pollen
AL3G32400	10.1853	1.02903e-136	9.53438	4.51779e-120	10.4063	1.18715e-139	11.0803	8.99123e-138	Pollen
AL3G32430	1.1502	3.02685e-05	1.42881	2.20334e-07	2.68337	3.59548e-22	2.7808	1.1095e-21	Pollen
AL3G32460	5.05807	1.17102e-18	6.82317	3.99318e-27	7.33543	3.36656e-29	9.10743	2.62259e-34	Pollen
AL3G32590	2.79465	1.34305e-16	5.14929	2.36928e-36	3.11247	2.24708e-19	1.81549	8.46876e-08	Pollen
AL3G32660	3.19797	3.46074e-50	3.62882	6.21231e-58	2.9992	2.1441e-43	2.22373	2.66643e-21	Pollen
AL3G32710	10.9201	4.76941e-91	9.82096	1.34332e-78	10.3029	6.86769e-83	19.129	3.89367e-70	Pollen
AL3G32720	7.9332	8.69321e-17	6.97277	2.8201e-13	5.06308	4.62758e-12	9.65689	4.60857e-24	Pollen
AL3G32870	2.13359	5.75541e-12	2.62495	2.37593e-16	1.65307	1.12528e-07	1.42055	1.22945e-05	Pollen
AL3G33040	6.63303	2.08616e-08	5.31193	8.25617e-06	6.16216	2.07673e-07	9.69446	1.96617e-11	Pollen
AL3G33130	5.5588	0.000120955	8.70912	1.69077e-09	5.19046	0.000352029	4.20887	0.00815693	Pollen
AL3G33160	7.61682	4.61971e-17	6.66864	8.72553e-14	6.78816	4.47784e-14	8.04029	1.97045e-21	Pollen
AL3G33400	5.11582	0.00303641	4.55228	0.00887344	4.20643	0.0161203	6.17129	0.00313055	Pollen
AL3G33510	5.86348	8.05411e-06	2.37948	0.0476998	5.75329	1.2349e-05	4.43839	0.00324109	Pollen
AL3G33520	2.28158	1.33052e-20	1.85963	4.65365e-14	2.36554	1.1546e-21	1.05102	0.000109868	Pollen
AL3G33620	6.89244	3.06336e-150	7.86934	2.03362e-178	8.16974	2.77055e-189	8.66367	5.37185e-154	Pollen
AL3G33720	3.18196	3.48801e-12	4.86498	2.98389e-24	4.36292	1.2672e-20	2.64414	1.16967e-07	Pollen
AL3G33890	11.5848	2.11655e-119	9.97228	1.40528e-105	13.8351	1.45245e-63	16.1099	3.38601e-98	Pollen
AL3G33900	4.73856	1.48386e-80	4.96535	1.88333e-83	4.78271	1.61944e-79	3.36793	5.59593e-38	Pollen
AL3G33920	9.04887	6.0478e-95	7.56549	3.15404e-68	10.7469	4.92294e-114	16.3671	2.90349e-136	Pollen
AL3G34020	9.6295	1.26247e-80	7.42511	1.20447e-51	6.12335	3.23927e-36	12.7057	3.34213e-106	Pollen
AL3G34030	1.21851	0.000484348	1.69306	1.04673e-06	1.50275	1.55676e-05	1.75554	9.54043e-06	Pollen
AL3G34350	10.3368	1.13728e-69	9.44523	5.71158e-59	10.4845	1.27084e-69	14.4549	5.72649e-82	Pollen
AL3G34360	1.37516	1.70318e-05	1.62883	3.29191e-07	2.80813	9.81424e-19	4.05153	1.64544e-33	Pollen
AL3G34440	10.4411	2.75376e-72	9.56024	2.72444e-61	14.767	1.57404e-64	20.605	8.05772e-74	Pollen
AL3G34530	1.21723	1.3493e-11	1.46976	1.88123e-15	1.33033	3.82726e-13	1.4061	1.50837e-11	Pollen
AL3G34560	4.38184	7.86377e-33	6.05576	1.50534e-52	3.03339	1.05048e-16	8.93476	3.76461e-71	Pollen
AL3G34620	6.90201	1.02966e-06	6.66293	2.45518e-06	6.79181	1.57898e-06	4.73276	0.000318374	Pollen
AL3G34680	2.62249	0.0221096	5.07982	6.65168e-05	4.84803	0.000147567	2.52118	0.0331629	Pollen
AL3G34690	1.83783	1.34121e-11	1.58017	6.93347e-09	1.18373	1.68507e-05	1.40555	3.17979e-06	Pollen
AL3G34800	3.23966	9.51957e-20	4.58807	6.7621e-30	2.37097	1.9816e-11	7.61642	1.02667e-65	Pollen
AL3G34810	9.9772	1.49414e-94	9.89354	4.80191e-92	12.7564	1.49987e-129	20.5859	2.34944e-86	Pollen
AL3G34820	1.6108	9.50785e-09	1.46077	2.18131e-07	3.60541	3.23626e-37	3.01647	6.21765e-23	Pollen
AL3G34850	1.4833	7.43435e-13	1.95572	6.06723e-20	1.90451	2.82008e-19	1.33118	1.17394e-09	Pollen
AL3G34880	1.67847	5.31265e-16	1.92679	3.06174e-20	1.09761	1.4806e-07	1.00455	8.92421e-06	Pollen
AL3G34960	3.59646	3.2506e-10	8.28815	2.09582e-25	7.40681	4.13816e-27	6.59601	1.53126e-15	Pollen
AL3G35180	9.97584	6.0892e-112	9.60453	6.06867e-103	10.8264	8.66123e-123	16.3058	1.01243e-158	Pollen
AL3G35210	3.16367	3.13137e-11	2.68708	2.2701e-08	3.62605	6.86353e-13	11.7737	7.08494e-29	Pollen
AL3G35380	3.76612	6.54194e-05	4.80443	1.00692e-05	6.66655	3.71083e-09	3.9694	0.00015577	Pollen
AL3G35600	1.71253	0.00795632	5.13175	3.68236e-12	5.11716	2.12113e-12	6.59723	3.54736e-13	Pollen
AL3G35680	9.88828	3.4443e-71	9.18548	3.4612e-62	12.5791	1.05368e-56	17.1	1.15407e-62	Pollen
AL3G35820	9.04026	1.79301e-158	8.29734	4.40403e-134	8.33536	1.07345e-135	8.28695	5.75761e-103	Pollen
AL3G35870	4.59181	3.25068e-59	4.59939	2.0381e-56	3.96208	6.55437e-45	5.57847	1.41531e-60	Pollen
AL3G36140	2.86193	0.0473296	6.05417	9.03531e-05	6.18305	6.36321e-05	10.2902	3.14463e-08	Pollen
AL3G36150	3.99927	0.000131938	6.28768	1.33645e-07	6.41656	7.49597e-08	10.5225	4.40661e-13	Pollen
AL3G36190	2.90124	3.71539e-05	5.57854	7.28191e-12	5.92291	1.24892e-12	12.6924	1.58473e-25	Pollen
AL3G36210	5.59585	4.93098e-07	7.68822	1.83246e-09	8.53845	2.28115e-11	12.0676	2.44693e-15	Pollen
AL3G36220	3.98189	0.00222137	5.60105	6.38493e-05	4.67494	0.000880406	10.2008	1.8613e-09	Pollen
AL3G36360	3.09909	3.02831e-09	3.73651	1.49998e-12	3.02605	8.15417e-09	7.0478	2.35999e-24	Pollen
AL3G36370	3.46998	2.64505e-09	3.82592	7.07646e-11	2.28519	0.000103774	5.28163	5.25205e-11	Pollen
AL3G36560	5.16438	1.63122e-94	5.39648	2.21309e-101	5.54547	4.38521e-107	4.62372	6.97918e-63	Pollen
AL3G36590	1.8525	0.0272789	2.15671	0.0155169	1.75381	0.042482	2.43331	0.00748986	Pollen
AL3G36640	9.17693	6.23455e-30	10.2113	6.16615e-25	11.7924	1.40879e-31	15.9009	1.09044e-37	Pollen
AL3G36820	9.58437	2.42455e-101	9.27811	3.41202e-91	12.5948	6.66198e-60	12.4477	2.89531e-58	Pollen
AL3G36880	5.7479	8.76613e-21	4.12527	1.15442e-11	5.19464	2.77315e-17	11.9227	1.18713e-46	Pollen
AL3G37060	5.85178	7.5845e-48	5.24927	9.67562e-39	6.55644	4.33697e-59	6.20289	8.41151e-39	Pollen
AL3G37090	4.8882	2.33563e-39	8.77453	1.10196e-32	6.49729	8.02642e-48	5.32114	1.38061e-42	Pollen
AL3G37210	7.67065	1.72338e-10	7.07089	4.13504e-09	7.56045	3.19566e-10	3.27266	0.00740774	Pollen
AL3G37710	3.81472	7.31169e-05	3.20799	0.00093973	4.47672	3.28972e-05	8.53039	1.67387e-11	Pollen
AL3G37790	8.33064	2.95485e-53	7.40984	9.37917e-43	10.2744	3.00775e-68	4.42086	5.89919e-13	Pollen
AL3G37860	2.14244	9.95211e-13	2.2813	8.59889e-14	3.76957	5.14676e-31	2.67877	2.39665e-17	Pollen
AL3G37926	6.68683	6.54163e-25	7.359	2.02358e-18	8.57526	2.73593e-23	13.042	3.29013e-34	Pollen
AL3G38010	4.73779	0.0127438	4.79612	0.0124504	5.64635	0.00298326	9.75247	5.01861e-05	Pollen
AL3G38040	9.38654	6.66346e-86	9.53335	7.64977e-80	12.4308	5.19911e-56	10.9192	5.96064e-42	Pollen
AL3G38250	1.23411	6.50341e-05	1.2575	6.32136e-05	2.03641	1.59444e-10	1.054	0.000925408	Pollen
AL3G38290	5.03678	1.4211e-20	3.73418	6.39095e-13	6.16413	4.16496e-21	3.03721	8.37406e-10	Pollen
AL3G38540	5.72276	1.48539e-09	6.10006	1.33038e-09	6.58961	5.53881e-11	3.45537	3.89857e-05	Pollen
AL3G38590	5.68792	3.65869e-05	5.44199	8.47464e-05	6.29222	4.97571e-06	9.17476	2.41666e-08	Pollen
AL3G38600	7.06315	0.000301723	6.46341	0.000998033	6.23162	0.001559	10.6963	5.09064e-05	Pollen
AL3G38610	4.66918	6.85263e-12	6.3337	1.47838e-15	8.87869	1.14644e-19	10.8771	3.55836e-27	Pollen
AL3G38840	5.57203	5.57173e-33	4.21134	4.69925e-21	3.48608	1.18457e-15	6.26139	3.70244e-36	Pollen
AL3G39170	4.73674	1.22402e-30	5.3356	2.78808e-38	4.10382	2.5261e-23	4.67594	6.18835e-25	Pollen
AL3G39180	9.55541	1.93259e-15	8.59499	9.39595e-13	8.05056	3.99228e-12	13.9117	2.62971e-21	Pollen
AL3G39260	1.37591	6.31133e-07	1.66633	2.56453e-09	1.50567	6.56739e-08	2.74393	1.37418e-18	Pollen
AL3G39530	2.18031	2.30861e-44	2.00018	7.98021e-37	1.33394	1.38834e-17	2.40392	9.0412e-47	Pollen
AL3G39590	4.72578	1.51858e-09	7.30666	3.80736e-16	6.81105	1.35638e-15	11.4244	1.77808e-25	Pollen
AL3G39600	4.64282	3.11128e-07	6.8357	1.79542e-10	5.88257	4.72421e-08	11.0717	2.88054e-17	Pollen
AL3G39700	7.29654	9.08923e-60	7.63991	2.54367e-53	8.25778	1.03039e-53	4.80234	6.34979e-18	Pollen
AL3G39820	2.93426	1.11916e-12	2.96501	7.92979e-13	2.12814	2.91563e-07	2.80811	4.93908e-10	Pollen
AL3G40070	5.55867	1.56201e-156	6.05371	2.74666e-167	6.86041	2.80311e-193	4.41852	3.50021e-87	Pollen
AL3G40080	4.12554	2.63561e-08	3.94578	2.97678e-07	5.0797	4.977e-09	3.30118	0.000465203	Pollen
AL3G40210	8.54302	3.98484e-40	8.96366	6.13853e-37	10.7927	8.90449e-32	16.3432	4.02069e-46	Pollen
AL3G40240	2.30855	6.98604e-05	1.27541	0.0297443	3.15662	9.0559e-07	5.59843	1.0439e-17	Pollen
AL3G40290	2.56956	1.10046e-08	3.80686	6.63433e-16	3.52784	2.76513e-14	2.57764	6.0422e-08	Pollen
AL3G40310	6.85406	6.97548e-16	7.85918	9.53827e-17	7.98807	3.09276e-17	12.4565	2.82521e-26	Pollen
AL3G40420	3.95204	2.19532e-05	3.61032	0.000114622	2.72383	0.00400087	2.14766	0.0406086	Pollen
AL3G40440	8.57981	8.13327e-121	7.86373	7.12987e-104	8.84942	4.02447e-108	5.60207	1.02532e-15	Pollen
AL3G40450	4.82425	1.97416e-41	4.37377	4.41809e-34	4.66417	2.57211e-38	4.64285	2.20483e-34	Pollen
AL3G40560	6.18903	2.69907e-12	5.97743	2.02651e-10	7.84526	3.16822e-15	6.48149	1.77503e-14	Pollen
AL3G40570	2.51202	3.36437e-20	2.22348	5.40434e-16	1.86284	1.01884e-11	1.77748	1.49356e-09	Pollen
AL3G40620	2.81269	2.37653e-10	3.93506	2.75315e-17	2.76934	6.25746e-10	1.84146	8.95732e-05	Pollen
AL3G40790	2.07992	0.000223929	4.57582	1.84613e-11	3.59472	3.60813e-09	3.78844	7.45072e-08	Pollen
AL3G40850	10.6785	5.9643e-73	9.62179	9.41953e-61	12.9415	3.75973e-74	20.0316	7.60181e-70	Pollen
AL3G40860	11.0302	4.01278e-84	9.59791	1.64928e-67	14.0578	1.72961e-61	19.8906	1.17282e-71	Pollen
AL3G41080	10.1758	1.28838e-07	10.2812	1.18881e-07	9.21679	1.38197e-06	13.9696	5.81788e-10	Pollen
AL3G41170	3.77156	2.16468e-09	4.74906	1.61798e-12	2.70493	1.6574e-05	2.92738	1.64064e-05	Pollen
AL3G41210	7.61325	2.99518e-08	7.0135	3.4828e-07	7.14238	2.1489e-07	11.2529	5.1177e-10	Pollen
AL3G41250	3.66058	1.27374e-31	6.33147	5.29917e-80	3.98443	7.91322e-37	6.84648	1.76337e-73	Pollen
AL3G41910	9.24335	2.8955e-60	7.95122	1.90405e-59	9.48648	5.06454e-44	9.79403	1.01575e-37	Pollen
AL3G42050	4.01609	3.70544e-192	3.30073	4.31885e-130	2.63578	8.27269e-84	5.9578	3.00825e-267	Pollen
AL3G42110	2.42022	0.000208987	2.51471	0.000215644	4.25921	9.99998e-08	2.15537	0.00100717	Pollen
AL3G42420	4.79044	9.80065e-07	3.44866	0.000320668	6.26286	5.94861e-08	5.79723	1.07501e-07	Pollen
AL3G42490	1.72451	2.60534e-09	1.78963	1.00657e-09	1.76502	1.54319e-09	1.46859	1.63465e-06	Pollen
AL3G42750	4.89622	0.00155754	3.02837	0.0480702	4.78603	0.00204139	5.83571	0.000658905	Pollen
AL3G42760	4.40694	6.1657e-12	1.91449	0.00269035	5.30868	6.32728e-15	4.37394	3.79118e-10	Pollen
AL3G42890	4.35685	1.67619e-12	3.96128	5.1784e-10	4.7374	2.81304e-11	11.2767	2.11145e-25	Pollen
AL3G43410	2.5018	0.000450382	1.55003	0.0318402	2.52402	0.00058368	2.83216	0.000215777	Pollen
AL3G43440	5.88417	5.70794e-09	4.43909	8.2774e-06	5.17195	2.72226e-07	5.79514	1.31704e-07	Pollen
AL3G43680	2.39699	1.40027e-11	4.43152	9.5194e-29	4.95955	5.36587e-33	1.87586	1.92864e-07	Pollen
AL3G43920	5.80761	7.15501e-06	8.33964	8.50842e-09	8.83874	1.5027e-09	10.5759	9.13183e-11	Pollen
AL3G43960	6.47093	6.89296e-09	6.85872	1.3527e-08	7.65486	1.01315e-09	7.20461	3.39391e-09	Pollen
AL3G43970	10.6881	7.27244e-60	10.1969	1.90879e-54	14.4339	5.92065e-65	18.1933	1.72385e-74	Pollen
AL3G44110	6.98421	6.57312e-101	6.44526	6.03551e-86	7.20144	2.95852e-105	5.96907	1.41609e-65	Pollen
AL3G44180	4.14157	2.3245e-06	8.19903	1.09593e-18	9.19274	6.73403e-21	16.0506	6.5884e-32	Pollen
AL3G44770	8.31924	5.71992e-33	9.82007	7.92067e-31	12.1664	7.28633e-36	16.274	2.20013e-42	Pollen
AL3G45230	2.67338	2.58173e-13	2.58876	1.66482e-12	3.59023	1.8483e-22	2.04506	3.63072e-07	Pollen
AL3G45250	10.5427	1.73015e-96	9.75993	1.17593e-83	15.8539	4.84827e-73	17.5497	9.28842e-108	Pollen
AL3G45410	5.62101	4.80931e-16	9.45154	1.16947e-21	10.3018	1.71787e-25	13.2258	3.05975e-29	Pollen
AL3G45480	8.74372	9.53485e-48	9.81771	4.13859e-41	12.1216	8.94419e-41	12.8628	8.54432e-61	Pollen
AL3G45540	9.85698	5.43359e-82	9.22508	2.45784e-72	11.9072	1.25751e-56	9.7097	1.84558e-55	Pollen
AL3G45840	2.58915	0.000213125	1.57218	0.026907	3.29512	7.54538e-06	1.95774	0.00545325	Pollen
AL3G46070	3.2335	1.81236e-09	2.20954	3.36867e-05	2.39855	6.76568e-06	4.26586	3.58966e-15	Pollen
AL3G46120	5.97183	0.0074991	4.65076	0.0408978	5.86166	0.00886918	5.51623	0.0166877	Pollen
AL3G46160	6.09531	3.34632e-05	5.13489	0.000526022	3.25162	0.0195332	5.08704	0.000569363	Pollen
AL3G46270	2.38233	0.0465931	4.07368	0.00172069	4.20256	0.00120949	6.18612	2.97542e-05	Pollen
AL3G46480	3.90042	3.2433e-20	2.26967	1.01783e-07	3.6352	1.0787e-17	5.48855	1.28738e-32	Pollen
AL3G46890	4.6319	2.45866e-07	10.0552	1.46911e-18	8.72203	1.42955e-14	14.2922	5.86619e-25	Pollen
AL3G47100	8.77868	8.82e-47	9.3915	1.2966e-44	12.6	2.13939e-42	10.3074	2.93636e-49	Pollen
AL3G47270	5.362	1.08317e-09	5.23886	4.55505e-09	8.68829	7.43328e-15	16.2147	1.14958e-28	Pollen
AL3G47440	8.02428	1.12323e-21	8.98117	7.42185e-19	7.9211	9.01935e-20	6.35763	1.39676e-16	Pollen
AL3G47670	11.3993	4.34111e-120	10.002	7.14721e-94	11.7018	6.04136e-124	13.6633	3.23699e-132	Pollen
AL3G47750	2.75468	4.28525e-42	2.41575	4.27994e-32	2.01439	1.86118e-23	4.06357	4.84658e-74	Pollen
AL3G47970	2.70809	4.09377e-07	4.53954	1.48365e-13	3.99823	4.83645e-12	2.29609	2.73154e-05	Pollen
AL3G48070	2.95187	2.08384e-09	1.48331	0.00330037	3.72688	4.54241e-14	2.96177	3.27622e-08	Pollen
AL3G48160	8.23484	9.29279e-07	7.61943	5.77459e-06	9.83372	1.27576e-08	4.45377	0.00200011	Pollen
AL3G48180	6.59154	9.79259e-90	8.27338	1.00712e-121	10.743	1.63437e-121	13.523	4.04597e-176	Pollen
AL3G48190	4.86113	2.30207e-05	6.74696	1.42139e-07	6.51517	3.98085e-07	11.3429	9.76485e-13	Pollen
AL3G48230	3.19056	5.89304e-07	2.02813	0.00158035	3.27012	4.9437e-07	2.91631	9.85665e-06	Pollen
AL3G48340	5.48835	1.08202e-86	6.3896	4.51927e-101	5.50432	2.46214e-84	3.99566	1.59634e-43	Pollen
AL3G48470	8.76804	5.46058e-54	10.1918	5.08544e-60	13.5948	4.29531e-50	18.4239	1.06732e-60	Pollen
AL3G48530	2.3456	2.86415e-08	2.36441	3.64616e-08	1.83362	1.65396e-05	2.58139	3.53227e-08	Pollen
AL3G48540	6.92745	2.13842e-31	6.95666	9.32076e-26	8.9683	2.17757e-25	10.4439	1.93776e-40	Pollen
AL3G48550	6.97878	9.87042e-95	7.25564	4.74134e-97	8.33481	7.39382e-116	8.96044	1.50791e-107	Pollen
AL3G48670	2.59466	1.43524e-14	1.65258	1.14087e-06	2.67042	3.4829e-15	2.16573	1.56987e-08	Pollen
AL3G48800	4.78897	1.54446e-86	4.09447	6.85593e-64	4.48024	3.30577e-75	1.71663	2.14041e-10	Pollen
AL3G48920	6.36014	9.71509e-67	5.89144	1.83052e-56	7.17712	7.97582e-67	3.59676	5.88433e-16	Pollen
AL3G48980	7.98402	1.18973e-44	9.00385	8.59885e-38	10.6068	4.68064e-33	15.7964	2.6336e-47	Pollen
AL3G49070	4.79864	6.50651e-07	4.30226	9.35486e-06	4.31522	8.20016e-06	5.46342	1.54144e-06	Pollen
AL3G49090	4.81029	0.000437664	5.85194	5.74387e-05	5.62015	0.000116283	10.8056	8.78568e-10	Pollen
AL3G49450	10.4761	2.87179e-71	10.2428	4.03383e-67	15.8754	9.46927e-66	19.7677	3.75383e-68	Pollen
AL3G49670	4.02513	1.10282e-10	4.30879	2.73945e-11	3.93494	5.00852e-10	6.07055	5.18792e-21	Pollen
AL3G49800	4.89776	2.94701e-18	5.64654	1.09094e-17	5.34231	6.93437e-18	4.15938	2.05169e-08	Pollen
AL3G49860	5.48909	8.81347e-11	3.9382	1.77441e-06	3.606	1.07034e-05	3.17482	0.000234987	Pollen
AL3G49870	2.96635	8.43179e-09	2.66084	3.48414e-07	1.78163	0.000517657	2.12423	0.00015486	Pollen
AL3G49940	5.1671	1.41099e-06	5.83765	8.55342e-07	7.04856	2.38146e-09	6.92689	4.59535e-06	Pollen
AL3G49980	1.60038	1.88637e-05	1.1076	0.00371392	1.73175	5.18304e-06	1.05093	0.00715238	Pollen
AL3G49990	2.30894	7.3956e-08	2.60982	2.66641e-09	4.58841	9.35694e-21	3.16501	1.17229e-12	Pollen
AL3G50040	8.28675	1.23745e-66	8.59388	5.92341e-53	10.6615	1.89008e-38	13.8224	6.87335e-60	Pollen
AL3G50160	3.17971	5.17497e-40	2.04022	1.54188e-17	2.84637	3.85495e-32	2.34596	1.66642e-12	Pollen
AL3G50250	4.62336	1.81757e-86	8.29519	2.75682e-88	6.5849	4.2117e-115	2.21048	2.49234e-16	Pollen
AL3G50310	3.70496	5.66893e-19	4.26543	1.79294e-23	4.23015	2.37298e-23	6.06777	5.88698e-38	Pollen
AL3G50430	5.12303	1.05265e-51	3.86763	1.6455e-30	5.23218	1.04396e-52	9.24543	1.09269e-111	Pollen
AL3G50490	5.66592	3.55049e-61	5.66317	7.57287e-58	5.44614	1.63191e-55	2.83503	8.73315e-16	Pollen
AL3G50500	3.18282	0.000120053	2.61739	0.00180047	2.78255	0.000919611	6.54146	3.30901e-12	Pollen
AL3G50810	3.93903	1.09372e-56	3.99537	2.09612e-57	4.88678	6.41751e-83	5.69887	8.25005e-94	Pollen
AL3G50830	1.60184	5.7204e-16	2.73671	3.71654e-40	2.86463	6.5082e-44	1.63682	1.86682e-13	Pollen
AL3G50920	2.94828	3.67728e-16	6.04715	6.15489e-51	6.67742	1.30669e-56	5.4936	4.85876e-45	Pollen
AL3G50930	10.3798	9.02751e-80	9.22967	1.01751e-65	11.351	1.05097e-79	19.3967	2.57754e-69	Pollen
AL3G51060	2.41717	8.31187e-90	2.33423	2.04582e-79	3.00289	2.99643e-121	1.63656	1.41816e-40	Pollen
AL3G51070	1.15002	0.00478016	2.57865	6.61343e-09	1.18032	0.00444683	1.50244	0.000786068	Pollen
AL3G51250	6.97244	2.44876e-09	7.03042	1.03559e-08	8.72896	1.21785e-11	12.0594	6.9388e-16	Pollen
AL3G51270	1.54583	0.000207206	4.38809	2.45803e-16	1.68911	6.73332e-05	1.65726	0.000355059	Pollen
AL3G51380	10.2168	2.43771e-61	8.93761	6.3762e-50	12.4673	1.03634e-50	10.6122	1.56335e-63	Pollen
AL3G51530	5.37811	2.99336e-14	5.75023	3.10849e-13	7.37166	1.62305e-14	2.97327	1.56546e-05	Pollen
AL3G51540	5.58347	8.51786e-99	5.1777	1.21478e-84	4.62454	8.11923e-69	5.02346	2.42616e-70	Pollen
AL3G51610	4.51341	9.23927e-13	3.98523	3.71136e-10	7.21345	9.93403e-15	7.2253	2.42623e-22	Pollen
AL3G51760	9.87427	3.76502e-70	9.07275	6.67943e-60	11.0874	1.15428e-77	18.5654	1.75605e-65	Pollen
AL3G51990	6.42775	1.32474e-05	7.42734	2.45654e-06	5.64309	0.000119282	6.43379	4.09682e-06	Pollen
AL3G52000	7.40319	1.89884e-06	7.16411	4.1148e-06	6.57165	2.5932e-05	6.41356	0.000547522	Pollen
AL3G52220	5.52412	2.9455e-05	5.64572	1.9371e-05	5.7746	1.25132e-05	9.88533	1.11503e-09	Pollen
AL3G52230	6.31052	3.79753e-13	8.41561	5.39496e-15	9.26584	6.89882e-18	13.3749	2.57513e-24	Pollen
AL3G52270	8.60533	1.37277e-25	7.40088	1.74713e-22	10.0386	9.35247e-26	7.16934	2.57578e-20	Pollen
AL3G52280	4.2428	1.74911e-06	2.50935	0.00348807	5.35548	2.34238e-07	8.49728	1.29212e-14	Pollen
AL3G52290	5.97914	1.39297e-05	6.47748	2.53717e-06	6.60637	1.61292e-06	9.63564	1.05801e-08	Pollen
AL3G52600	2.03721	1.09051e-07	1.69335	1.19893e-05	4.64452	4.0365e-29	4.10479	1.32818e-18	Pollen
AL3G52650	7.91081	5.41514e-15	9.01126	2.11798e-15	9.86149	3.57503e-18	13.9724	5.65006e-24	Pollen
AL3G52690	3.22715	1.01513e-20	3.46954	1.77698e-23	3.95807	6.26191e-30	3.72131	5.87999e-23	Pollen
AL3G52870	8.14709	2.49375e-11	7.54734	6.52929e-10	6.95488	1.39071e-08	7.9229	1.05035e-09	Pollen
AL3G52880	8.04097	4.95702e-18	7.73241	2.07194e-15	9.2895	6.12151e-21	13.3993	1.70937e-28	Pollen
AL3G52890	6.67494	2.55959e-05	6.43586	5.08114e-05	6.92542	1.25384e-05	11.0389	2.2762e-08	Pollen
AL3G52900	8.69557	1.43256e-39	9.63963	2.51661e-33	11.9861	6.04386e-38	15.5164	3.22439e-42	Pollen
AL3G52910	7.77589	7.69423e-19	8.99133	2.24128e-24	12.0215	1.47859e-36	19.3818	1.19477e-45	Pollen
AL3G52920	1.5642	5.67296e-08	2.60799	1.10825e-18	1.28097	1.06541e-05	2.21248	4.6355e-13	Pollen
AL3G53070	2.32049	0.00911117	2.28536	0.0145052	3.46353	0.000885993	6.62545	9.50644e-10	Pollen
AL3G53170	2.55125	1.01085e-32	2.21953	8.49003e-25	1.92004	3.38918e-19	2.34865	1.18394e-25	Pollen
AL3G53270	8.07912	0	7.68831	0	8.79239	0	7.29154	3.11397e-253	Pollen
AL3G53410	9.37465	8.80034e-66	9.56746	1.54824e-62	14.0846	3.01405e-56	16.5196	2.38058e-61	Pollen
AL3G53420	5.40125	2.44008e-176	5.38202	1.0755e-168	6.77264	3.20011e-231	6.35659	2.16033e-177	Pollen
AL3G53470	6.1315	6.24463e-22	6.61639	5.89439e-23	7.67613	3.73553e-26	4.61904	1.1414e-12	Pollen
AL3G53780	2.18967	1.96394e-30	2.28881	1.04753e-32	2.98048	9.57202e-54	3.26843	1.00666e-56	Pollen
AL3G53790	6.26923	3.40811e-41	8.73068	2.24256e-69	7.28833	1.46167e-53	9.67025	4.28572e-74	Pollen
AL3G53830	7.92291	5.2074e-86	7.42223	1.72037e-75	8.14262	4.89786e-90	9.51519	2.09516e-85	Pollen
AL3G53940	5.36513	0.0031786	5.48673	0.00254517	5.61561	0.00200185	3.69323	0.0229413	Pollen
AL3G54000	2.9983	3.90676e-13	3.01911	2.7301e-13	3.49789	2.35168e-17	5.66395	3.27555e-36	Pollen
AL3G54090	3.29951	5.47797e-17	2.38804	1.01898e-09	2.92187	1.63304e-13	1.8003	1.75106e-05	Pollen
AL3G54110	2.74538	1.95164e-65	2.19156	5.03976e-42	2.98648	1.57486e-74	4.01128	2.70268e-67	Pollen
AL3G54200	1.69475	0.020049	2.06141	0.00585149	1.95471	0.00843464	6.98465	2.71502e-14	Pollen
AL3G54210	2.30186	1.6692e-07	1.8565	2.92936e-05	2.00575	6.12097e-06	3.68922	9.4913e-09	Pollen
AL419U10010	5.9314	1.35099e-09	5.38694	4.21069e-08	8.39825	4.60633e-13	5.50752	1.88267e-06	Pollen
AL41U10030	2.64173	6.50905e-07	2.00226	0.00018141	4.37	1.74994e-10	10.5213	1.20212e-22	Pollen
AL4G10320	9.1505	5.08489e-18	7.77298	4.50255e-15	10.8544	4.84433e-21	7.94539	1.50847e-14	Pollen
AL4G10480	2.5278	4.50603e-06	2.15956	0.000123663	4.71672	3.4811e-10	4.70958	4.93335e-13	Pollen
AL4G10610	2.96	1.27904e-06	7.79465	1.69803e-16	5.93465	2.62233e-16	3.0869	1.0554e-05	Pollen
AL4G10660	9.32249	3.01049e-87	9.24581	7.59349e-82	11.2757	1.95405e-85	12.3288	1.5299e-106	Pollen
AL4G10710	1.78197	7.74072e-18	2.06864	1.98554e-23	3.34754	5.68314e-58	2.96666	3.97927e-33	Pollen
AL4G10730	8.46744	1.15921e-154	7.369	8.31831e-121	11.1397	4.34921e-153	11.7217	1.4765e-233	Pollen
AL4G11050	2.08022	1.54986e-10	4.52723	7.04849e-37	1.71836	1.48591e-07	4.72293	1.09726e-40	Pollen
AL4G11190	2.97528	6.04388e-08	3.06429	4.55901e-08	4.18136	1.01588e-12	3.82538	1.22628e-06	Pollen
AL4G11260	1.38511	6.34004e-05	2.23451	1.36037e-10	1.53169	1.04534e-05	2.74784	2.71288e-13	Pollen
AL4G11310	10.6054	1.60542e-64	9.44382	1.76377e-52	9.54397	1.18806e-53	20.0995	2.28803e-67	Pollen
AL4G11370	4.11091	0.000112469	5.6924	9.3145e-08	3.50742	0.00108524	3.60667	0.00223268	Pollen
AL4G11410	1.38713	7.88922e-06	2.10146	2.28117e-11	2.01647	1.1862e-10	1.99251	2.69342e-09	Pollen
AL4G11490	1.79402	2.62946e-05	3.86974	5.787e-19	3.12611	2.89066e-13	2.84456	4.0422e-09	Pollen
AL4G11660	10.3938	1.12598e-126	10.0585	1.04744e-111	14.1663	1.07574e-67	18.6352	1.86443e-75	Pollen
AL4G11750	4.39463	1.18769e-11	3.38037	1.30063e-07	4.22095	1.37811e-10	3.31268	4.60364e-07	Pollen
AL4G11780	8.93237	1.44495e-27	9.93545	3.64442e-27	7.02712	6.6174e-26	13.3561	7.58617e-33	Pollen
AL4G12040	2.49768	2.5083e-27	3.05376	1.99237e-39	3.51713	2.08121e-51	1.18825	0.000125592	Pollen
AL4G12090	3.54805	0.00298722	3.36954	0.00676262	2.3005	0.0492416	4.70126	0.000358899	Pollen
AL4G12100	5.49815	1.10174e-41	5.67332	8.71372e-44	5.19121	3.08913e-37	6.00539	4.5872e-33	Pollen
AL4G12230	3.41172	2.84253e-18	3.05851	9.70178e-15	2.27357	4.39871e-09	1.35325	0.00104786	Pollen
AL4G12240	3.6959	1.08936e-29	3.41525	1.72726e-25	5.75219	6.20531e-67	2.99885	6.77517e-17	Pollen
AL4G12270	1.76498	1.06526e-13	1.70407	1.07368e-12	3.72026	3.22805e-49	2.06146	8.82573e-16	Pollen
AL4G12330	1.32287	0.0001129	2.41988	8.14909e-13	2.2596	2.44395e-11	1.50131	6.86519e-05	Pollen
AL4G12380	6.49258	2.62799e-06	8.78364	4.08993e-09	8.91252	2.48666e-09	13.021	1.95425e-12	Pollen
AL4G12390	4.5205	0.00494196	4.22838	0.00973758	5.43928	0.000751433	9.55327	1.88835e-06	Pollen
AL4G12440	8.11142	2.42959e-38	8.29834	8.48288e-38	5.52221	1.0587e-19	17.1484	6.39566e-50	Pollen
AL4G12480	4.27294	0.00114138	5.06856	0.000133826	4.47609	0.000806796	7.44416	2.11974e-06	Pollen
AL4G12600	5.3345	2.58994e-13	6.48216	2.89301e-13	7.53786	1.89841e-14	8.31616	1.89415e-19	Pollen
AL4G12880	4.46725	5.3699e-30	4.66526	2.08737e-32	4.63745	4.34731e-32	3.79121	1.05779e-18	Pollen
AL4G13200	2.31178	1.67839e-26	1.78471	2.71757e-16	1.14537	1.67346e-07	1.42104	3.35181e-09	Pollen
AL4G13230	1.3671	0.0020807	1.09801	0.0148751	1.55708	0.000436432	2.14832	2.09004e-05	Pollen
AL4G13260	1.14129	0.00164988	2.43006	7.13475e-12	4.03236	5.05675e-30	1.35999	0.000571678	Pollen
AL4G13630	8.865	7.54482e-60	9.4954	3.1219e-38	11.3685	4.78473e-45	10.1152	1.80321e-67	Pollen
AL4G13930	10.607	2.82993e-77	10.0931	8.20182e-70	15.1319	2.46505e-61	15.9207	8.25674e-96	Pollen
AL4G14080	4.19217	4.34064e-13	3.44719	2.56738e-09	3.81327	5.12407e-11	2.37919	0.000117674	Pollen
AL4G14120	2.02165	0.00151647	2.67725	4.49859e-05	2.8313	1.58735e-05	2.36855	0.00135184	Pollen
AL4G14140	3.12708	0.00207968	4.45207	6.24013e-05	5.81318	1.73485e-06	11.0019	3.35147e-14	Pollen
AL4G14150	8.70825	7.25357e-21	6.63309	1.59847e-15	8.91087	1.4444e-18	7.51606	5.06403e-20	Pollen
AL4G14170	6.50606	1.03675e-26	7.03744	1.00706e-25	4.89828	2.47242e-17	7.30534	2.23486e-27	Pollen
AL4G14190	3.36828	1.74719e-48	4.46357	6.69208e-74	3.84496	1.84014e-59	2.10415	8.33361e-17	Pollen
AL4G14670	6.263	5.70628e-37	6.69536	1.50909e-32	6.94339	1.39484e-33	14.2526	2.85215e-42	Pollen
AL4G14760	6.86287	0.00670914	5.5418	0.0311128	6.39203	0.0120894	9.44661	0.00166231	Pollen
AL4G14770	10.671	5.42543e-105	9.48813	5.82153e-89	14.7851	2.96756e-67	14.9787	1.47719e-125	Pollen
AL4G14880	10.9007	1.23457e-96	9.9829	9.49871e-82	13.0695	2.26018e-117	18.6908	3.17906e-127	Pollen
AL4G14930	5.43669	1.30109e-05	4.11559	0.00111622	4.60515	0.000248591	9.43808	1.55264e-09	Pollen
AL4G15080	8.47952	1.93754e-34	8.67794	1.43053e-26	8.81219	7.2745e-27	7.9102	1.07809e-34	Pollen
AL4G15090	1.28131	0.00611286	2.2898	1.47706e-06	1.45283	0.0020145	3.71139	2.34977e-13	Pollen
AL4G15310	1.57236	1.59352e-07	2.14549	2.59129e-12	2.09392	6.69437e-12	1.19972	0.00037417	Pollen
AL4G15340	4.30774	0.00044465	2.84798	0.0149131	5.13005	4.9761e-05	9.02387	1.64393e-09	Pollen
AL4G15630	2.6051	0.000371199	2.23062	0.00276744	2.52184	0.000739973	4.04181	7.26565e-07	Pollen
AL4G15760	2.46123	2.36913e-59	2.92922	5.43547e-80	2.218	4.23886e-48	2.72616	3.62611e-60	Pollen
AL4G15870	3.31993	2.92836e-22	3.55022	4.36197e-25	6.04387	1.33416e-64	4.41116	4.42825e-33	Pollen
AL4G16230	6.78841	1.59867e-16	5.40571	2.58066e-13	3.18137	5.34319e-07	3.47635	6.4761e-08	Pollen
AL4G16620	3.79341	1.65885e-31	3.3406	1.17708e-24	4.91577	4.79131e-49	5.20047	7.52869e-48	Pollen
AL4G16770	7.87121	2.68991e-13	7.75047	1.52712e-12	8.24108	1.49972e-13	6.42887	5.69911e-09	Pollen
AL4G16780	2.70631	4.15512e-11	2.6227	1.88743e-10	1.91557	3.58941e-06	3.85014	7.7397e-17	Pollen
AL4G16870	6.83819	1.30047e-72	6.85948	2.54298e-68	5.7388	5.06256e-54	7.53427	6.20906e-54	Pollen
AL4G16990	1.16037	4.46105e-07	1.54147	5.13807e-11	2.49317	8.63754e-25	1.79244	4.03662e-14	Pollen
AL4G17060	10.8656	3.14556e-119	9.86259	4.68332e-104	12.8063	1.30129e-84	9.86091	4.29288e-48	Pollen
AL4G17120	6.22984	6.54112e-05	4.103	0.00778133	5.75899	0.000239094	4.4244	0.00121406	Pollen
AL4G17380	5.44921	2.87387e-06	5.661	5.16976e-06	4.43029	9.60575e-05	11.6393	7.68749e-14	Pollen
AL4G17660	2.93994	0.0280007	4.022	0.00255056	6.42178	5.10406e-06	2.99608	0.0360859	Pollen
AL4G17700	2.59309	1.15609e-23	2.58091	1.59207e-22	4.03499	9.70663e-45	1.27167	1.35325e-06	Pollen
AL4G17830	3.69438	8.5505e-43	7.61302	4.26301e-75	5.23456	2.68946e-71	2.6806	1.86691e-22	Pollen
AL4G18190	7.71399	1.91933e-20	8.8588	8.31168e-21	8.98768	2.30293e-21	13.4553	4.67908e-30	Pollen
AL4G18540	4.2737	1.91011e-15	3.78166	3.55571e-12	4.27968	3.49987e-14	3.97641	7.88226e-16	Pollen
AL4G18590	2.75512	0.00690661	3.53303	0.00188317	5.13127	1.41569e-05	9.60172	2.74273e-11	Pollen
AL4G18930	2.72375	1.05865e-17	3.62784	4.71164e-27	1.96097	6.70862e-10	1.56075	8.6077e-06	Pollen
AL4G19000	3.08327	2.05628e-05	3.46901	2.73278e-06	3.27959	7.95214e-06	1.99024	0.0119825	Pollen
AL4G19100	10.9812	9.51409e-99	9.95968	3.00345e-83	9.44762	7.67578e-77	20.5742	7.98061e-80	Pollen
AL4G19110	4.73566	0.00295374	5.15338	0.00132773	3.21579	0.0386084	6.13698	0.00156213	Pollen
AL4G19200	10.5428	5.72909e-110	9.71611	3.59203e-94	11.8802	2.49118e-125	20.7467	1.35652e-84	Pollen
AL4G19290	1.88056	2.60076e-05	1.81437	5.38848e-05	1.80066	6.13892e-05	2.91066	1.43676e-09	Pollen
AL4G19310	10.047	9.31133e-131	9.22188	3.73575e-114	13.3195	2.06944e-62	18.8723	3.90843e-77	Pollen
AL4G19600	2.40942	0.0047799	3.9737	6.31664e-06	2.57544	0.00273474	4.49171	3.40103e-06	Pollen
AL4G19810	2.05214	0.00252814	4.38209	2.42457e-08	5.14874	1.62058e-09	3.16866	4.77492e-06	Pollen
AL4G19990	1.17646	1.51022e-05	1.23459	6.21164e-06	1.8929	3.61369e-12	1.96751	1.24e-11	Pollen
AL4G20060	11.407	6.34877e-121	9.84695	1.22388e-94	13.8558	1.76307e-111	20.5059	2.45057e-82	Pollen
AL4G20250	3.01631	1.17504e-09	2.51833	4.89056e-07	2.88439	1.27222e-08	4.62999	8.57548e-15	Pollen
AL4G20390	1.55581	1.77781e-10	1.75958	6.92925e-13	1.08058	1.1728e-05	1.50002	8.66227e-09	Pollen
AL4G20480	1.88881	0.0271793	1.83892	0.0411481	1.75198	0.0478435	5.13626	9.06628e-08	Pollen
AL4G20500	2.54331	0.0142508	2.8684	0.00668446	6.12599	6.60172e-07	10.9564	1.8583e-13	Pollen
AL4G20610	2.66881	3.94643e-11	2.03229	5.67843e-07	2.3413	7.94735e-09	2.75275	3.13362e-10	Pollen
AL4G20700	4.91243	0.00151256	3.55076	0.0196476	5.83181	0.000180381	9.94019	3.37491e-07	Pollen
AL4G20930	10.769	1.21963e-37	9.4479	2.92939e-29	10.2981	1.54246e-34	11.5041	3.26617e-51	Pollen
AL4G21080	8.17293	5.45048e-38	7.5143	2.27448e-32	7.80246	1.06355e-34	7.519	7.59129e-28	Pollen
AL4G21120	2.13885	2.78295e-39	2.3208	4.42851e-45	1.42275	3.88511e-18	2.66722	1.07264e-52	Pollen
AL4G21200	1.35579	6.14793e-06	1.41907	2.5372e-06	2.1608	7.85409e-13	1.47572	3.97814e-06	Pollen
AL4G21440	7.34741	1.75628e-05	6.80688	8.1333e-05	8.38085	1.22789e-06	4.05918	0.0174598	Pollen
AL4G21510	3.11077	0.000590187	5.81873	5.07711e-08	5.8085	3.38828e-08	3.4851	0.00128596	Pollen
AL4G21580	7.16898	1.97855e-15	7.14533	2.04805e-13	5.66429	5.98226e-12	2.69784	0.000378915	Pollen
AL4G21590	1.04388	3.56792e-06	1.18936	1.36355e-07	1.07006	2.21825e-06	1.98709	8.38286e-15	Pollen
AL4G21690	6.484	6.06354e-15	5.90324	1.29965e-12	6.69692	1.76696e-14	5.23469	2.26229e-07	Pollen
AL4G21720	4.34052	3.294e-06	8.84258	2.52783e-14	8.9451	1.47621e-14	10.8924	3.60158e-18	Pollen
AL4G21820	7.91975	2.50284e-07	7.68068	5.75851e-07	7.80956	3.77994e-07	4.51428	0.00037519	Pollen
AL4G21900	4.17082	0.011953	5.5027	0.00152709	5.99225	0.000532946	7.0435	4.75653e-05	Pollen
AL4G21910	5.91692	5.90737e-17	8.19648	2.80219e-20	2.4196	0.00049544	8.11922	9.59481e-21	Pollen
AL4G21960	9.82001	1.89915e-55	9.31878	1.84951e-48	9.2521	1.31236e-50	11.5176	5.20264e-58	Pollen
AL4G21970	4.73592	0.0013959	4.13616	0.00564544	4.62572	0.0018554	7.20422	4.53038e-05	Pollen
AL4G22070	2.44638	0.0268551	2.61469	0.0237985	5.25653	2.47143e-05	6.53233	2.13072e-06	Pollen
AL4G22090	2.71344	1.67067e-09	4.31162	2.36678e-21	4.71569	4.67997e-25	2.43805	5.62343e-07	Pollen
AL4G22340	5.28456	0.000140477	4.03279	0.00391719	5.31424	0.000146375	8.97328	1.47773e-07	Pollen
AL4G23080	2.99487	1.15606e-07	2.7994	9.72312e-07	2.88065	4.49646e-07	1.56226	0.00947725	Pollen
AL4G23090	1.64423	2.52774e-08	1.76234	2.53273e-09	2.4542	9.69961e-17	2.76016	6.27162e-18	Pollen
AL4G23160	10.3026	1.57713e-31	9.4924	6.96116e-28	12.0644	6.60897e-30	16.8931	6.5533e-39	Pollen
AL4G23170	4.32361	3.63495e-21	4.93193	1.22564e-26	4.50022	1.19896e-22	9.30212	8.08521e-47	Pollen
AL4G23180	4.3196	1.08374e-05	4.76353	4.15389e-06	3.46049	0.000400662	4.4324	0.00011409	Pollen
AL4G23600	6.89189	8.02788e-05	5.93147	0.000752292	6.42103	0.000253742	6.29492	0.000250383	Pollen
AL4G23610	5.76408	2.35803e-72	7.51396	1.49267e-101	6.54026	5.51968e-87	4.61974	3.01395e-41	Pollen
AL4G24570	3.21097	1.51495e-14	4.71896	3.43848e-26	3.01685	6.95647e-13	6.24346	7.16845e-20	Pollen
AL4G24580	3.35669	9.25678e-10	4.70167	3.33231e-13	3.65015	2.01172e-10	4.76537	2.29097e-10	Pollen
AL4G24590	4.40123	0.00804043	5.67254	0.00076952	3.9681	0.0181695	4.43159	0.0166972	Pollen
AL4G24670	2.95858	1.70034e-07	1.58911	0.00511457	5.56797	9.56541e-14	2.73771	2.74501e-06	Pollen
AL4G24680	8.48499	9.86705e-18	5.49071	1.08192e-09	3.54097	7.68789e-05	6.42073	5.51844e-11	Pollen
AL4G24940	4.07655	0.000184547	2.97603	0.00682376	2.78725	0.0113513	7.07514	1.45306e-07	Pollen
AL4G24990	1.34074	0.00030844	1.45711	0.000124821	1.07912	0.00435665	1.84238	3.14636e-06	Pollen
AL4G25140	3.99496	0.00504127	6.02704	6.57462e-05	5.07391	0.000867143	9.12811	3.49951e-07	Pollen
AL4G25220	5.10727	1.68464e-22	6.00358	1.54792e-30	3.86878	1.89932e-13	5.86265	4.22959e-21	Pollen
AL4G25340	3.37093	1.29657e-60	3.69389	4.94265e-64	3.68515	3.19436e-65	3.19962	3.42558e-43	Pollen
AL4G25390	8.42651	2.97684e-76	9.19806	4.48745e-78	9.323	2.83737e-80	7.04355	7.8386e-56	Pollen
AL4G25410	2.46715	2.00903e-11	1.93559	1.70358e-07	2.79869	6.24337e-14	1.65588	3.01149e-05	Pollen
AL4G25550	2.23309	0.00976806	3.56326	0.000727623	4.41138	3.45983e-05	9.23675	3.14594e-13	Pollen
AL4G25580	7.12347	4.91549e-35	7.08935	1.01876e-32	9.57963	1.72858e-33	5.88328	4.01847e-21	Pollen
AL4G25620	2.57323	1.68869e-10	2.69622	3.97267e-11	4.37949	5.34632e-24	3.11603	9.39316e-11	Pollen
AL4G25770	3.5183	2.41457e-07	6.3297	3.82886e-11	2.33398	0.000555192	3.05115	2.06567e-05	Pollen
AL4G26100	5.77005	0.000742283	5.89123	0.000585759	5.86448	0.000624883	8.71004	1.01469e-06	Pollen
AL4G26390	2.65416	7.79244e-18	2.50754	8.85148e-16	2.8551	7.7277e-20	1.81685	2.43594e-08	Pollen
AL4G26400	2.022	1.5681e-09	1.67456	6.63788e-07	1.76216	1.64631e-07	1.28634	0.000575274	Pollen
AL4G26470	3.88387	3.18937e-28	4.29117	2.7909e-32	4.82883	4.10716e-39	3.119	9.81847e-15	Pollen
AL4G26680	7.48129	7.3667e-30	9.43014	2.74257e-29	10.6354	1.29152e-28	14.0562	1.31095e-38	Pollen
AL4G26690	5.93577	2.299e-52	5.92816	1.05436e-44	6.84563	4.07627e-45	14.374	3.24672e-47	Pollen
AL4G26700	4.2922	3.85675e-05	4.28947	6.04273e-05	7.32779	2.63093e-09	5.26382	2.74587e-06	Pollen
AL4G26760	11.013	1.4631e-71	9.94782	8.09031e-60	12.0858	1.64414e-75	19.1698	2.10213e-65	Pollen
AL4G26790	7.28693	6.59476e-16	7.04049	8.28231e-15	5.8992	2.59851e-13	11.9984	7.94147e-27	Pollen
AL4G26890	1.54674	3.21033e-06	3.61438	6.43532e-25	4.87369	1.8547e-37	1.72895	6.0771e-07	Pollen
AL4G27060	4.23566	1.09944e-33	2.96336	2.1691e-17	4.29032	5.59265e-34	4.17984	3.7624e-28	Pollen
AL4G27090	5.56551	1.32446e-29	5.69394	7.48504e-25	7.01166	1.00078e-22	3.93973	2.97796e-18	Pollen
AL4G27210	4.83843	1.52338e-06	6.93949	1.544e-09	3.28442	0.00058493	11.1803	1.47727e-15	Pollen
AL4G27270	8.29834	7.51468e-10	7.66051	1.34223e-08	5.92419	9.77841e-06	16.2204	1.48363e-19	Pollen
AL4G27350	3.52011	1.81978e-05	3.44783	3.67945e-05	3.11785	0.000163834	1.99611	0.0227202	Pollen
AL4G27390	2.02608	1.61594e-11	2.67379	4.57528e-18	1.73525	9.90443e-09	1.40975	1.75524e-05	Pollen
AL4G27430	6.92634	1.13353e-50	8.50781	2.12507e-33	8.04177	3.1073e-39	9.61714	1.77362e-58	Pollen
AL4G27470	2.44417	9.5484e-15	2.54937	1.24125e-15	1.90197	1.95186e-09	2.03395	5.79234e-09	Pollen
AL4G27630	2.43506	2.85641e-16	1.58282	1.33161e-07	1.51561	4.62849e-07	2.82805	2.36552e-18	Pollen
AL4G27690	3.13826	5.15687e-35	2.50608	7.51767e-23	2.68005	6.95485e-26	3.47785	1.0074e-36	Pollen
AL4G27734	2.5145	7.00954e-06	2.24725	0.000101475	2.01019	0.000362285	10.6486	8.65065e-23	Pollen
AL4G27850	10.0677	9.43022e-118	9.55029	4.28474e-104	13.1095	5.23168e-58	4.92787	3.38321e-44	Pollen
AL4G28120	4.34968	0.00011859	3.09884	0.0041763	5.09251	2.20976e-05	9.92096	8.9081e-12	Pollen
AL4G28200	2.16389	8.00486e-13	1.80562	3.08903e-09	4.48296	2.94092e-38	1.56154	1.22414e-06	Pollen
AL4G28270	3.79976	0.00465536	4.56918	0.00100212	4.85305	0.000508623	6.07915	0.000358493	Pollen
AL4G28390	8.67641	4.98379e-28	8.59722	2.01695e-25	11.7058	1.05708e-30	15.2367	4.60367e-35	Pollen
AL4G28450	3.20409	5.11284e-39	4.40866	1.50832e-65	5.47067	7.78758e-89	2.73608	5.22706e-23	Pollen
AL4G28490	3.82871	9.57794e-71	3.28867	2.19944e-52	3.5491	1.3122e-60	4.27502	1.22715e-76	Pollen
AL4G28650	8.44751	9.55852e-100	8.20237	7.06838e-92	11.404	7.134e-98	8.9589	1.97188e-96	Pollen
AL4G28870	3.14649	3.80687e-12	4.82069	1.04431e-25	6.54116	1.27296e-41	2.94754	1.36947e-09	Pollen
AL4G28910	9.7646	4.46936e-55	9.15314	1.29582e-48	11.0776	3.9177e-59	14.3805	1.30591e-70	Pollen
AL4G28970	5.05352	2.19542e-45	4.56325	8.05906e-37	3.54389	5.80832e-25	1.38813	0.000196289	Pollen
AL4G29000	3.75657	2.1388e-31	7.34415	2.54529e-37	8.30398	1.65562e-30	14.1691	1.6024e-46	Pollen
AL4G29060	2.45995	2.50507e-29	2.20229	3.23473e-23	2.84828	3.15178e-36	4.30361	5.81158e-76	Pollen
AL4G29090	11.1311	3.42089e-110	9.96677	2.03027e-90	16.463	7.28742e-79	19.7076	2.23072e-87	Pollen
AL4G29120	2.63503	1.96889e-25	1.51793	2.48014e-09	5.16284	1.51259e-81	2.74406	1.44883e-22	Pollen
AL4G29130	8.53379	3.00838e-132	7.84138	4.04895e-113	10.0717	3.57871e-121	16.5987	5.34066e-78	Pollen
AL4G29180	3.30167	6.13722e-35	3.43035	1.02099e-34	1.20679	3.66292e-06	2.14826	4.02744e-12	Pollen
AL4G29320	4.34489	0.0397831	6.29533	0.00331137	4.86826	0.0246042	8.15703	0.00109726	Pollen
AL4G29340	7.2907	8.19144e-28	8.21452	4.40239e-22	9.72963	1.77136e-26	13.0251	9.97316e-33	Pollen
AL4G29350	2.0757	1.03004e-05	3.02662	2.10359e-09	2.93417	3.75782e-09	1.82839	0.000277024	Pollen
AL4G29360	3.14789	0.000205826	7.37817	1.73345e-11	4.32294	1.2528e-06	7.44858	6.2734e-15	Pollen
AL4G29480	10.4901	1.05182e-88	9.71079	2.66411e-76	13.5158	2.20381e-122	19.7695	3.00753e-109	Pollen
AL4G29550	1.95616	0.0350955	3.26039	0.00169206	2.70522	0.00579565	4.80982	3.64945e-06	Pollen
AL4G29700	7.43571	6.89687e-52	6.8706	8.23824e-44	9.84726	1.16473e-33	9.21085	3.06595e-60	Pollen
AL4G30380	2.70588	2.08126e-18	2.52337	6.04746e-16	2.23126	6.23845e-13	2.12037	1.05781e-10	Pollen
AL4G30750	5.52252	2.06333e-35	6.16976	3.74447e-43	4.34885	1.54313e-22	2.56135	2.38388e-07	Pollen
AL4G30760	7.91204	1.27387e-147	7.0147	1.72854e-118	7.22985	2.48281e-125	6.02427	1.00066e-67	Pollen
AL4G30930	2.92498	1.73749e-10	3.41507	2.53637e-13	4.20424	1.05767e-18	6.57563	4.44035e-28	Pollen
AL4G31200	1.86818	1.34175e-13	2.7482	2.86638e-27	2.55045	7.44387e-24	2.25185	2.63347e-16	Pollen
AL4G31220	8.40121	1.93926e-66	9.78258	5.31161e-56	8.67388	3.58038e-62	10.2847	1.19348e-63	Pollen
AL4G31240	9.72701	4.23292e-75	9.73747	2.23642e-63	13.08	6.37873e-54	17.1896	7.2112e-60	Pollen
AL4G31700	1.03614	2.00544e-09	1.77968	2.81977e-25	1.3868	7.38912e-16	2.04985	3.37302e-26	Pollen
AL4G31750	3.48261	5.08335e-11	4.22784	2.33981e-11	4.27432	7.83359e-12	3.09764	6.30745e-10	Pollen
AL4G31770	6.63956	4.45484e-16	5.09518	4.88663e-11	9.51996	2.56505e-20	5.96089	4.1105e-12	Pollen
AL4G31870	11.2665	4.94901e-66	10.2806	4.92873e-57	9.74908	1.48971e-53	15.0355	2.09543e-78	Pollen
AL4G31880	11.1033	9.32737e-44	8.29485	4.08007e-45	3.37084	6.72267e-24	15.102	9.93205e-52	Pollen
AL4G31990	6.54276	3.04759e-25	8.03717	9.61708e-20	6.15388	6.13434e-22	4.07578	3.85534e-15	Pollen
AL4G32120	10.6244	2.69841e-129	9.85971	5.20935e-112	12.6876	1.90039e-153	18.0707	9.26005e-168	Pollen
AL4G32340	2.73926	4.38123e-21	2.49216	1.48124e-17	2.95149	6.92623e-24	2.16496	2.77842e-11	Pollen
AL4G32450	7.09016	7.92142e-111	3.64385	3.94906e-31	3.93072	5.19587e-36	6.69427	1.67973e-79	Pollen
AL4G32540	7.45206	3.54719e-116	6.68884	9.03953e-95	5.6405	5.01762e-71	8.48374	2.42847e-105	Pollen
AL4G32690	4.19813	5.61946e-23	5.00467	6.22378e-30	6.30648	5.71842e-41	4.74525	7.57645e-23	Pollen
AL4G32810	5.60614	4.99726e-43	4.27289	9.16589e-26	6.61286	6.931e-57	8.51301	5.10239e-75	Pollen
AL4G32840	8.81513	1.40346e-70	8.3964	1.10489e-63	11.2644	3.09948e-84	5.9278	2.16764e-25	Pollen
AL4G33000	1.4201	2.31773e-13	1.07403	3.88959e-08	1.89348	3.1945e-22	1.00447	7.78548e-06	Pollen
AL4G33090	2.57734	5.58824e-19	2.19601	3.85108e-14	1.0897	0.000239093	4.66769	4.52444e-47	Pollen
AL4G33130	3.52728	5.98414e-32	3.50763	5.42876e-31	2.92988	1.59094e-22	2.73382	6.60894e-17	Pollen
AL4G33260	8.81339	1.65652e-45	8.59617	3.40651e-41	12.3372	1.1442e-40	16.8052	6.59306e-49	Pollen
AL4G33420	5.7073	2.80227e-29	5.66446	4.37597e-26	6.28196	2.66574e-28	2.85862	1.95728e-10	Pollen
AL4G33460	2.63758	1.12371e-51	2.44683	1.62097e-44	1.06935	1.58189e-09	2.23928	6.31164e-25	Pollen
AL4G33500	3.86467	1.21117e-43	3.55535	1.8041e-36	2.89188	1.28269e-25	2.26664	1.38103e-14	Pollen
AL4G33740	8.75625	1.80166e-53	8.76237	2.14816e-47	7.52429	2.08487e-44	6.41916	3.30224e-24	Pollen
AL4G33860	6.37989	2.79425e-09	6.86407	4.70701e-10	5.89644	6.84434e-08	3.80421	6.24237e-05	Pollen
AL4G33910	6.86839	2.21433e-21	7.69121	3.01524e-17	8.90418	1.0632e-21	2.02529	0.0214341	Pollen
AL4G33940	2.21702	5.73473e-19	1.76006	2.06206e-12	1.68887	1.51774e-11	2.27692	4.22282e-17	Pollen
AL4G34040	3.0279	1.15449e-16	3.34665	1.23741e-19	3.56597	4.7834e-22	1.30389	0.00115845	Pollen
AL4G34290	2.07742	0.0198607	2.4783	0.00600284	4.93141	1.05684e-06	4.08459	3.39045e-05	Pollen
AL4G34320	3.12842	0.000207325	3.77967	9.36776e-06	3.75926	1.00614e-05	8.63559	1.34619e-18	Pollen
AL4G34590	7.54555	4.12463e-78	9.03014	1.59424e-66	11.3723	3.80578e-44	7.61085	5.2572e-84	Pollen
AL4G34660	7.9487	8.13111e-17	7.34895	1.3836e-14	8.19918	7.95296e-18	9.94739	1.60338e-19	Pollen
AL4G34700	4.10098	3.0654e-16	1.57071	0.0021038	3.54872	1.66219e-12	3.59313	4.31905e-11	Pollen
AL4G34710	7.44408	9.13243e-09	8.19886	8.58266e-10	7.60639	1.39667e-08	9.2748	1.1516e-10	Pollen
AL4G34960	6.85419	2.21803e-91	7.49383	4.42254e-96	4.98641	4.26909e-52	9.04945	5.30002e-123	Pollen
AL4G35100	7.36398	7.85272e-36	6.5379	3.69282e-30	5.81401	1.52995e-28	12.0893	5.68329e-46	Pollen
AL4G35510	1.39766	0.000903734	1.9366	5.99409e-06	2.38665	3.02434e-08	7.29164	4.8337e-46	Pollen
AL4G35580	2.48618	9.29764e-21	3.31816	4.82603e-35	3.08504	9.07367e-31	1.62803	3.97816e-08	Pollen
AL4G35620	6.02935	1.18888e-64	6.34846	1.51394e-70	5.19239	2.14523e-48	4.54483	7.1306e-30	Pollen
AL4G35630	2.82114	3.78177e-40	2.89241	5.01468e-41	1.98163	1.21106e-20	1.95914	4.65013e-16	Pollen
AL4G35670	5.9148	1.2906e-08	4.37205	3.69703e-06	2.50963	0.00327702	4.49901	1.23495e-07	Pollen
AL4G35760	2.0438	8.18291e-10	2.05482	1.23048e-09	2.40915	1.3874e-12	2.19359	2.13091e-07	Pollen
AL4G35770	1.34923	3.44698e-09	2.07055	1.71333e-19	3.22063	1.60509e-43	2.3237	7.72462e-22	Pollen
AL4G35790	10.4903	1.5145e-106	8.28337	1.09061e-89	6.68004	1.21965e-66	11.0933	5.62617e-97	Pollen
AL4G35800	2.97207	8.99572e-05	2.48759	0.00129648	3.18518	8.95243e-05	8.94829	2.087e-14	Pollen
AL4G36150	3.4857	1.85999e-36	3.74967	2.81677e-38	3.01254	1.36231e-27	1.57292	3.08998e-08	Pollen
AL4G36232	9.13102	5.00969e-31	8.50938	3.88766e-26	9.34993	1.08588e-29	13.6007	5.00093e-40	Pollen
AL4G36234	8.60874	9.42394e-14	8.73033	3.89125e-14	8.85922	1.7079e-14	12.9663	3.20691e-18	Pollen
AL4G36240	4.62471	5.64976e-21	8.38946	2.15484e-36	5.51962	1.32822e-27	3.67914	1.58078e-09	Pollen
AL4G36460	2.50951	1.47365e-07	4.69978	9.14302e-20	3.73797	2.70209e-14	11.0423	1.41813e-41	Pollen
AL4G36780	6.3546	2.93849e-33	4.53451	1.44808e-18	3.91692	2.15762e-14	3.44645	3.53798e-09	Pollen
AL4G36800	4.34891	4.00274e-24	3.2035	6.5466e-14	2.33283	4.56605e-08	5.19172	1.17176e-28	Pollen
AL4G36980	4.03116	2.76484e-29	1.56672	1.54697e-05	1.39181	0.000133109	4.0714	1.42275e-25	Pollen
AL4G37060	4.48566	9.00345e-24	4.8465	4.61703e-27	4.25204	1.97551e-21	3.75788	5.791e-14	Pollen
AL4G37130	7.53674	6.03338e-138	7.68546	1.10588e-141	4.67653	1.65509e-54	7.90186	6.93498e-113	Pollen
AL4G37250	3.93522	8.11246e-34	3.25486	1.56508e-23	3.41194	9.95687e-26	4.47731	7.47686e-35	Pollen
AL4G37260	1.78038	8.27825e-12	1.59842	9.8183e-10	2.12001	4.35171e-16	3.01615	2.44891e-26	Pollen
AL4G37300	2.76314	0.000518356	1.78269	0.0247363	3.07894	0.000343878	7.88863	2.88428e-13	Pollen
AL4G37320	10.244	1.02614e-10	9.66444	1.20251e-09	7.82922	1.1114e-07	9.57519	8.02546e-09	Pollen
AL4G37470	7.36161	2.91495e-129	6.4662	1.05802e-100	5.81997	5.43908e-83	7.85951	1.47596e-105	Pollen
AL4G37530	2.16835	7.10002e-23	1.6814	3.02387e-14	1.70657	1.21029e-14	2.53017	1.406e-26	Pollen
AL4G37730	5.75345	2.19995e-49	5.56064	6.19265e-45	5.54337	3.41217e-45	5.20024	5.04483e-38	Pollen
AL4G37780	10.5161	1.33678e-67	9.69629	1.87362e-58	13.1701	2.87602e-61	14.3679	6.72164e-81	Pollen
AL4G37790	4.74316	0.00243827	4.8335	0.00229956	5.68373	0.000304427	9.78769	9.29622e-07	Pollen
AL4G37900	7.21013	2.97516e-35	7.22602	1.28877e-31	6.78817	3.39916e-31	7.68852	2.87397e-23	Pollen
AL4G38290	4.09056	0.00221558	2.55892	0.0476527	3.97014	0.00369585	9.16255	2.39283e-08	Pollen
AL4G38490	6.63353	4.35686e-106	8.84267	3.38367e-142	7.14076	7.38576e-117	5.98969	5.25276e-82	Pollen
AL4G38540	4.54895	3.02388e-12	1.79802	0.00355321	5.46606	3.10494e-13	1.56435	0.01591	Pollen
AL4G38550	7.76624	7.02099e-50	6.45372	3.10478e-40	6.64969	3.79541e-42	11.5176	3.7893e-69	Pollen
AL4G38680	3.85819	0.0147961	3.20566	0.0458962	4.76939	0.00238521	9.30684	3.31207e-08	Pollen
AL4G38800	9.89841	5.32686e-281	9.14817	1.03838e-241	10.8151	0	11.7342	0	Pollen
AL4G38930	2.01401	7.40481e-06	2.34037	2.69821e-07	2.26383	6.04393e-07	1.59298	0.00171304	Pollen
AL4G38950	3.94682	9.20979e-60	4.67317	2.50913e-79	4.18588	1.02188e-65	5.22522	3.60528e-90	Pollen
AL4G38960	11.3439	3.41464e-82	10.0645	7.46948e-69	14.9225	3.17642e-60	19.1744	4.69914e-66	Pollen
AL4G39040	2.6849	7.56517e-09	2.6267	2.00143e-08	2.92504	4.28141e-10	2.54288	3.3311e-07	Pollen
AL4G39080	5.17644	1.05729e-73	6.04183	2.60391e-98	3.92979	4.63692e-43	5.06187	1.86079e-59	Pollen
AL4G39180	4.77798	7.29883e-72	4.6814	6.86723e-66	4.34687	1.51014e-59	6.03012	1.56238e-59	Pollen
AL4G39230	4.62808	2.45864e-33	5.373	1.03105e-43	4.6027	7.27391e-33	4.04937	1.48227e-21	Pollen
AL4G39390	5.45615	1.07081e-06	6.75633	5.78285e-08	7.24588	5.77199e-09	6.97589	7.7555e-09	Pollen
AL4G39700	8.21524	1.83708e-17	8.16682	3.86146e-16	10.9572	1.05667e-21	3.92768	0.000170872	Pollen
AL4G40050	1.36438	0.00367821	1.92917	3.06545e-05	2.39652	1.88214e-07	3.05883	1.45725e-09	Pollen
AL4G40160	1.53473	0.00435	1.47758	0.00672381	2.06061	0.000145155	2.36593	2.3297e-05	Pollen
AL4G40180	3.52261	3.2128e-05	3.21301	0.000198578	3.47312	6.28366e-05	11.1528	6.92852e-18	Pollen
AL4G40190	10.7416	1.89067e-91	9.79986	3.72562e-79	14.1017	3.00256e-58	19.2913	5.83234e-71	Pollen
AL4G40210	5.45609	1.08297e-125	3.46311	1.40114e-53	3.50268	6.71056e-55	7.07754	7.24061e-173	Pollen
AL4G40250	11.0273	8.14462e-111	10.0063	1.23493e-91	14.5187	3.83477e-165	22.0165	2.20646e-112	Pollen
AL4G40330	8.51045	3.39463e-41	9.6407	5.04958e-29	6.34179	6.30181e-32	10.2629	2.27225e-46	Pollen
AL4G40340	2.49158	2.09877e-22	2.54947	5.1295e-23	5.01048	7.68559e-71	3.29661	5.59005e-34	Pollen
AL4G40360	7.18086	5.66484e-12	9.07437	9.23918e-14	5.93451	7.43785e-09	5.50876	3.51946e-07	Pollen
AL4G40370	9.08002	2.22147e-37	8.9112	7.80603e-35	9.71531	4.57118e-38	5.85585	6.35898e-14	Pollen
AL4G40400	3.02971	2.57853e-13	3.05503	2.26251e-13	3.0316	3.2434e-13	2.10065	1.60989e-05	Pollen
AL4G40710	2.545	1.25738e-21	3.1503	7.17902e-32	2.76297	4.63462e-25	2.40177	1.16165e-14	Pollen
AL4G40750	5.33407	9.6752e-11	5.10319	1.88365e-09	6.15679	6.31791e-11	5.3114	1.13432e-09	Pollen
AL4G40800	5.08313	2.60953e-23	4.83917	2.1821e-20	9.30462	1.12035e-26	7.96821	7.67274e-30	Pollen
AL4G41020	2.51939	8.94753e-06	1.86943	0.00108461	3.95436	2.84712e-07	8.47551	5.29801e-18	Pollen
AL4G41040	1.31912	9.27569e-13	1.47467	1.73211e-15	1.79443	3.09923e-22	1.64396	1.59075e-15	Pollen
AL4G41060	2.26492	6.19789e-14	2.13182	1.85215e-12	2.25481	9.08545e-14	2.92285	3.70896e-18	Pollen
AL4G41250	3.10927	1.44159e-05	4.85557	4.28189e-07	6.04328	5.34834e-10	7.56253	3.28997e-16	Pollen
AL4G41390	2.79736	1.64272e-51	1.85868	8.03216e-24	3.06298	2.35443e-58	2.00005	4.76142e-21	Pollen
AL4G41570	3.13958	1.04194e-08	2.33894	1.91135e-05	1.59732	0.00299393	4.57641	4.69247e-15	Pollen
AL4G41680	4.89618	3.06319e-18	7.68802	3.67506e-32	5.91523	1.62482e-24	2.63649	1.03078e-05	Pollen
AL4G41780	3.29878	1.81144e-10	4.02235	1.75214e-14	2.09186	6.13187e-05	9.67353	6.17317e-50	Pollen
AL4G41830	1.54132	4.19575e-18	1.08986	1.24028e-09	1.13994	1.90731e-10	1.22605	1.38404e-10	Pollen
AL4G41880	10.2486	5.48646e-95	9.96518	3.88863e-85	9.61606	6.81264e-86	11.1524	2.0443e-59	Pollen
AL4G42100	3.34203	0.0400662	4.76319	0.00400349	4.5314	0.00637173	9.0066	7.63725e-06	Pollen
AL4G42110	4.05551	1.00937e-06	8.75054	9.97901e-16	7.00888	9.49606e-13	13.3487	5.66132e-24	Pollen
AL4G42180	2.78218	9.36568e-05	2.21085	0.00216886	2.91586	7.5935e-05	3.43482	7.2361e-05	Pollen
AL4G42210	5.64622	2.91544e-06	4.71304	6.60953e-05	6.60724	1.49935e-07	9.01634	5.63571e-10	Pollen
AL4G42220	5.87302	1.89171e-06	5.38996	1.61876e-05	6.14694	1.8624e-06	8.64825	3.13738e-11	Pollen
AL4G42240	3.23498	5.13345e-63	3.37123	2.68022e-64	4.08736	1.82087e-87	2.77411	3.87396e-39	Pollen
AL4G42660	2.59149	3.45233e-16	2.47513	8.49471e-15	2.72492	1.3164e-17	1.53443	1.13868e-05	Pollen
AL4G42770	4.34777	1.4375e-24	6.75323	7.20056e-48	5.63776	5.92887e-38	3.48915	7.24189e-15	Pollen
AL4G43240	3.34875	1.21609e-22	1.39744	3.32329e-05	1.83265	4.82352e-08	2.20139	8.59697e-10	Pollen
AL4G43400	3.13299	8.78308e-70	3.1273	1.34088e-67	2.25678	2.95087e-37	1.96116	5.24417e-22	Pollen
AL4G43570	7.90582	2.72812e-15	6.97215	8.05374e-13	8.87481	5.38267e-15	9.36486	3.95062e-17	Pollen
AL4G43580	11.3807	2.29833e-92	10.2565	3.3743e-77	15.2602	1.11101e-65	9.76347	7.67951e-25	Pollen
AL4G43620	1.62513	0.00039096	3.43174	4.37286e-13	4.72845	1.27589e-20	2.49513	1.9237e-06	Pollen
AL4G43770	2.24054	9.0642e-65	2.63721	3.23865e-85	1.66001	3.47902e-36	2.29245	2.13836e-58	Pollen
AL4G43880	3.45895	5.06217e-14	3.15212	1.90681e-11	3.10721	2.1062e-11	2.54764	3.30346e-07	Pollen
AL4G44070	2.61823	1.3567e-29	2.68195	1.60529e-29	1.95738	2.77517e-17	1.32807	3.52771e-08	Pollen
AL4G44090	5.01354	6.70318e-06	4.05809	0.000179685	2.16246	0.0286381	7.25519	1.01852e-09	Pollen
AL4G44150	1.91443	3.99094e-06	1.76124	2.68661e-05	2.03966	1.12166e-06	1.15578	0.0095538	Pollen
AL4G44210	2.383	1.60331e-05	4.30501	5.51498e-13	5.57712	4.64494e-17	2.93915	1.14359e-06	Pollen
AL4G44320	2.44551	3.985e-21	2.47306	2.79293e-21	1.74674	1.94974e-11	2.70305	2.33007e-22	Pollen
AL4G44410	5.63684	6.8482e-145	6.06914	5.08265e-132	6.71066	9.39957e-137	6.68957	1.11309e-150	Pollen
AL4G44510	2.37195	1.50034e-07	2.66482	5.48375e-09	3.82378	3.65338e-16	2.1989	9.87564e-06	Pollen
AL4G44530	2.30464	0.000230871	1.8115	0.00442131	2.5878	6.19126e-05	5.3694	2.5802e-14	Pollen
AL4G44780	5.62772	3.70136e-08	5.39595	1.55202e-07	2.04578	0.00936666	3.9882	2.47546e-05	Pollen
AL4G45010	11.179	4.89729e-100	10.3082	5.46251e-86	15.0413	6.30573e-90	14.8922	6.90575e-95	Pollen
AL4G45030	3.513	4.26415e-18	2.11079	2.47786e-07	1.40359	0.00074198	3.55462	1.75307e-13	Pollen
AL4G45260	3.11874	2.36187e-26	4.63883	1.67196e-45	4.74103	1.02463e-47	3.00983	8.63393e-23	Pollen
AL4G45390	4.65027	4.5818e-39	5.26776	1.73272e-48	3.8942	7.1826e-28	4.91928	3.95471e-24	Pollen
AL4G45420	3.78032	3.0667e-52	2.99945	1.37446e-33	3.72816	7.88944e-50	2.3038	2.26701e-18	Pollen
AL4G45450	2.32209	9.09689e-08	2.86938	4.21075e-11	2.92164	1.84915e-11	7.21172	1.07859e-39	Pollen
AL4G45470	9.75048	3.57491e-56	9.75981	2.45066e-55	12.4139	7.84106e-72	4.69535	3.42621e-12	Pollen
AL4G45540	5.89109	0	6.84724	0	6.18578	0	6.80921	3.87195e-256	Pollen
AL4G45600	8.52937	2.24797e-104	9.26598	1.28893e-87	8.99601	2.79831e-93	10.7973	1.18347e-90	Pollen
AL4G45650	10.4343	1.00673e-30	9.92933	7.642e-28	11.7944	2.51126e-32	13.9273	3.7049e-38	Pollen
AL4G45890	6.09426	1.20298e-55	5.8825	1.3481e-51	4.01723	3.5798e-25	8.34167	7.46543e-81	Pollen
AL4G45900	5.82809	3.52789e-26	5.11754	1.08023e-20	3.49175	4.33177e-11	7.63955	4.66883e-32	Pollen
AL4G45910	6.46161	0	6.60828	0	6.37821	3.64651e-300	5.03231	1.26229e-89	Pollen
AL4G46320	8.16288	4.71503e-08	7.55997	4.71434e-07	8.77087	4.55584e-09	10.5125	1.68975e-10	Pollen
AL4G46340	2.81255	0.000151594	1.7623	0.0166703	1.81896	0.0128648	10.0023	2.87561e-17	Pollen
AL4G46360	2.31265	3.50566e-16	2.47062	4.02513e-18	3.00514	5.58053e-26	2.83238	1.42592e-20	Pollen
AL4G46510	1.95284	1.292e-05	1.9859	1.02576e-05	1.06389	0.0211229	3.30843	5.48307e-12	Pollen
AL4G46530	10.7754	6.98458e-128	9.47497	1.61598e-99	15.1922	2.25305e-187	23.5928	7.31263e-111	Pollen
AL4G46540	10.6631	2.49446e-86	10.3651	2.01958e-81	16.4104	7.46913e-135	20.966	1.64179e-130	Pollen
AL4G46550	10.3159	2.0637e-93	9.49443	2.81625e-79	14.4288	1.41042e-161	20.0373	1.92044e-155	Pollen
AL4G46580	3.98314	0.000967204	7.7154	1.85277e-08	7.84429	1.09168e-08	11.952	9.12298e-13	Pollen
AL4G46900	6.97077	3.85109e-32	7.13586	5.26714e-32	7.60553	4.46477e-35	8.21492	1.34011e-38	Pollen
AL4G47040	2.04883	3.77984e-06	3.77192	1.11684e-14	2.26632	4.85017e-07	5.21025	3.10322e-24	Pollen
AL4G47060	1.52954	5.11692e-10	2.26609	3.5178e-19	2.25755	3.14744e-19	1.59041	6.71871e-09	Pollen
AL4G47180	3.35847	2.40351e-98	2.27828	2.72409e-47	3.28519	4.02267e-91	1.37677	9.6512e-15	Pollen
AL4G47270	2.67048	9.40425e-58	2.6003	1.80005e-52	1.94671	9.12371e-32	2.15898	5.59593e-38	Pollen
AL4G47650	2.0609	2.19935e-21	2.09417	7.93576e-22	2.3763	1.18145e-27	2.11673	3.73435e-19	Pollen
AL4G47740	1.92606	4.16988e-13	3.3509	8.24282e-33	3.39658	5.3971e-34	3.71655	8.36739e-39	Pollen
AL504U10010	6.9017	0.000316457	6.30196	0.00106668	5.7095	0.00321841	6.27667	0.000939267	Pollen
AL558U10020	5.58717	3.12938e-27	5.34012	2.82182e-22	4.23739	4.63407e-20	12.7971	1.3119e-35	Pollen
AL582U10010	9.7971	5.71992e-33	8.21787	1.59705e-31	7.99962	1.82579e-32	7.28686	8.98655e-18	Pollen
AL5G10230	6.01601	2.11059e-20	5.74845	1.66051e-17	5.46925	2.47162e-17	8.15161	3.28525e-30	Pollen
AL5G10290	5.34074	2.85989e-28	5.96911	1.22552e-32	5.09571	1.18261e-25	3.42195	3.17366e-11	Pollen
AL5G10430	4.22839	3.74226e-68	4.47826	1.10925e-74	2.84791	6.68008e-32	4.73648	4.65738e-34	Pollen
AL5G10470	4.31077	1.29018e-97	4.22923	3.11856e-90	3.30607	1.07581e-59	3.72439	1.15793e-63	Pollen
AL5G10560	4.58149	2.50878e-30	2.40323	2.41298e-09	1.79514	9.99753e-06	4.30387	1.94039e-22	Pollen
AL5G10570	4.8936	1.95985e-07	7.99141	2.59661e-12	5.62728	3.08912e-08	5.1005	1.75472e-06	Pollen
AL5G10590	4.41125	0.000264693	7.1707	1.52113e-07	7.66026	1.9936e-08	7.06116	1.52183e-07	Pollen
AL5G10650	2.51939	0.0198332	2.33762	0.0361735	4.9593	5.63514e-05	6.89471	2.28499e-07	Pollen
AL5G10920	8.39388	1.14389e-16	8.51096	5.47733e-17	8.63984	1.90566e-17	3.72483	7.04315e-07	Pollen
AL5G11020	1.74	0.00206298	5.40347	2.47557e-09	4.5882	9.11983e-09	1.4335	0.00804896	Pollen
AL5G11390	9.90734	1.71041e-29	9.91389	3.3758e-29	13.852	1.28984e-37	13.612	3.55264e-34	Pollen
AL5G11500	1.82719	2.29028e-08	2.32193	1.64093e-12	1.81806	3.0933e-08	1.43357	0.000169374	Pollen
AL5G11510	2.10169	2.48998e-11	1.59646	5.39029e-07	1.35252	1.66383e-05	3.81289	6.16774e-19	Pollen
AL5G11550	6.701	7.59169e-05	5.74058	0.000766241	5.29434	0.00172886	4.21648	0.00404403	Pollen
AL5G11910	10.756	4.02934e-143	9.65257	2.17514e-118	13.884	9.06808e-125	19.407	7.27685e-94	Pollen
AL5G11920	2.7169	1.94898e-20	2.65712	4.94842e-19	2.43327	1.68293e-16	2.07293	7.03583e-12	Pollen
AL5G11980	2.85581	1.33106e-05	2.1704	0.00102617	1.41616	0.0319651	2.52839	0.000121802	Pollen
AL5G12020	3.1578	6.00133e-09	3.79823	5.87202e-12	2.21948	4.93023e-05	1.50452	0.0117283	Pollen
AL5G12430	1.11358	0.000106223	1.54941	7.4706e-08	1.35968	2.33278e-06	1.06977	0.00077202	Pollen
AL5G12480	5.32567	1.86375e-08	4.51638	1.12734e-06	5.62798	8.61788e-08	4.67139	3.88288e-06	Pollen
AL5G12490	1.11524	0.026408	1.37244	0.00843216	1.2686	0.0138807	2.04854	7.20524e-05	Pollen
AL5G12520	1.90768	0.00102582	3.89631	1.08929e-09	2.19323	0.000194259	2.2062	0.000204664	Pollen
AL5G12540	3.33416	4.01565e-08	2.78655	5.12761e-06	2.45799	5.18557e-05	7.87823	3.65906e-28	Pollen
AL5G12580	6.83334	8.46199e-95	6.71736	1.44639e-84	5.07724	2.31454e-60	3.93691	4.47552e-35	Pollen
AL5G12590	6.92809	8.21868e-101	6.94307	6.08373e-100	6.70117	5.49067e-94	7.16472	8.20547e-93	Pollen
AL5G12640	6.07578	3.39602e-106	6.57453	6.43524e-110	7.21026	3.43273e-121	4.79926	8.12665e-64	Pollen
AL5G13030	5.85509	1.84973e-07	4.49687	6.222e-05	3.40657	0.00258886	4.58547	0.000144222	Pollen
AL5G13160	7.59012	5.46964e-32	6.85063	9.2578e-27	7.13229	2.05186e-28	5.49616	1.44164e-17	Pollen
AL5G13230	3.58921	1.61776e-36	4.13017	5.00794e-45	5.56083	5.3754e-69	3.24182	4.60228e-27	Pollen
AL5G13290	5.11055	1.24087e-07	6.92688	4.46351e-10	5.6487	1.70723e-08	7.54582	5.51043e-11	Pollen
AL5G13410	6.31556	3.11466e-22	7.08915	3.10008e-20	7.92328	1.45004e-19	7.14678	1.97615e-25	Pollen
AL5G13480	1.43789	2.77403e-05	1.12279	0.00123122	2.45841	6.22042e-13	3.4498	1.83307e-20	Pollen
AL5G13630	7.95784	4.51973e-14	6.99741	3.51652e-11	7.84764	1.0155e-13	9.63003	4.69794e-15	Pollen
AL5G13660	4.42203	0.0181121	4.54787	0.0151752	5.03743	0.00681828	5.64166	0.00204671	Pollen
AL5G13750	2.55054	8.54316e-15	3.36802	1.13005e-23	2.35818	9.35011e-13	11.9571	8.09956e-73	Pollen
AL5G13760	2.21519	0.0285676	5.01418	2.67893e-05	4.00913	0.00021424	10.1348	1.2831e-12	Pollen
AL5G13790	7.78419	4.1949e-11	6.82377	7.91936e-09	8.03467	9.52381e-12	8.73304	9.5892e-13	Pollen
AL5G13820	4.80855	6.30039e-12	6.14947	3.56342e-11	7.69357	3.32473e-16	5.65396	1.07044e-15	Pollen
AL5G14090	3.02473	5.98526e-29	2.93989	3.85505e-27	2.22308	2.74191e-16	5.07471	5.84242e-56	Pollen
AL5G14120	1.44962	0.000372154	1.63778	6.34608e-05	1.97324	1.36106e-06	4.65496	1.77122e-25	Pollen
AL5G14550	6.95629	3.88209e-59	8.93061	4.7466e-85	6.30993	5.01509e-49	8.23351	1.66205e-71	Pollen
AL5G14650	2.12285	4.09855e-08	1.87602	2.21285e-06	2.08022	1.65678e-07	3.73936	1.15456e-20	Pollen
AL5G14660	2.3835	1.16718e-18	2.11706	5.51548e-15	1.39726	3.18887e-07	4.99977	4.21414e-61	Pollen
AL5G14700	1.94731	2.35479e-20	1.47815	3.23471e-12	1.73074	3.55185e-16	2.31066	1.64299e-23	Pollen
AL5G14820	10.7756	2.9921e-61	10.3073	7.13994e-56	14.488	4.86316e-57	14.1421	1.36346e-88	Pollen
AL5G15340	1.85976	8.29693e-06	1.9366	4.84973e-06	1.29926	0.00215402	3.04934	3.70756e-12	Pollen
AL5G15510	4.44145	2.38238e-55	4.14068	7.94731e-48	4.25581	1.64962e-50	4.60857	3.73806e-51	Pollen
AL5G15520	3.22418	3.30202e-24	4.48545	1.24878e-35	3.2755	6.86595e-24	3.14224	8.68821e-24	Pollen
AL5G15670	9.93271	1.49331e-09	9.10892	2.50829e-08	8.95063	2.93942e-08	9.02073	3.66574e-07	Pollen
AL5G15770	8.84191	1.47625e-23	8.55874	1.04823e-21	8.96305	3.96379e-23	10.3256	1.78779e-23	Pollen
AL5G15830	9.65156	2.96191e-37	10.9822	1.46197e-34	12.6135	1.5942e-35	17.4441	6.05105e-45	Pollen
AL5G15850	9.9505	4.36724e-20	8.21214	5.36634e-17	10.5487	2.73475e-22	14.6553	2.45317e-28	Pollen
AL5G15860	7.11188	5.71975e-16	7.91281	2.29354e-14	9.47041	2e-19	13.5799	1.08358e-25	Pollen
AL5G15940	9.48842	4.78016e-73	9.59027	8.51707e-72	11.9363	1.70114e-81	15.7199	4.49666e-98	Pollen
AL5G15970	8.86761	2.66925e-21	8.2687	1.63782e-18	9.11893	3.09007e-22	5.61622	2.42979e-10	Pollen
AL5G16430	7.8472	8.62204e-19	6.77147	2.24074e-14	6.08134	7.59763e-12	10.9508	2.37765e-24	Pollen
AL5G16520	4.6347	2.52708e-35	3.91175	5.79778e-26	5.42205	1.03255e-37	3.43854	6.04128e-17	Pollen
AL5G16640	6.17194	5.93538e-12	7.26624	3.31589e-13	7.7558	7.54407e-15	11.8623	5.19612e-22	Pollen
AL5G16650	1.61451	1.00004e-09	3.26401	4.3167e-31	2.41412	3.8818e-19	2.47704	4.33121e-18	Pollen
AL5G16680	1.87681	3.98391e-09	2.99798	4.82416e-20	2.75571	1.7983e-17	3.10092	1.53449e-17	Pollen
AL5G16710	2.11874	7.0355e-11	2.61981	8.36571e-16	2.62443	7.28924e-16	1.44039	6.4993e-05	Pollen
AL5G16760	8.62905	3.13222e-13	8.0293	1.21574e-11	8.15819	5.87582e-12	12.2662	3.27722e-16	Pollen
AL5G16850	5.78627	1.40676e-10	6.17705	1.61056e-10	6.66661	4.97679e-12	1.54165	0.0319326	Pollen
AL5G16860	4.18733	3.12026e-05	6.53466	1.8711e-08	5.9422	3.51182e-07	4.73548	7.59247e-06	Pollen
AL5G16960	4.60565	7.88869e-61	4.65541	5.34646e-61	5.45305	6.92083e-81	6.37257	7.22508e-95	Pollen
AL5G17020	3.05583	0.00166577	4.32915	7.01317e-06	7.04692	1.14446e-12	7.26629	2.82573e-10	Pollen
AL5G17160	3.01099	0.00618981	5.88769	3.45608e-06	6.37724	4.75684e-07	3.43811	0.00541667	Pollen
AL5G17342	2.70388	6.22968e-21	5.77649	1.90098e-57	8.63419	3.82008e-39	4.40243	7.40478e-37	Pollen
AL5G17430	3.94184	3.08167e-13	4.08426	7.31275e-14	3.64741	1.78162e-11	2.00346	0.000702163	Pollen
AL5G17700	7.83043	4.57166e-19	8.44469	3.97395e-19	7.78528	3.43861e-18	5.34076	2.13069e-09	Pollen
AL5G18260	3.59939	2.23413e-23	3.45257	3.873e-21	4.54823	5.95075e-33	5.0686	1.97871e-20	Pollen
AL5G18280	11.253	1.89367e-12	11.2111	6.92353e-12	12.5759	7.6723e-14	12.8721	4.66804e-14	Pollen
AL5G18390	1.78866	0.000203204	1.15597	0.0192614	1.06399	0.0322042	1.77183	0.00136901	Pollen
AL5G18410	2.04548	1.60424e-09	1.29881	0.000159096	2.09062	7.37027e-10	1.70837	4.92994e-06	Pollen
AL5G18480	10.5442	1.30388e-84	10.0265	1.63054e-76	14.0195	1.28369e-135	13.5338	7.98789e-111	Pollen
AL5G18500	7.79986	3.25682e-38	9.59641	1.30284e-55	10.4556	2.99143e-64	13.3551	1.00509e-74	Pollen
AL5G18520	7.61794	5.15538e-60	8.50105	1.25925e-67	8.48989	2.20531e-68	5.42411	4.11605e-13	Pollen
AL5G18530	6.53713	2.95957e-17	8.65201	9.15829e-29	10.5999	4.25614e-40	18.8949	1.32258e-49	Pollen
AL5G18540	10.1343	6.64716e-73	9.45755	1.28578e-63	14.131	6.43847e-125	23.3403	9.48476e-96	Pollen
AL5G18560	9.56744	1.28773e-67	9.55669	2.40515e-67	13.76	1.24087e-129	20.5486	2.86721e-145	Pollen
AL5G18590	4.35446	3.0462e-07	7.76274	2.40296e-18	7.5588	7.79617e-18	9.50639	1.53914e-19	Pollen
AL5G18600	6.19374	4.64654e-36	5.27965	4.23787e-27	4.99662	6.86129e-25	7.85175	4.45287e-51	Pollen
AL5G18840	8.31153	4.4953e-48	9.39774	5.69242e-61	12.2097	2.88329e-99	22.7107	4.38373e-90	Pollen
AL5G18920	3.97608	3.82347e-05	6.96959	8.96674e-11	7.14706	3.59428e-11	13.6805	2.52759e-21	Pollen
AL5G18930	4.07249	0.000225156	7.08735	2.46484e-08	6.85556	7.34348e-08	11.3267	2.03702e-13	Pollen
AL5G18960	4.96611	0.000451401	5.45147	0.000115994	5.58035	7.94278e-05	9.69064	3.05446e-08	Pollen
AL5G19070	1.39706	3.3502e-12	1.04392	2.50396e-07	1.56527	8.07419e-15	2.07019	1.87206e-20	Pollen
AL5G19090	5.57473	2.05257e-77	6.08113	1.14915e-90	6.33068	4.87375e-98	5.55913	5.34907e-63	Pollen
AL5G19480	5.26226	0.0214436	4.66252	0.0436193	5.15208	0.0247934	6.59889	0.00235237	Pollen
AL5G19620	2.5017	2.94838e-10	4.09836	1.24139e-23	1.91295	1.69322e-06	4.16841	6.95402e-22	Pollen
AL5G19820	2.77744	3.28397e-06	2.05065	0.000618615	3.84046	3.5143e-08	4.02151	2.85712e-07	Pollen
AL5G19840	5.57686	5.0083e-24	6.19512	1.25608e-20	2.54163	7.64364e-08	2.68171	4.181e-06	Pollen
AL5G19860	3.51501	4.06094e-18	3.03092	8.55913e-14	5.68302	3.60361e-40	9.98836	1.07044e-73	Pollen
AL5G20420	4.04384	2.00824e-12	4.71521	1.91534e-16	6.43936	2.0395e-29	3.29441	2.54987e-07	Pollen
AL5G20800	4.06005	1.91301e-08	5.61843	1.15022e-12	5.57052	9.4288e-13	6.51263	5.64524e-13	Pollen
AL5G20850	10.9945	5.73266e-88	9.92534	3.18648e-72	15.0773	5.39995e-116	15.4996	1.94085e-91	Pollen
AL5G21120	7.65927	1.9969e-100	7.65174	1.49476e-86	9.30208	1.35492e-72	16.4336	3.96499e-62	Pollen
AL5G21240	10.0813	1.55939e-88	9.7036	1.57208e-80	13.444	4.94825e-61	19.2683	7.03175e-72	Pollen
AL5G21510	1.11831	0.0214436	1.33276	0.00913331	1.3274	0.00866512	3.0332	6.57366e-06	Pollen
AL5G21740	9.98104	2.05288e-26	9.87384	2.65421e-23	10.9412	3.92498e-24	9.91177	3.71812e-23	Pollen
AL5G21850	8.29476	5.37935e-23	7.695	5.45486e-20	8.54523	2.35133e-24	4.28074	1.30173e-08	Pollen
AL5G21900	11.0308	9.21296e-80	9.74405	6.23371e-63	15.1399	2.90764e-102	22.3781	4.78443e-86	Pollen
AL5G22070	1.76167	3.73352e-05	4.88577	2.2472e-28	4.17125	4.20271e-22	1.36019	0.00323137	Pollen
AL5G22230	6.97749	1.01103e-14	7.41743	1.79946e-15	7.90698	2.19781e-17	3.34279	1.9956e-07	Pollen
AL5G22280	3.64678	2.91308e-05	4.92245	1.94843e-06	6.81908	3.2443e-10	10.9277	1.77554e-16	Pollen
AL5G22310	6.90803	6.13712e-07	6.66896	1.51075e-06	6.79784	9.56734e-07	10.9067	7.35539e-10	Pollen
AL5G22320	6.69062	2.32825e-15	8.35314	2.3065e-15	9.56404	9.82085e-20	13.6701	2.94609e-26	Pollen
AL5G22400	10.2699	4.48159e-155	9.31444	1.4205e-134	9.2687	2.06788e-136	11.3611	2.33375e-154	Pollen
AL5G22880	2.62364	1.43722e-19	3.14008	6.44556e-26	2.9802	6.05448e-24	2.14757	1.46495e-11	Pollen
AL5G23020	7.57737	4.8624e-06	5.69553	0.000477971	9.77994	1.95599e-08	11.1554	1.98853e-08	Pollen
AL5G23040	9.4316	1.96275e-07	9.55321	1.33161e-07	9.6821	9.21355e-08	8.59219	1.25304e-07	Pollen
AL5G23240	1.04896	1.15792e-06	1.49726	4.16972e-12	2.43678	3.77612e-29	1.93116	5.07917e-15	Pollen
AL5G23390	7.68147	1.84649e-08	7.80307	1.06347e-08	6.49968	1.87336e-06	10.9637	2.46142e-11	Pollen
AL5G23430	2.07889	0.00514833	2.72859	0.000293337	2.83995	0.000159532	5.5386	4.22745e-10	Pollen
AL5G23580	2.70169	1.16395e-17	4.31291	4.54711e-39	3.54437	2.3177e-28	1.22489	0.000940814	Pollen
AL5G23760	3.02446	4.80338e-06	2.57546	0.000123257	4.29931	1.82397e-08	7.55513	4.69228e-16	Pollen
AL5G23880	9.87889	2.60275e-127	9.58716	1.14182e-112	13.989	1.01485e-66	14.4329	7.65932e-108	Pollen
AL5G24390	2.63328	8.39496e-23	2.90331	6.26039e-27	2.22012	1.47371e-16	2.8478	2.57579e-22	Pollen
AL5G24510	7.91165	2.71561e-78	8.4301	5.88393e-68	12.0009	7.68014e-49	15.339	3.00966e-54	Pollen
AL5G24770	3.39802	4.00747e-52	3.34141	5.9859e-50	2.80717	5.22261e-36	2.03271	1.1107e-16	Pollen
AL5G24900	5.08251	0.000138834	6.5426	7.94027e-06	4.56079	0.000657526	5.35957	0.000101041	Pollen
AL5G25080	3.17299	0.00478827	3.6599	0.00272379	4.51013	0.000191708	7.24392	1.06258e-07	Pollen
AL5G25110	7.9183	1.016e-06	5.72175	0.000236712	7.08676	1.33816e-05	12.2767	1.01038e-09	Pollen
AL5G25270	3.93566	2.43783e-29	3.06311	2.47876e-18	3.2606	1.4085e-20	1.84495	3.25868e-06	Pollen
AL5G25390	9.27363	8.63623e-54	9.36574	1.58934e-53	13.9335	1.25028e-51	19.5017	8.91436e-65	Pollen
AL5G25500	4.23423	6.29683e-10	3.22748	7.86648e-07	5.62744	6.64537e-10	6.76229	2.41462e-19	Pollen
AL5G25730	7.8834	1.38006e-25	8.21853	1.91835e-25	12.036	5.26774e-32	15.566	4.02182e-36	Pollen
AL5G25830	2.26691	4.74142e-17	2.30999	9.60528e-17	2.76204	1.56213e-22	1.89943	1.08516e-11	Pollen
AL5G26000	2.28577	0.00290239	1.57579	0.0448182	3.88931	1.71124e-06	4.99028	1.0411e-09	Pollen
AL5G26150	6.0138	3.01016e-32	5.75959	1.29535e-28	2.7686	8.48968e-09	5.37145	1.10274e-24	Pollen
AL5G26270	5.439	1.3719e-06	3.73872	0.000313945	4.60705	4.26115e-05	3.11964	0.000521834	Pollen
AL5G26320	4.39846	3.29334e-41	3.71178	9.28769e-30	5.51736	9.21444e-61	3.53227	2.27143e-23	Pollen
AL5G26430	2.78965	0.0161015	3.72221	0.00367651	2.39394	0.042401	4.69512	2.99805e-05	Pollen
AL5G26450	6.55683	1.47874e-09	6.04084	2.9207e-08	5.69572	1.04595e-07	7.32051	4.76725e-11	Pollen
AL5G26490	8.10717	2.81149e-28	9.61425	3.2613e-35	6.31273	5.20855e-18	14.614	4.43811e-53	Pollen
AL5G26600	10.4784	7.72138e-82	9.74516	1.00241e-72	11.875	5.98946e-60	6.48246	1.99656e-36	Pollen
AL5G26620	5.38849	5.30152e-10	5.94773	1.16797e-09	5.2517	4.09434e-09	12.2014	4.21213e-21	Pollen
AL5G26630	8.52961	6.37158e-13	9.8377	1.44619e-14	7.45256	6.60373e-11	14.4374	1.63756e-20	Pollen
AL5G26660	5.93524	4.38129e-18	4.91539	4.25222e-14	7.3552	6.86256e-16	10.0041	2.0206e-29	Pollen
AL5G26760	4.85417	2.42139e-07	7.8986	1.36394e-11	6.87606	1.11777e-10	13.2156	8.8875e-21	Pollen
AL5G26770	3.04753	1.07448e-19	2.99139	1.48476e-18	3.07898	1.26462e-19	5.09008	3.23483e-46	Pollen
AL5G26870	1.50282	0.00364307	1.75213	0.000845682	1.44368	0.00584428	6.77104	1.48852e-25	Pollen
AL5G26900	2.78322	3.68552e-17	2.41313	3.31739e-13	2.17536	5.5526e-11	3.50268	1.50881e-21	Pollen
AL5G26950	6.21958	7.73572e-62	6.28844	4.92635e-52	5.42416	6.12946e-51	6.50398	6.04321e-61	Pollen
AL5G27000	4.48615	2.40839e-54	3.44426	1.82411e-33	1.70135	1.38313e-09	2.65599	1.43464e-18	Pollen
AL5G27250	3.97756	1.52713e-50	4.68996	1.04199e-62	3.59011	2.95707e-41	3.23555	3.14897e-31	Pollen
AL5G27290	2.57001	0.00088724	2.28343	0.00424828	3.48282	8.50346e-05	3.79466	2.66633e-05	Pollen
AL5G27330	8.27781	5.33292e-24	8.37273	1.39395e-22	7.172	2.59822e-22	11.3887	7.78824e-35	Pollen
AL5G27360	1.48164	5.82016e-14	1.22792	5.66139e-10	1.48517	5.48769e-14	4.72452	2.003e-103	Pollen
AL5G27370	7.9007	1.50605e-14	7.66162	8.81459e-14	7.7905	3.52045e-14	3.9831	0.000184396	Pollen
AL5G27400	2.35716	2.89958e-42	1.08881	3.93834e-10	1.36142	4.36343e-15	2.78551	1.33941e-47	Pollen
AL5G27470	2.03252	1.11128e-25	1.57524	6.25883e-16	1.50714	1.13311e-14	2.56197	9.50348e-32	Pollen
AL5G27770	7.22725	1.53361e-12	2.32671	0.0101714	2.98952	0.000864232	9.04159	1.72078e-15	Pollen
AL5G27860	10.0757	4.73476e-74	8.93095	6.14972e-63	5.24591	1.71434e-26	11.326	1.08409e-75	Pollen
AL5G28010	3.06834	1.54689e-16	2.19665	4.26546e-09	3.03581	3.32857e-16	2.39575	7.30658e-09	Pollen
AL5G28020	2.03271	7.38926e-06	1.22039	0.0086173	1.61222	0.000436621	2.38942	1.26836e-06	Pollen
AL5G28290	4.92645	8.44343e-178	4.96199	3.70605e-173	4.61955	3.29808e-155	3.98605	1.6802e-106	Pollen
AL5G28860	1.87614	0.00729392	2.91771	0.000120568	4.67087	6.24051e-07	5.63296	1.15117e-08	Pollen
AL5G28870	2.19318	2.8081e-05	1.76014	0.000886475	8.56619	2.83408e-22	1.60537	0.00527819	Pollen
AL5G28880	9.35196	4.14572e-25	8.04353	1.09016e-21	10.8812	7.46987e-26	15.3509	4.41509e-34	Pollen
AL5G29300	3.90054	0.0063257	3.00497	0.0358533	5.41808	0.000307601	9.89789	5.54313e-08	Pollen
AL5G29330	8.84856	5.81593e-17	7.42295	2.50042e-14	9.0327	7.02806e-17	12.7663	1.14007e-22	Pollen
AL5G29360	10.7137	7.55858e-101	9.98686	1.03236e-87	13.7233	7.64292e-160	21.1428	2.83613e-203	Pollen
AL5G29860	2.641	1.23277e-18	2.2757	4.74888e-14	1.78838	2.41133e-09	2.32411	5.07796e-13	Pollen
AL5G29870	7.41077	1.28388e-28	6.31259	2.29218e-25	6.30609	1.7704e-26	9.18612	1.17181e-32	Pollen
AL5G29880	7.19234	0	6.5966	0	5.39477	8.20834e-261	7.87605	0	Pollen
AL5G30230	1.24935	0.000220633	2.1391	6.45218e-10	3.47454	4.79658e-21	1.04264	0.00364241	Pollen
AL5G30440	6.70153	1.73994e-39	6.49057	2.08699e-34	7.02048	2.20311e-36	11.1168	1.19199e-59	Pollen
AL5G30500	1.49343	2.5759e-09	1.79038	7.6644e-13	1.98575	1.74992e-15	2.76812	1.02056e-21	Pollen
AL5G30540	7.91096	2.64718e-88	8.94873	1.05425e-69	9.23598	1.82314e-69	16.4819	9.7228e-61	Pollen
AL5G30660	5.58808	0.000533072	5.70968	0.000399642	5.47789	0.000707056	5.9665	0.00126498	Pollen
AL5G30690	1.32168	2.22507e-06	1.5449	4.84249e-08	2.01841	1.33785e-12	2.30018	6.03824e-14	Pollen
AL5G30710	2.13558	0.00138045	1.42504	0.0372979	1.35627	0.0477669	3.40687	7.30011e-05	Pollen
AL5G30960	3.64371	0.00529073	6.13483	4.85104e-06	6.21906	3.49217e-06	7.7233	8.2906e-07	Pollen
AL5G31270	5.42949	3.56335e-201	4.94916	1.20956e-166	5.98739	1.14304e-233	6.3301	2.5295e-202	Pollen
AL5G31450	6.98575	8.65686e-115	7.87803	2.55732e-136	7.16616	2.51614e-118	9.44726	2.72391e-78	Pollen
AL5G31490	5.69346	1.15436e-16	8.42874	4.84281e-27	7.95053	1.73626e-26	5.48355	1.37436e-13	Pollen
AL5G31520	1.58961	1.73153e-10	1.30545	1.88418e-07	1.57061	3.22267e-10	1.98361	2.11515e-11	Pollen
AL5G31550	1.90192	3.71533e-13	1.7045	9.67117e-11	1.13515	1.81313e-05	1.38098	1.04894e-06	Pollen
AL5G31580	2.87	2.5678e-19	6.33894	6.48431e-80	7.79009	3.60238e-102	3.56455	4.43878e-19	Pollen
AL5G31600	2.53626	4.71406e-13	1.90098	6.64072e-08	2.28723	1.12222e-10	1.1032	0.0018424	Pollen
AL5G31610	2.38018	0.00185867	2.15391	0.00603128	1.81142	0.0193829	3.23319	0.00022941	Pollen
AL5G31650	2.91511	4.52066e-43	2.26242	1.58223e-26	2.20976	1.3062e-25	2.05297	1.14102e-18	Pollen
AL5G31720	7.34875	2.63793e-153	8.86369	1.4228e-199	9.15243	1.08715e-209	11.0444	2.84709e-242	Pollen
AL5G31930	4.02421	1.15634e-15	6.41455	3.51919e-20	7.90547	1.34765e-19	6.39201	1.64832e-23	Pollen
AL5G32230	4.35689	2.09237e-25	4.36488	2.13453e-25	5.91493	1.6603e-44	4.66856	2.09752e-24	Pollen
AL5G32520	9.90424	1.78385e-22	9.52687	1.18922e-20	13.4408	1.65378e-28	16.9693	1.32209e-31	Pollen
AL5G32530	3.92286	1.11621e-05	3.82509	3.36551e-05	5.17604	5.49969e-07	5.28372	1.30643e-08	Pollen
AL5G32540	6.18322	3.52679e-10	7.38866	2.73121e-11	8.80738	1.11423e-13	13.6383	2.50227e-21	Pollen
AL5G32550	7.06211	8.9256e-27	10.364	7.41136e-28	10.1322	1.16024e-26	14.3831	1.8293e-35	Pollen
AL5G32560	6.45713	1.38956e-10	5.8221	7.54675e-09	6.67259	4.40486e-10	9.43826	1.02169e-16	Pollen
AL5G32630	5.92916	2.95485e-53	8.00345	1.80414e-29	9.17764	3.33429e-31	8.21828	5.23456e-54	Pollen
AL5G32650	1.41102	4.34941e-05	2.56469	5.22029e-13	2.67403	4.88011e-14	1.79343	7.62578e-07	Pollen
AL5G32810	1.43083	8.56813e-08	1.13714	2.49918e-05	1.51691	1.51837e-08	1.91194	8.77765e-10	Pollen
AL5G32860	4.56608	2.72623e-13	6.63049	2.90755e-21	6.36389	7.16919e-21	5.01054	1.53233e-12	Pollen
AL5G33010	6.59918	1.22798e-107	5.99039	5.72803e-89	4.81412	2.53653e-61	8.42616	2.6809e-131	Pollen
AL5G33030	1.76123	0.00374373	1.72032	0.00479605	1.28096	0.0392372	4.03525	2.07004e-07	Pollen
AL5G33100	7.63899	6.16469e-17	5.3239	1.25476e-12	1.60675	0.00509407	5.06345	1.40007e-18	Pollen
AL5G33110	7.71654	1.37834e-125	8.70109	1.77442e-143	6.20653	4.61402e-84	13.7954	2.73933e-171	Pollen
AL5G33380	11.1524	5.20587e-90	9.85311	5.31617e-75	14.1339	8.7225e-59	18.1052	1.26388e-70	Pollen
AL5G33390	2.18522	1.4549e-13	1.84666	5.57911e-10	1.54255	2.11053e-07	1.10661	0.00059967	Pollen
AL5G33400	10.4673	3.61352e-88	9.68843	6.18945e-77	15.2514	2.04747e-67	19.361	3.735e-71	Pollen
AL5G33580	3.97264	3.89176e-78	3.56271	7.02447e-63	3.87734	4.27538e-74	4.57156	7.15331e-79	Pollen
AL5G33590	1.63758	0.0441768	2.25677	0.00667219	3.24526	0.000168139	3.45448	0.000123138	Pollen
AL5G33790	3.52395	0.00468908	3.51686	0.00649083	3.43065	0.00718175	10.071	8.87539e-10	Pollen
AL5G33920	8.20674	3.31142e-20	8.36054	3.07084e-19	11.4576	3.12239e-25	7.12969	4.95536e-15	Pollen
AL5G33930	4.73205	8.66923e-06	4.68407	3.34267e-05	6.51497	2.24869e-08	7.43867	8.09355e-10	Pollen
AL5G33940	4.64863	1.66314e-05	4.66437	4.76808e-05	6.60959	3.06967e-08	10.716	3.25766e-13	Pollen
AL5G34650	2.56976	1.90036e-28	4.44639	1.1917e-65	5.45835	6.4325e-81	2.10875	2.72893e-18	Pollen
AL5G34730	4.61721	1.84118e-116	5.67764	2.6162e-166	5.78518	5.50781e-173	5.51808	7.04569e-91	Pollen
AL5G34790	2.36738	6.96675e-06	1.31865	0.0144467	1.96303	0.000221421	2.19886	0.000349126	Pollen
AL5G34930	1.76023	0.00212842	1.46635	0.011781	1.36854	0.0189533	1.62686	0.0081052	Pollen
AL5G35120	2.89824	1.35523e-28	2.0953	1.12039e-15	2.10687	7.06707e-16	2.01497	4.64972e-13	Pollen
AL5G35280	9.32001	6.54159e-80	9.32611	9.09443e-77	9.75479	1.06036e-81	12.7028	1.10382e-98	Pollen
AL5G35290	1.90045	9.59607e-21	3.05072	6.01957e-47	3.46187	1.63363e-58	1.32511	9.19073e-10	Pollen
AL5G35400	4.11235	2.30426e-06	3.50585	6.12241e-05	7.20039	4.69954e-11	3.53939	0.000478656	Pollen
AL5G35500	1.78715	0.0103806	1.6417	0.0244292	3.12002	0.00020309	6.14901	1.4867e-14	Pollen
AL5G35650	2.61992	0.0109041	2.1668	0.039871	4.5142	0.000142538	3.67486	0.00170103	Pollen
AL5G35770	4.20694	3.12292e-71	4.1611	4.6622e-69	4.52025	6.4325e-81	4.96134	3.23821e-80	Pollen
AL5G35810	5.70668	5.07193e-63	6.10106	8.42129e-68	5.72599	5.76747e-62	4.9343	9.35118e-32	Pollen
AL5G35880	10.7777	4.6384e-84	9.53369	2.29957e-67	14.2508	2.14841e-81	17.6483	1.23932e-104	Pollen
AL5G35980	2.7238	3.60475e-08	4.3871	2.06075e-15	3.60841	3.39872e-12	4.2852	1.88169e-16	Pollen
AL5G35990	6.75789	3.69001e-114	7.03309	6.15397e-119	5.60085	3.39479e-80	9.90994	1.18912e-159	Pollen
AL5G36040	2.69544	4.82616e-13	3.41648	5.51202e-19	5.14094	4.00025e-34	1.96204	1.13938e-06	Pollen
AL5G36150	2.11272	2.1272e-12	1.69455	2.20907e-08	3.2992	4.21674e-26	2.60764	1.49252e-15	Pollen
AL5G36170	4.89076	5.25077e-72	4.91277	6.34661e-67	4.79435	3.6738e-66	2.84208	2.47915e-19	Pollen
AL5G36310	6.28451	1.7748e-22	6.37391	5.90905e-22	7.26815	9.83161e-26	14.5957	5.12367e-36	Pollen
AL5G36322	7.5756	1.1221e-38	7.12285	1.9994e-32	9.39046	3.72411e-29	14.219	2.07474e-42	Pollen
AL5G36460	7.54561	1.46184e-23	8.58756	1.10161e-26	12.3824	3.97915e-33	14.9039	9.97826e-37	Pollen
AL5G36470	2.26914	8.57104e-05	2.47255	6.0186e-05	4.64376	3.37522e-08	6.4448	1.32297e-21	Pollen
AL5G36520	3.04994	9.62643e-48	3.49329	3.43648e-61	2.18505	3.5798e-25	4.06908	2.29055e-69	Pollen
AL5G36580	6.22856	2.73722e-125	8.3697	6.34048e-219	7.9737	5.80013e-201	6.73474	5.58219e-98	Pollen
AL5G36710	7.37115	9.39854e-07	6.05006	6.44026e-05	6.90029	4.73843e-06	7.79876	3.48517e-06	Pollen
AL5G37210	4.69262	2.99243e-08	4.37474	3.81005e-07	7.67632	8.63318e-13	7.03682	2.59404e-13	Pollen
AL5G37370	7.77015	1.72382e-48	8.64171	3.97753e-31	10.1545	1.81642e-35	11.1245	3.96181e-70	Pollen
AL5G37500	10.695	5.4685e-121	9.38124	1.14737e-95	12.0937	7.8485e-133	17.9792	2.70245e-138	Pollen
AL5G37750	8.41845	3.04274e-51	8.35927	6.79646e-40	6.90491	3.99146e-49	10.5127	2.17322e-68	Pollen
AL5G37780	3.43685	0.00032015	2.94268	0.00227462	3.97761	3.84822e-05	5.44185	6.67897e-08	Pollen
AL5G37970	10.2621	1.31571e-102	9.80807	7.4763e-93	12.8228	1.16562e-92	14.8135	2.90651e-139	Pollen
AL5G38010	2.27381	4.73109e-23	3.48377	1.62754e-48	3.00261	9.29533e-38	3.06485	1.0708e-34	Pollen
AL5G38050	2.76507	8.12172e-18	2.37106	2.15731e-13	2.67005	1.50446e-16	1.77745	2.95899e-07	Pollen
AL5G38130	5.73395	4.70458e-09	4.78573	6.45161e-07	4.38301	3.16694e-06	1.96122	0.037333	Pollen
AL5G38180	4.68305	5.63346e-90	3.86524	1.32355e-61	3.78276	4.63808e-59	5.07326	4.30707e-87	Pollen
AL5G38320	8.64208	3.91322e-55	5.21213	1.1017e-30	6.69651	2.52348e-44	4.12113	3.05663e-19	Pollen
AL5G38360	1.78096	0.00261824	1.35755	0.02465	2.22548	0.000193666	1.29855	0.0421147	Pollen
AL5G38380	2.73479	1.1115e-17	1.83684	1.00471e-08	2.57225	1.14533e-15	1.49495	1.90054e-05	Pollen
AL5G38390	4.67587	7.59748e-35	5.02209	5.88928e-36	4.49233	1.79495e-31	3.55229	2.21649e-21	Pollen
AL5G38590	3.91126	0.000133497	5.17268	8.11223e-06	4.00455	0.000223821	7.81312	2.05597e-10	Pollen
AL5G38620	3.77307	1.40025e-31	3.81783	1.60848e-30	3.43907	3.22275e-26	3.04416	9.81194e-21	Pollen
AL5G38700	2.90186	0.00835383	3.22806	0.00326215	2.967	0.00709161	5.91042	1.54655e-06	Pollen
AL5G38740	8.86363	4.48768e-64	7.60713	1.31817e-51	9.51182	9.42318e-59	3.13349	1.28872e-06	Pollen
AL5G38870	2.84777	1.09244e-14	2.5632	4.5514e-12	1.50693	5.09274e-05	4.56052	2.08742e-24	Pollen
AL5G38920	5.91613	3.20715e-240	6.60447	5.8118e-269	5.96837	1.08815e-236	6.16155	1.50802e-215	Pollen
AL5G39020	5.84737	2.90993e-80	6.38664	1.70812e-93	5.16156	6.83549e-63	4.46623	4.46208e-35	Pollen
AL5G39060	5.77335	1.5942e-155	5.50267	2.07699e-136	4.93273	7.47195e-118	6.68044	9.43359e-202	Pollen
AL5G39110	4.73144	8.27612e-49	3.84854	8.01907e-33	3.03689	4.64626e-21	6.27841	1.85944e-60	Pollen
AL5G39130	2.29997	7.66701e-17	3.87871	4.82759e-45	3.11577	9.56792e-30	4.17156	1.90509e-44	Pollen
AL5G39310	9.62733	4.8172e-72	9.75983	1.27399e-73	13.4967	1.5531e-123	18.6772	1.27142e-131	Pollen
AL5G39710	2.89707	1.85407e-53	2.64976	6.1094e-44	3.0034	3.3192e-55	2.545	1.24847e-38	Pollen
AL5G39720	2.1635	2.3999e-23	1.07317	9.81964e-07	2.35908	6.00779e-27	2.17265	4.2265e-18	Pollen
AL5G39810	3.31867	3.32944e-12	4.86543	6.3686e-21	2.65774	2.54216e-08	2.80348	1.57385e-07	Pollen
AL5G39840	1.97547	4.76806e-06	2.4356	6.24964e-08	3.01066	7.35694e-11	3.04037	7.53293e-12	Pollen
AL5G39850	4.29407	1.72457e-50	3.84033	1.85358e-40	4.99943	1.23398e-64	5.66175	8.57557e-71	Pollen
AL5G39950	6.91331	2.64685e-05	7.41614	6.5251e-06	7.54503	4.55116e-06	11.6541	1.5825e-07	Pollen
AL5G39970	5.96165	0.0107181	6.57057	0.00509708	7.06013	0.00253129	5.75697	0.00530967	Pollen
AL5G40040	3.49356	4.65748e-06	5.51292	3.62254e-08	7.07944	3.0715e-12	11.1853	1.95652e-19	Pollen
AL5G40070	3.78307	0.0122388	4.4876	0.00409373	5.33783	0.000573388	4.32578	0.00887367	Pollen
AL5G40110	5.26261	1.08511e-19	7.12294	5.09785e-17	7.6125	3.0361e-19	3.49694	0.000131403	Pollen
AL5G40160	4.57334	0.001304	4.58473	0.00146236	5.07429	0.000404541	5.32791	5.92905e-05	Pollen
AL5G40240	9.59142	2.94541e-79	8.35515	1.15435e-66	10.2235	5.05604e-69	11.0899	1.65262e-115	Pollen
AL5G40260	5.14563	2.52533e-79	5.39627	2.29609e-85	4.45358	6.88942e-60	5.03515	8.8125e-63	Pollen
AL5G40590	3.30335	2.42963e-13	3.31307	6.62281e-13	2.64209	4.49815e-09	2.43173	2.89871e-07	Pollen
AL5G40630	3.08272	2.50942e-19	2.4139	2.23482e-12	3.07801	4.40136e-19	3.24501	2.39151e-18	Pollen
AL5G41040	2.08642	0.0313821	6.98299	3.29868e-09	7.83322	2.98358e-11	2.58857	0.0125123	Pollen
AL5G41140	6.34789	1.30733e-22	4.56876	3.05204e-14	5.82902	1.91406e-19	10.7923	2.20662e-33	Pollen
AL5G41160	1.78445	5.56194e-12	2.25501	1.36897e-17	2.16799	1.54823e-16	1.75449	4.78274e-10	Pollen
AL5G41170	6.0397	6.24541e-242	5.99165	6.99719e-234	6.68772	4.02553e-284	6.19299	4.35636e-215	Pollen
AL5G41210	6.53878	2.34646e-137	4.76543	4.724e-75	5.4218	3.84928e-96	5.76617	6.28476e-79	Pollen
AL5G41430	10.3596	1.75924e-34	9.31141	1.60793e-28	14.8206	2.6539e-41	19.2916	1.44676e-47	Pollen
AL5G41480	1.38955	0.0384393	4.75863	1.66879e-10	3.16877	2.59581e-06	1.9405	0.00747681	Pollen
AL5G41660	2.74557	4.79812e-15	3.20611	4.83317e-19	2.15117	9.2252e-10	2.7624	3.1445e-10	Pollen
AL5G41750	5.55318	7.59711e-32	6.07325	2.82277e-30	3.51392	1.16887e-15	6.27853	7.57153e-29	Pollen
AL5G41930	7.99834	9.66215e-57	9.32916	1.94074e-32	8.51499	4.98369e-38	9.01853	3.77664e-58	Pollen
AL5G42140	7.52939	7.33971e-45	9.08478	2.40587e-28	9.93501	1.16473e-33	10.0066	2.84284e-40	Pollen
AL5G42190	6.02178	5.77761e-05	6.06918	6.22662e-05	6.91941	4.57228e-06	2.50034	0.0389433	Pollen
AL5G42280	3.05891	7.86542e-11	4.11936	6.05591e-18	3.44312	3.32501e-13	2.48188	1.86326e-06	Pollen
AL5G42300	3.02006	0.000715934	4.58099	2.59947e-05	5.43122	5.38871e-07	8.7605	8.95529e-12	Pollen
AL5G42410	2.04133	4.46215e-19	3.25132	1.40046e-38	2.3332	2.78216e-23	3.99149	5.07076e-65	Pollen
AL5G42480	2.15977	1.73386e-05	2.43827	1.22468e-06	3.24862	9.41308e-11	3.13951	7.33731e-09	Pollen
AL5G42570	8.65483	4.58053e-50	9.01225	3.86803e-50	7.20624	1.10201e-36	8.80583	4.78214e-46	Pollen
AL5G42720	7.91115	3.18931e-17	6.95603	7.95343e-15	8.29003	5.22276e-16	13.4798	2.08213e-26	Pollen
AL5G42840	1.28679	2.41968e-08	1.18575	3.05844e-07	1.34571	5.71991e-09	3.62193	2.36509e-40	Pollen
AL5G42880	9.97155	3.8582e-67	9.50606	9.82793e-61	14.3464	5.30915e-55	19.5368	1.85368e-67	Pollen
AL5G42890	2.11332	4.17977e-08	1.68618	1.52095e-05	2.54718	1.1942e-10	3.35889	7.57673e-16	Pollen
AL5G42930	6.62681	1.97834e-07	5.95405	2.83828e-06	5.54164	6.29081e-06	5.97861	1.59963e-06	Pollen
AL5G43080	3.88076	2.41504e-08	5.44861	5.13479e-10	7.58484	5.58036e-15	3.57527	3.53369e-07	Pollen
AL5G43240	5.89849	2.33162e-54	5.96412	8.37743e-47	4.04802	1.55681e-32	1.43324	1.78886e-05	Pollen
AL5G43400	10.6334	9.90709e-105	9.14353	5.59025e-79	11.2305	1.88339e-112	12.6346	7.54002e-108	Pollen
AL5G43410	8.64956	1.71924e-65	8.90571	3.98805e-64	13.5909	1.86176e-54	8.33216	4.64497e-46	Pollen
AL5G43450	5.65759	8.31978e-24	4.92351	1.14592e-18	3.10252	3.66094e-09	5.51111	4.11084e-23	Pollen
AL5G43460	3.53471	7.9441e-14	3.03991	1.91585e-10	3.10352	6.59243e-11	7.60681	1.68421e-37	Pollen
AL5G43470	3.38284	4.32667e-14	3.13566	3.15597e-12	2.4491	5.10369e-08	4.09625	9.87125e-17	Pollen
AL5G43500	9.31875	1.2156e-36	9.21659	4.02028e-34	9.91356	2.83772e-36	10.7651	2.93078e-33	Pollen
AL5G43530	6.51686	1.32505e-156	3.92451	3.70881e-59	4.58678	4.52037e-80	6.77009	2.80986e-101	Pollen
AL5G43710	1.00012	0.00338823	1.02045	0.00296742	2.5209	1.74385e-13	2.2654	1.7777e-10	Pollen
AL5G43930	5.35547	5.64395e-32	5.97024	3.37234e-32	4.01411	4.56157e-20	3.36012	1.29863e-07	Pollen
AL5G43980	1.05579	5.62506e-06	2.9825	7.42836e-34	1.09771	2.7705e-06	2.45365	4.65555e-24	Pollen
AL5G44090	2.72123	0.00703511	2.9252	0.00628159	5.11683	1.31425e-05	9.58197	1.35253e-11	Pollen
AL5G44320	5.19103	1.8564e-41	4.22168	5.1184e-30	3.65633	1.93578e-25	1.64914	3.20429e-06	Pollen
AL5G44720	7.2421	8.38031e-07	6.99991	2.07361e-06	7.85014	9.46901e-08	11.9571	5.22643e-11	Pollen
AL5G44920	10.564	8.13925e-100	9.81341	3.20203e-86	15.4908	9.76273e-189	21.0858	3.19237e-173	Pollen
AL5G44930	10.8489	5.90579e-105	9.52125	4.48321e-82	14.2242	7.38473e-127	22.0135	6.48637e-92	Pollen
AL5G44940	3.48602	4.32053e-20	2.76344	3.73715e-13	2.4324	1.50917e-10	2.0803	6.21421e-07	Pollen
AL5G44970	10.5045	2.35803e-72	9.53509	1.63646e-60	14.3858	2.47681e-68	9.14754	5.14546e-42	Pollen
AL5G45140	6.57745	5.17016e-07	6.42608	1.84969e-06	6.69877	8.57869e-07	12.1616	3.41423e-13	Pollen
AL5G45340	1.15698	0.00252406	1.04822	0.00686965	2.81965	4.11607e-13	1.98991	7.4637e-07	Pollen
AL5G45390	10.4036	1.26649e-130	8.90695	2.48983e-97	10.9306	5.38621e-140	15.885	4.64167e-192	Pollen
AL5G45410	7.30624	6.73796e-215	6.27368	8.87871e-163	6.9034	2.18538e-191	4.52749	7.51996e-39	Pollen
AL5G45460	10.7687	1.60328e-83	9.7274	6.18353e-69	13.61	1.87392e-102	21.5299	1.52394e-82	Pollen
AL5G45670	1.59548	1.24981e-13	1.6398	2.73733e-14	3.71971	5.91268e-66	3.05276	2.66446e-39	Pollen
AL5G45810	10.0907	4.73768e-34	8.00348	1.52926e-36	10.3439	3.00295e-35	8.72204	1.57015e-43	Pollen
AL5G45840	2.88545	3.08891e-05	2.14819	0.00202218	1.71077	0.0124736	3.06876	9.50907e-06	Pollen
AL5G45860	2.91362	0.000420172	4.32935	5.5586e-07	4.93288	2.70783e-08	5.57633	4.52322e-10	Pollen
AL5G45890	1.59247	1.07345e-14	1.69065	2.73044e-16	2.75249	2.7821e-40	2.05038	6.15374e-20	Pollen
AL5G45900	3.41307	9.26352e-44	3.31515	9.32792e-41	2.92848	1.47327e-32	4.51647	1.77583e-63	Pollen
AL5G45990	2.09999	1.4827e-17	1.73985	2.36116e-12	2.30686	2.7193e-20	1.59349	5.8922e-10	Pollen
AL5G46180	3.33473	5.82689e-14	3.51337	1.25361e-14	2.97719	2.4893e-11	1.32896	0.00453077	Pollen
AL5G46410	2.4002	4.73484e-56	2.44674	9.87695e-56	2.85297	1.50174e-73	2.72659	4.28116e-51	Pollen
AL6G10050	2.96086	5.08892e-30	2.72262	3.67882e-25	2.1359	1.92832e-16	2.61849	3.97108e-22	Pollen
AL6G10350	6.662	3.72337e-85	7.60197	4.86286e-93	6.43675	3.33702e-78	5.81088	1.80096e-44	Pollen
AL6G10360	7.37347	1.03392e-29	9.07083	5.0304e-30	8.60795	2.15602e-31	11.1968	1.50454e-47	Pollen
AL6G10440	8.9144	2.92553e-85	9.1738	1.06508e-79	8.5732	7.87991e-78	12.0578	1.00158e-94	Pollen
AL6G10610	1.91721	2.19958e-13	2.18878	1.0255e-16	2.57952	1.67697e-22	1.03658	0.00024769	Pollen
AL6G10620	3.63437	1.643e-18	3.68785	9.12604e-19	2.73447	4.2334e-11	2.61214	5.75374e-09	Pollen
AL6G10710	3.54594	1.51288e-44	2.19832	6.80023e-18	4.44638	6.68809e-69	5.27416	2.78479e-78	Pollen
AL6G10780	1.89642	1.19604e-12	2.36571	6.57743e-19	1.09581	5.30892e-05	2.15515	6.94387e-13	Pollen
AL6G10800	4.41493	3.03141e-24	2.10143	1.43424e-06	3.91486	2.29616e-19	3.55277	7.98244e-14	Pollen
AL6G10880	1.57909	3.31503e-18	1.49421	2.97248e-16	1.04633	1.06916e-08	2.67691	5.77372e-43	Pollen
AL6G10900	1.40163	7.35711e-07	1.19247	2.98488e-05	1.09201	0.000136526	1.54408	5.62729e-07	Pollen
AL6G11090	3.8112	1.4566e-05	6.80048	6.49195e-10	7.29004	3.42292e-11	2.73693	0.00156267	Pollen
AL6G11120	6.11918	7.90664e-54	6.40343	9.57641e-52	3.81512	1.73672e-24	6.31374	1.2266e-41	Pollen
AL6G11220	5.7122	8.29291e-23	3.67492	5.42078e-11	9.60345	7.67698e-26	5.30565	4.06336e-19	Pollen
AL6G11320	5.3222	1.40354e-41	5.44999	2.68237e-40	4.82161	1.69113e-34	1.03085	0.00962969	Pollen
AL6G11330	5.18913	1.29072e-06	4.96375	4.16444e-06	3.36331	0.0018668	4.11547	0.00185874	Pollen
AL6G11340	11.2308	5.03404e-77	9.50758	2.67098e-63	12.8451	5.20472e-58	18.97	5.47123e-65	Pollen
AL6G11400	1.89597	0.00959635	2.24263	0.00432686	2.10236	0.00622739	6.10648	1.34275e-10	Pollen
AL6G11410	7.24901	7.03533e-35	1.7335	0.000907297	9.30241	2.80559e-26	8.8364	4.33562e-39	Pollen
AL6G11470	3.0144	1.66152e-16	3.71953	6.50395e-24	3.95037	9.83021e-27	7.18262	4.31517e-56	Pollen
AL6G11620	6.32035	2.07994e-21	7.42624	3.38488e-25	6.93038	1.0173e-23	8.39548	2.71569e-25	Pollen
AL6G11640	2.35812	5.24117e-08	2.45874	1.76578e-08	1.88684	1.55204e-05	1.7465	0.000210349	Pollen
AL6G11660	5.5234	2.72557e-35	5.46948	4.65102e-34	7.25934	1.06321e-52	6.59874	1.00909e-38	Pollen
AL6G11680	1.80691	0.00159803	2.80304	1.32645e-06	1.19319	0.0422345	4.97683	6.9871e-12	Pollen
AL6G11710	1.03176	0.000654808	1.82546	2.08762e-09	1.7423	9.49235e-09	1.03252	0.00156727	Pollen
AL6G11830	3.49526	2.97263e-05	2.26861	0.00667081	3.46978	5.03265e-05	4.05911	7.13856e-06	Pollen
AL6G11840	6.97018	2.21981e-95	7.96455	6.84101e-102	7.93995	3.23451e-104	7.50671	2.94892e-54	Pollen
AL6G12210	5.80927	9.39619e-11	4.8137	1.37786e-08	6.79658	2.6527e-12	3.99784	3.1795e-13	Pollen
AL6G12310	2.40453	7.06156e-06	2.4483	8.92323e-06	1.30313	0.0160207	1.67775	0.00681104	Pollen
AL6G12320	2.25361	2.17388e-14	1.28376	1.51187e-05	1.38465	2.8927e-06	1.14844	0.00228984	Pollen
AL6G12580	4.57704	1.90225e-13	1.64349	0.00816449	2.37967	0.000103707	10.0723	1.93185e-36	Pollen
AL6G12810	1.72289	7.02204e-10	2.32989	1.09525e-16	2.07343	1.40111e-13	2.48677	6.1093e-17	Pollen
AL6G12890	4.35172	4.14361e-05	3.99924	0.000175481	4.02944	0.000157747	7.93607	2.48206e-11	Pollen
AL6G13060	2.20726	2.97358e-06	2.46315	2.12906e-07	1.17216	0.0158754	2.15059	2.57537e-05	Pollen
AL6G13100	3.12015	0.033927	4.96053	0.00120899	4.72874	0.00210608	6.04814	0.000999774	Pollen
AL6G13110	4.32494	2.44421e-20	5.84342	9.44169e-28	6.76119	4.09679e-30	11.395	3.56331e-48	Pollen
AL6G13200	7.48425	9.53351e-73	7.58223	1.22566e-73	6.97885	2.08217e-63	7.73434	8.26713e-65	Pollen
AL6G13300	4.61589	1.70776e-28	4.39092	6.46863e-26	4.65428	5.8905e-29	12.0993	8.51605e-100	Pollen
AL6G13350	6.83791	3.15328e-15	7.89669	3.34485e-16	8.38624	4.32442e-18	10.2826	2.03307e-24	Pollen
AL6G13440	2.9546	0.000635994	3.3576	0.000667186	2.61619	0.00315292	3.01636	0.00244439	Pollen
AL6G13570	5.09023	0.000993314	5.43831	0.000573024	6.28854	6.19126e-05	8.3716	1.26105e-06	Pollen
AL6G13630	3.63949	8.16263e-69	3.3411	1.17185e-57	2.85942	3.32713e-43	3.93743	1.74167e-57	Pollen
AL6G13790	5.02791	1.66803e-44	3.92461	3.91013e-28	3.8297	5.07897e-27	3.14507	5.94666e-16	Pollen
AL6G13800	9.2223	1.61903e-85	8.73348	3.05404e-76	10.2439	1.2328e-89	10.0922	2.90875e-77	Pollen
AL6G13870	3.11121	2.03935e-21	3.12004	8.53006e-21	2.71475	1.45004e-16	2.47246	3.52117e-13	Pollen
AL6G13970	6.51731	1.66219e-20	9.54654	1.33265e-22	9.66134	6.27532e-23	15.2212	3.84464e-36	Pollen
AL6G13980	9.77225	6.17841e-77	9.81013	1.36662e-71	14.3947	1.61924e-60	18.5038	2.16249e-65	Pollen
AL6G14020	8.16996	2.18406e-47	6.35387	8.11123e-40	9.81893	1.26948e-31	7.23852	1.03476e-15	Pollen
AL6G14090	3.32373	1.7565e-78	3.06954	8.25874e-66	3.67637	9.74639e-91	3.45359	1.37869e-67	Pollen
AL6G14150	3.06065	5.73384e-29	3.06918	1.06462e-27	2.74482	2.57582e-23	1.46281	3.52909e-07	Pollen
AL6G14170	6.53234	4.49053e-10	6.83197	9.49965e-11	5.37615	2.94369e-07	5.86041	2.9094e-07	Pollen
AL6G14190	3.95201	8.64563e-114	3.6735	5.52021e-96	3.50833	7.67977e-90	2.85156	2.38655e-44	Pollen
AL6G14630	2.43925	1.35344e-23	1.8837	1.38276e-14	1.40598	9.33077e-09	1.958	8.01394e-14	Pollen
AL6G14840	7.04712	0.000191959	5.09471	0.00710912	6.93693	0.000248948	6.29786	0.00121584	Pollen
AL6G14850	8.64026	2.83327e-44	10.0537	5.81417e-33	9.473	1.0586e-37	11.3529	2.08459e-55	Pollen
AL6G14960	4.39163	3.43575e-94	5.69674	6.12205e-143	4.76866	1.04432e-107	5.6271	1.47112e-128	Pollen
AL6G14970	4.18783	3.72535e-49	3.71067	1.06676e-38	2.68996	1.60981e-21	3.72374	1.57853e-33	Pollen
AL6G14980	5.44545	3.12914e-06	2.35943	0.0440043	4.86086	3.18603e-05	3.07703	0.013161	Pollen
AL6G15250	2.67546	1.05876e-33	3.12987	6.14827e-44	2.56303	9.67788e-31	3.80811	6.19336e-56	Pollen
AL6G15270	1.53937	5.32738e-07	1.69118	4.51195e-08	1.83568	2.79048e-09	1.92327	9.1014e-09	Pollen
AL6G15280	3.97767	1.51167e-47	4.11363	3.44541e-47	5.16199	1.94841e-63	2.66309	9.93115e-19	Pollen
AL6G15380	4.08598	1.96148e-22	4.08327	2.25421e-19	5.02607	5.82228e-22	4.2348	4.86585e-12	Pollen
AL6G15550	2.55797	6.94563e-53	3.40518	2.00766e-82	2.25417	5.32333e-41	1.49184	5.66642e-18	Pollen
AL6G15650	3.8712	1.73633e-63	3.75568	5.20922e-58	2.94969	3.74113e-38	2.87721	2.08808e-28	Pollen
AL6G16140	5.76097	0.000220783	5.44222	0.000582247	6.65312	2.25409e-05	10.1872	3.61878e-08	Pollen
AL6G16310	3.70811	1.99692e-09	3.14555	4.23714e-07	3.34169	8.7398e-08	6.62758	2.949e-19	Pollen
AL6G16450	5.60428	0.000888453	6.09052	0.000298088	5.85873	0.000520514	5.35358	0.00162156	Pollen
AL6G16650	3.87029	9.41006e-60	3.59327	3.91689e-51	2.70636	2.88348e-30	4.47799	1.06213e-69	Pollen
AL6G17040	5.4623	7.60093e-05	3.52482	0.011224	5.29657	0.000141496	5.86137	9.12332e-05	Pollen
AL6G17190	4.86206	1.79355e-14	7.28039	1.45989e-16	6.92335	1.61961e-17	5.0432	1.34666e-13	Pollen
AL6G17200	5.19186	6.99032e-10	5.14081	5.10499e-09	5.87485	3.83214e-10	4.68906	1.40186e-08	Pollen
AL6G17260	2.36287	3.91659e-05	2.17754	0.000183	1.76111	0.00245915	2.10815	0.00293701	Pollen
AL6G17370	5.72104	6.24793e-37	5.01152	4.1357e-29	6.00328	1.62537e-35	4.50968	1.87837e-07	Pollen
AL6G17530	4.3713	1.92718e-60	4.49321	6.22112e-63	6.25861	7.14662e-113	1.40396	2.57171e-06	Pollen
AL6G17550	3.45027	0.000625383	2.56011	0.0101463	3.24617	0.00193396	8.81556	2.69479e-11	Pollen
AL6G17710	10.1174	1.47264e-64	10.3645	2.17905e-67	14.1454	5.14565e-112	21.5286	1.20841e-93	Pollen
AL6G17720	9.54119	2.00756e-47	9.80021	1.71533e-49	12.5036	9.80652e-72	13.8884	8.60229e-64	Pollen
AL6G17730	11.1478	3.62782e-108	9.78376	3.24582e-86	14.0442	1.46157e-101	21.0335	1.88082e-84	Pollen
AL6G17740	7.542	8.12836e-52	8.39454	2.73934e-63	5.76751	7.10926e-31	7.36383	1.84726e-41	Pollen
AL6G17794	4.32647	8.19601e-06	4.68095	5.89439e-06	6.96904	1.83613e-09	7.12224	2.8061e-08	Pollen
AL6G18080	4.86604	6.3772e-10	4.87623	1.06664e-09	4.17158	1.12987e-07	3.21995	0.000125683	Pollen
AL6G18110	1.93611	1.24413e-25	2.23188	3.03574e-33	1.54545	9.15217e-17	2.15561	1.71913e-23	Pollen
AL6G18410	3.06951	0.00124188	3.25867	0.000649601	2.98329	0.00181325	2.34257	0.0251344	Pollen
AL6G18480	2.6105	4.15938e-09	2.80227	7.13985e-10	4.33719	1.58903e-18	1.68545	0.000304302	Pollen
AL6G18500	3.32611	7.932e-10	2.46181	5.31449e-06	2.59166	1.61278e-06	4.83885	5.05338e-16	Pollen
AL6G18560	2.54087	9.42493e-26	1.8034	1.08495e-13	2.1271	2.14304e-18	1.33002	2.36661e-07	Pollen
AL6G18610	3.1202	5.54241e-31	3.09975	3.19358e-30	3.33085	1.28872e-34	3.45117	4.57273e-32	Pollen
AL6G19240	3.82152	3.0461e-95	3.51693	3.59352e-78	4.5138	1.15651e-111	4.49674	1.04718e-60	Pollen
AL6G19290	2.50778	0.0143522	2.29664	0.0268038	3.03499	0.00324405	2.75178	0.0123197	Pollen
AL6G19360	2.14681	2.19762e-15	3.07396	3.60511e-29	4.41694	9.00029e-55	2.86727	1.27723e-22	Pollen
AL6G19570	11.005	9.23832e-06	10.0446	5.53367e-05	10.5342	2.31321e-05	14.6407	3.10164e-06	Pollen
AL6G19820	4.86523	6.45634e-24	3.5064	1.4444e-13	6.59482	7.00955e-32	2.45586	5.52505e-07	Pollen
AL6G19950	7.9811	7.96261e-38	8.72461	1.651e-40	12.0888	2.02025e-37	16.1675	3.37433e-46	Pollen
AL6G20190	5.26488	6.60997e-101	6.19517	2.55026e-122	6.06947	2.76966e-121	4.72986	1.36253e-74	Pollen
AL6G20290	5.07081	5.53975e-11	5.18808	4.2253e-10	5.16938	2.55143e-10	5.07296	2.76069e-09	Pollen
AL6G20330	6.75694	8.63735e-10	7.57914	1.70778e-11	5.97331	3.87847e-08	5.84791	2.08163e-15	Pollen
AL6G20450	1.44122	1.35149e-09	2.49942	5.47436e-25	3.89977	4.57072e-53	1.90064	2.23843e-13	Pollen
AL6G20540	7.63606	1.02257e-189	7.38963	2.32844e-157	9.24698	2.57158e-112	10.3319	2.449e-157	Pollen
AL6G20760	3.58695	7.69388e-30	4.33308	4.95611e-39	3.42339	6.44378e-27	2.65948	1.33774e-15	Pollen
AL6G21020	8.34563	2.11353e-51	7.86239	5.67436e-44	10.8621	2.47154e-38	15.3308	4.8546e-49	Pollen
AL6G21130	1.83943	0.00218829	1.57909	0.00941435	1.27657	0.0379303	1.90091	0.00322997	Pollen
AL6G21140	1.30047	0.00187183	1.76912	2.30477e-05	1.83413	1.10615e-05	1.5325	0.000630933	Pollen
AL6G21180	3.064	4.62187e-29	2.50114	8.90742e-20	2.52387	3.5372e-20	3.23103	1.04258e-21	Pollen
AL6G21190	8.53759	3.26189e-59	8.73269	5.67755e-57	7.86741	2.502e-51	7.38213	4.60203e-32	Pollen
[truncated: 1,057 more rows]

## Sheet: Pollinated-pistil specific
	Pollinated pistil vs. Endosperm		Pollinated pistil vs. Pollen		Pollinated pistil vs. Emasculated pistil		Tissue specificity
Arabidopsis lyrata gene names	log2FoldChange	padj	log2FoldChange	padj	log2FoldChange	padj
AL1G10690	5.63054	2.00453e-17	2.12064	0.00358844	2.81124	6.54e-05	Pollinated pistil
AL1G10840	2.31649	0.00431719	2.73342	0.00205074	2.71367	0.0050593	Pollinated pistil
AL1G12360	5.80216	1.16113e-09	2.32057	0.033076	5.09116	2.72e-05	Pollinated pistil
AL1G12370	2.37139	4.82878e-05	5.99404	6.94861e-12	2.15433	0.000152092	Pollinated pistil
AL1G12660	12.4774	3.87829e-60	9.81591	6.9365e-29	1.53895	0.0258222	Pollinated pistil
AL1G13910	1.21024	0.000299078	5.88826	1.2892e-37	1.41694	5.4e-05	Pollinated pistil
AL1G14760	6.80521	5.10926e-36	5.05037	3.38542e-14	1.3637	0.0154923	Pollinated pistil
AL1G15140	4.00359	8.33033e-12	2.23146	0.000265196	1.76985	0.0107614	Pollinated pistil
AL1G16470	4.88469	6.15617e-33	1.01969	0.00815518	1.29293	0.0064138	Pollinated pistil
AL1G17160	7.26818	1.80585e-22	5.69308	8.9039e-12	4.81578	5.95e-21	Pollinated pistil
AL1G17260	2.62611	0.000522601	4.05118	3.95375e-08	2.98434	0.000128663	Pollinated pistil
AL1G19360	5.79244	7.11483e-15	2.35955	0.000301199	3.76251	4.14e-08	Pollinated pistil
AL1G20680	8.27274	1.60438e-16	3.58944	8.28952e-05	2.46764	0.00077619	Pollinated pistil
AL1G22630	4.22356	3.7654e-14	5.81182	1.89312e-16	1.35993	0.0252897	Pollinated pistil
AL1G26510	9.69747	2.70693e-10	2.58875	0.0453918	4.86117	0.00130246	Pollinated pistil
AL1G31010	3.6163	0.00023651	3.00522	0.00636261	4.02697	0.00224776	Pollinated pistil
AL1G32630	5.80256	5.45315e-06	4.5319	0.000379424	7.38737	2.75e-07	Pollinated pistil
AL1G33580	2.05006	3.00497e-05	4.38903	1.48719e-25	1.42722	0.00483708	Pollinated pistil
AL1G34170	11.6588	1.13987e-15	4.75975	9.46504e-05	7.52093	1.85e-08	Pollinated pistil
AL1G34180	10.2761	7.28185e-09	4.24689	0.0046366	6.2961	0.000363971	Pollinated pistil
AL1G37590	7.24013	7.70852e-12	3.4283	0.00104145	2.48983	0.0230215	Pollinated pistil
AL1G39740	5.50658	4.12401e-17	4.33359	8.82347e-07	1.70702	0.00915193	Pollinated pistil
AL1G41660	8.26885	2.26724e-26	3.52017	7.37107e-06	2.63674	0.000185219	Pollinated pistil
AL1G43080	9.89014	5.59466e-21	3.49942	4.92643e-05	2.64423	2.59e-05	Pollinated pistil
AL1G49920	5.7022	2.01852e-10	4.87746	1.29339e-06	3.36746	0.000134944	Pollinated pistil
AL1G49950	7.05123	4.82199e-21	6.05688	2.262e-13	2.70358	0.000793947	Pollinated pistil
AL1G54460	2.13245	0.023378	3.5499	0.000723566	2.64954	0.0170336	Pollinated pistil
AL1G59964	10.1284	6.25464e-17	3.01697	0.00290176	5.41981	9.7e-07	Pollinated pistil
AL1G62250	10.7567	2.07998e-12	4.72548	0.000196988	6.06692	3.02e-05	Pollinated pistil
AL1G63450	8.3965	4.645e-35	5.07632	6.99143e-11	3.67955	1.15e-09	Pollinated pistil
AL1G66590	10.7254	1.22383e-26	6.93255	4.6457e-13	1.8927	0.0321234	Pollinated pistil
AL2G16880	3.1632	5.54172e-10	3.69451	2.75414e-14	2.15823	2.4e-05	Pollinated pistil
AL2G26940	8.78175	1.48175e-17	2.20389	0.00692704	2.1942	0.0100412	Pollinated pistil
AL2G27690	3.96496	8.53708e-20	4.48101	3.71463e-12	1.32231	0.00115366	Pollinated pistil
AL2G28610	8.01455	3.60114e-21	5.33374	8.07506e-08	2.33499	0.0113965	Pollinated pistil
AL2G29910	2.63646	4.14619e-09	2.10078	1.40314e-05	1.16264	0.046316	Pollinated pistil
AL2G33610	6.05103	1.30191e-11	4.37871	1.61053e-05	3.65061	5.24e-05	Pollinated pistil
AL2G34600	1.72541	0.000113979	1.0257	0.0391293	1.45926	0.00965726	Pollinated pistil
AL2G35840	11.1795	2.99361e-10	6.66866	1.09018e-05	4.5438	0.0111533	Pollinated pistil
AL2G36400	7.4718	2.14112e-18	7.00146	5.12142e-12	2.6516	0.00308481	Pollinated pistil
AL2G36730	2.60492	1.17079e-06	1.4343	0.0112286	2.4475	2.52e-05	Pollinated pistil
AL2G37060	4.37139	5.21276e-07	5.22228	1.07155e-08	2.26679	0.00728901	Pollinated pistil
AL2G38780	10.0368	2.5978e-14	4.00679	0.000244028	5.32508	1.76e-05	Pollinated pistil
AL2G39000	2.21438	1.18863e-08	4.72278	2.75102e-22	1.34904	0.00392984	Pollinated pistil
AL2G39250	7.17292	8.98979e-29	3.5748	8.25449e-09	1.79087	0.0322161	Pollinated pistil
AL2G40550	3.13008	2.32365e-08	5.23648	3.40513e-09	2.20083	0.000202896	Pollinated pistil
AL2G40570	9.02478	3.50646e-40	5.24487	1.65116e-14	1.78572	0.0114378	Pollinated pistil
AL364U10030	8.13525	1.92559e-20	4.19632	5.47461e-06	3.80001	6e-07	Pollinated pistil
AL3G10950	3.80208	5.0576e-05	3.67398	0.000832491	2.99364	0.00726332	Pollinated pistil
AL3G13500	3.76022	7.4815e-11	2.91329	0.00127197	2.8174	0.0011735	Pollinated pistil
AL3G15940	7.07246	8.79994e-17	1.40462	0.041254	2.13562	0.00947322	Pollinated pistil
AL3G16790	4.81652	4.5307e-11	6.7226	1.58126e-12	2.52524	0.000672406	Pollinated pistil
AL3G18690	4.12727	1.38112e-47	5.12753	3.30675e-83	1.40511	8.51e-09	Pollinated pistil
AL3G23400	4.74142	2.70629e-07	4.57336	1.33623e-06	4.17006	9.77e-08	Pollinated pistil
AL3G27770	5.55049	0.000135646	4.66986	0.00126271	5.50006	0.0010996	Pollinated pistil
AL3G28070	5.97245	3.9558e-20	2.87896	6.24621e-06	2.08878	0.00303424	Pollinated pistil
AL3G28500	7.29792	1.63069e-54	3.58105	2.6729e-08	1.20684	0.00410412	Pollinated pistil
AL3G36350	4.42848	2.876e-10	3.13876	0.00121233	2.86799	0.00162955	Pollinated pistil
AL3G36900	4.00361	1.72643e-10	4.38236	1.25935e-06	1.74523	0.0164267	Pollinated pistil
AL3G37260	4.481	1.80548e-10	3.39148	1.06506e-07	2.6138	0.000465857	Pollinated pistil
AL3G37890	6.39719	4.03656e-12	2.94723	0.00227437	3.48147	4.22e-05	Pollinated pistil
AL3G37900	12.8095	1.35986e-21	2.93721	0.0011054	2.88645	0.00928664	Pollinated pistil
AL3G42140	9.46592	6.35851e-12	3.43876	0.00258981	5.48801	2.24e-05	Pollinated pistil
AL3G42940	12.0229	1.00775e-18	2.15227	0.0229531	3.27431	0.00349645	Pollinated pistil
AL3G43430	5.3604	2.68717e-19	2.98721	4.80687e-07	1.4156	0.0446228	Pollinated pistil
AL3G47130	7.27116	1.16108e-08	2.43141	0.0276313	4.11998	0.00199291	Pollinated pistil
AL3G47200	11.4376	9.23658e-27	1.57795	0.0162973	3.5575	4.15e-07	Pollinated pistil
AL3G47790	2.7209	6.35588e-05	1.81758	0.00317102	3.10771	3.29e-06	Pollinated pistil
AL3G49360	6.40205	2.26548e-44	4.26431	8.72461e-15	1.06822	0.0499552	Pollinated pistil
AL3G51340	5.78838	2.36192e-12	4.70692	1.97e-06	2.95841	0.000596882	Pollinated pistil
AL3G51890	11.8105	3.58328e-18	5.27406	3.53534e-06	3.3382	0.00244149	Pollinated pistil
AL3G52080	4.48185	4.94478e-06	3.63092	0.000952941	4.94921	9.74e-05	Pollinated pistil
AL3G52410	8.84509	4.13263e-10	2.45721	0.0425967	4.14366	0.00590828	Pollinated pistil
AL4G10820	4.13559	5.29898e-32	1.61486	1.91851e-07	1.47672	1.8e-05	Pollinated pistil
AL4G10860	1.8961	1.9694e-06	5.52226	4.52231e-59	3.32489	7.23e-20	Pollinated pistil
AL4G11970	5.63934	1.24791e-16	1.56328	0.0134358	2.26485	0.00381219	Pollinated pistil
AL4G13030	7.53328	1.59415e-19	4.12997	1.88805e-07	4.13329	1.31e-06	Pollinated pistil
AL4G19800	3.59082	1.06561e-10	3.01363	8.32308e-06	1.21499	0.0273175	Pollinated pistil
AL4G22410	5.63647	1.15862e-15	5.49418	1.39679e-09	2.01412	0.00268623	Pollinated pistil
AL4G22710	7.0456	8.7837e-07	2.5613	0.0414675	3.54036	0.0383552	Pollinated pistil
AL4G23060	10.6713	9.47472e-25	5.21841	5.5275e-10	1.5578	0.00375755	Pollinated pistil
AL4G23190	8.44578	9.48155e-35	3.45588	3.53046e-06	1.15252	0.018197	Pollinated pistil
AL4G23230	6.56033	2.5513e-24	4.37159	8.39383e-07	1.6605	0.0150663	Pollinated pistil
AL4G27150	2.20099	0.0244904	2.49297	0.026527	3.90897	0.00142533	Pollinated pistil
AL4G27400	4.26079	1.16556e-08	2.04347	0.0122572	2.03268	0.00502436	Pollinated pistil
AL4G27410	3.3358	4.10363e-05	4.92521	2.14507e-06	4.07764	2.78e-06	Pollinated pistil
AL4G27550	6.69317	2.69937e-22	2.01082	0.00132991	2.80493	7.56e-05	Pollinated pistil
AL4G27560	8.95245	7.80248e-23	3.78442	2.32995e-05	1.58704	0.0410794	Pollinated pistil
AL4G29150	2.00086	0.000341813	2.69028	9.8732e-06	1.70904	0.00173075	Pollinated pistil
AL4G29600	4.71496	3.08899e-18	7.86606	9.62194e-33	2.8353	2.79e-07	Pollinated pistil
AL4G32080	10.7134	5.587e-16	4.68354	1.88761e-05	3.13964	0.00406107	Pollinated pistil
AL4G33190	8.99671	2.29286e-50	3.08554	5.18982e-12	1.19621	0.0497838	Pollinated pistil
AL4G35750	4.54861	2.6448e-16	3.77376	2.03823e-09	3.52354	1.56e-09	Pollinated pistil
AL4G36170	6.95213	2.83823e-15	5.69226	8.47133e-09	1.96551	0.0421689	Pollinated pistil
AL4G37070	1.29782	0.000671379	2.45587	6.30203e-06	1.52688	0.000611293	Pollinated pistil
AL4G37700	2.24889	0.00167267	2.14134	0.00124259	4.16468	1.1e-09	Pollinated pistil
AL4G39070	3.17147	4.25225e-05	3.7703	7.37385e-06	4.19487	3.47e-07	Pollinated pistil
AL4G39210	1.28796	0.01142	3.6295	2.47069e-11	3.48655	7.57e-14	Pollinated pistil
AL4G42370	10.0321	6.78539e-14	3.49674	0.00206547	3.15383	0.00653663	Pollinated pistil
AL4G42960	4.95946	2.46753e-33	6.35179	1.33966e-33	2.64666	3.4e-11	Pollinated pistil
AL4G43250	2.78676	0.00284886	6.49012	1.06623e-11	4.13391	5.42e-09	Pollinated pistil
AL4G43390	7.53057	3.01513e-10	3.39813	0.00150536	4.10307	0.000732323	Pollinated pistil
AL4G43510	7.26755	3.10267e-45	5.00906	6.27717e-20	2.54162	4.59e-11	Pollinated pistil
AL4G44330	3.99095	4.83602e-10	2.58534	0.0012941	1.78284	0.00259413	Pollinated pistil
AL4G44340	12.3366	1.47084e-28	3.48645	6.5369e-07	3.08661	6.16e-07	Pollinated pistil
AL4G44680	1.16895	0.00288325	4.68457	1.54467e-11	1.34995	0.001328	Pollinated pistil
AL4G45700	3.12978	6.56356e-07	4.122	1.49261e-11	2.60678	2.63e-05	Pollinated pistil
AL4G46100	5.79776	1.44545e-24	4.81913	2.88409e-08	3.27013	1.16e-08	Pollinated pistil
AL5G10150	3.16085	7.02184e-10	4.32041	4.16175e-07	2.89051	2.02e-07	Pollinated pistil
AL5G13550	4.7202	1.01232e-12	2.6292	4.65296e-05	2.42966	0.00130438	Pollinated pistil
AL5G14130	3.39722	0.000139504	2.32949	0.00619166	2.7923	0.00240225	Pollinated pistil
AL5G14590	1.87256	0.00135415	3.04958	0.000866903	2.13717	0.00757323	Pollinated pistil
AL5G15590	6.78784	3.17164e-25	6.19959	8.92649e-14	1.97555	0.00693983	Pollinated pistil
AL5G15780	7.88292	1.76113e-13	5.23691	1.16019e-06	5.04306	6.3e-07	Pollinated pistil
AL5G18910	6.99768	1.90659e-17	3.35273	3.48405e-06	2.74518	0.00031817	Pollinated pistil
AL5G24260	1.50182	0.00462122	5.8131	4.17383e-13	1.87835	0.000581347	Pollinated pistil
AL5G24660	7.03555	1.33045e-14	2.91469	0.000620031	2.36557	0.0148776	Pollinated pistil
AL5G26570	10.1334	5.14216e-13	2.36205	0.0408656	2.93017	0.0306073	Pollinated pistil
AL5G26710	7.87018	2.17946e-17	4.49067	1.53497e-05	4.2525	1.76e-06	Pollinated pistil
AL5G27420	8.95995	3.64122e-76	7.00238	6.39033e-18	2.41265	1.11e-10	Pollinated pistil
AL5G27750	9.87973	5.58839e-24	4.84019	4.93955e-09	4.14033	1.08e-06	Pollinated pistil
AL5G31370	5.29011	2.29052e-08	5.10468	8.90479e-09	3.59319	0.000157721	Pollinated pistil
AL5G31390	5.34444	1.13508e-07	3.18674	0.000841081	3.31148	0.00247954	Pollinated pistil
AL5G31850	5.90904	6.67405e-26	3.72552	1.81773e-05	1.75341	0.00351988	Pollinated pistil
AL5G31860	9.4716	8.27513e-16	3.08227	0.00114474	3.02841	0.000559619	Pollinated pistil
AL5G37990	9.96447	6.27492e-21	2.45849	0.000450697	1.77477	0.00940037	Pollinated pistil
AL5G38080	4.41313	2.99668e-27	6.20757	4.63748e-14	1.22024	0.0140166	Pollinated pistil
AL5G42060	5.65589	1.00074e-55	6.14276	8.64623e-43	2.76032	1.94e-20	Pollinated pistil
AL5G42670	5.24323	2.50599e-07	5.12047	3.15979e-06	3.00564	0.00612894	Pollinated pistil
AL5G44460	6.50434	3.48975e-22	1.26754	0.0357791	1.73292	0.00464015	Pollinated pistil
AL5G44800	6.64022	9.26127e-11	2.86116	0.0031641	3.17877	0.00420073	Pollinated pistil
AL5G45300	12.3212	9.53769e-28	5.56897	1.60931e-09	3.3595	1.88e-07	Pollinated pistil
AL6G10980	4.32753	3.2338e-21	4.71203	1.20125e-24	1.73603	0.0005574	Pollinated pistil
AL6G12170	6.67889	4.77935e-65	2.01458	1.1772e-06	1.17366	0.000255433	Pollinated pistil
AL6G13470	6.15717	5.06606e-12	3.76487	0.000301686	2.29299	0.0331458	Pollinated pistil
AL6G13820	8.02979	6.02229e-29	3.45849	2.95981e-08	1.68964	0.0345494	Pollinated pistil
AL6G17280	7.91724	1.1417e-14	2.37269	0.0123954	2.49023	0.00557708	Pollinated pistil
AL6G17890	4.52759	2.53526e-31	5.14793	7.88139e-12	1.19728	0.0147616	Pollinated pistil
AL6G19540	2.97372	6.13494e-10	2.14587	2.40951e-06	1.46867	0.0142203	Pollinated pistil
AL6G21160	11.2537	5.4584e-21	1.60676	0.0357941	2.69113	0.00155015	Pollinated pistil
AL6G23680	10.3039	1.28758e-16	3.17095	0.00154771	3.32058	0.000381838	Pollinated pistil
AL6G23940	7.5082	1.483e-13	2.24265	0.0176506	2.35549	0.0491305	Pollinated pistil
AL6G28540	2.90758	1.08562e-06	2.94642	9.89144e-07	2.33165	0.000325437	Pollinated pistil
AL6G30200	2.96851	9.2057e-05	5.24989	2.67401e-10	1.99309	0.00761549	Pollinated pistil
AL6G33480	5.80173	4.02382e-43	3.55583	1.46302e-20	1.27533	7.55e-05	Pollinated pistil
AL6G34460	1.63264	1.65093e-05	5.2305	1.33058e-10	1.92997	9.52e-07	Pollinated pistil
AL6G36050	2.35987	1.08901e-12	4.69222	8.97126e-31	4.05569	5.04e-39	Pollinated pistil
AL6G38160	3.48918	6.5789e-05	5.37027	6.36383e-07	2.40476	0.0381169	Pollinated pistil
AL6G38300	10.4353	1.67928e-28	3.16668	2.12332e-05	2.4281	0.010395	Pollinated pistil
AL6G38820	12.086	5.32749e-24	3.78567	1.03094e-05	3.84123	6.81e-07	Pollinated pistil
AL6G40620	9.02971	1.04269e-12	2.99999	0.00475325	4.68856	0.000140864	Pollinated pistil
AL6G42370	9.98151	5.3416e-22	2.53836	0.00139291	3.32076	0.000152376	Pollinated pistil
AL6G46610	6.78515	5.89815e-19	5.43319	1.53133e-08	3.10143	4.51e-05	Pollinated pistil
AL6G47870	5.66792	9.10346e-10	4.55824	1.45095e-05	5.31624	2.09e-08	Pollinated pistil
AL6G50520	3.00513	6.17871e-06	5.65314	2.19236e-10	2.8548	5.55e-05	Pollinated pistil
AL6G50700	4.7786	5.01355e-37	1.18532	0.00150574	1.0576	0.0202125	Pollinated pistil
AL7G10430	1.32532	0.0130201	1.21081	0.0418136	1.98764	0.000741112	Pollinated pistil
AL7G11250	2.30702	1.63372e-16	3.6042	7.85325e-51	1.25039	5.14e-06	Pollinated pistil
AL7G13150	5.68891	2.64776e-27	2.96585	2.21015e-07	2.73548	6.97e-08	Pollinated pistil
AL7G14260	9.76671	6.76555e-33	4.97893	4.1769e-10	1.87769	0.0289392	Pollinated pistil
AL7G14560	11.028	2.47335e-18	3.24428	0.000483219	2.67201	0.00752891	Pollinated pistil
AL7G15430	9.34405	1.44688e-07	3.31238	0.0253666	4.64332	0.0175524	Pollinated pistil
AL7G15570	2.0116	0.0160824	3.18528	0.00250278	4.11508	3.87e-05	Pollinated pistil
AL7G15690	2.10922	1.1874e-06	4.69326	2.00154e-13	2.87163	2.8e-12	Pollinated pistil
AL7G17980	1.21735	0.0399819	4.14345	1.85996e-11	1.70682	0.0109582	Pollinated pistil
AL7G21480	3.56213	9.60366e-08	4.80344	4.34778e-15	1.97685	0.0160516	Pollinated pistil
AL7G21490	2.26792	0.00522318	7.45218	4.97516e-15	4.59834	1.1e-09	Pollinated pistil
AL7G21870	5.02367	2.08953e-05	2.44267	0.0344757	3.70017	0.0107472	Pollinated pistil
AL7G24820	4.61208	7.96024e-17	2.80461	5.21677e-06	1.2842	0.0208067	Pollinated pistil
AL7G25000	7.57213	2.00062e-21	4.44367	6.65056e-07	1.89735	0.0201871	Pollinated pistil
AL7G29540	8.34974	2.94427e-45	5.32187	6.80498e-14	1.99255	0.000144164	Pollinated pistil
AL7G30350	8.69739	5.25078e-14	3.98133	0.0001381	3.31176	0.000804108	Pollinated pistil
AL7G32700	6.8455	2.78904e-17	3.05469	0.00107585	2.09382	0.00741056	Pollinated pistil
AL7G32900	1.06739	0.00259427	4.37844	2.46812e-08	1.4729	8.7e-05	Pollinated pistil
AL7G33860	12.0969	2.73531e-25	5.3452	2.02095e-08	3.54366	5.74e-07	Pollinated pistil
AL7G34280	6.6145	1.26088e-12	3.76556	1.86451e-05	2.85785	0.00269681	Pollinated pistil
AL7G35870	4.78249	5.23261e-20	6.08889	2.54656e-12	1.55759	0.0133131	Pollinated pistil
AL7G37140	3.31662	3.17034e-13	5.09071	3.59394e-15	1.68023	0.00111068	Pollinated pistil
AL7G42730	11.2506	5.06838e-20	5.22134	1.78561e-08	4.78464	8.7e-10	Pollinated pistil
AL7G43540	5.57007	1.80479e-18	4.37753	5.14417e-24	1.29361	0.00451925	Pollinated pistil
AL7G44590	3.15861	3.99429e-10	3.87928	1.43766e-13	1.53782	0.0141464	Pollinated pistil
AL7G48560	6.64829	6.73716e-08	3.79452	0.00148153	4.33178	0.00170333	Pollinated pistil
AL7G48940	3.96617	3.13131e-14	3.19509	7.16284e-10	1.59167	0.0103948	Pollinated pistil
AL7G49050	4.9306	2.0241e-14	2.09704	0.000306062	2.27168	0.000921717	Pollinated pistil
AL7G52480	6.49943	3.72673e-10	3.37499	0.0012556	3.61085	0.00147826	Pollinated pistil
AL8G10670	4.98893	6.50926e-46	5.40518	3.22035e-25	1.1981	0.000281788	Pollinated pistil
AL8G10810	7.36509	5.67007e-24	4.68971	2.81469e-10	2.0758	0.0172495	Pollinated pistil
AL8G11640	3.96885	6.52191e-16	1.36596	0.00028047	2.39161	3.52e-10	Pollinated pistil
AL8G12090	7.11208	3.02569e-22	1.34469	0.0358371	2.13989	0.00325223	Pollinated pistil
AL8G12660	15.7532	1.66641e-27	5.93028	4.24269e-09	3.32068	0.00909212	Pollinated pistil
AL8G14450	9.47074	1.43143e-13	4.27491	7.41981e-05	5.68524	1.31e-06	Pollinated pistil
AL8G16730	13.0958	1.2883e-20	3.15546	0.00123558	3.77598	0.000840886	Pollinated pistil
AL8G16880	2.13369	0.000232636	2.93168	0.000756571	1.85268	0.0138	Pollinated pistil
AL8G21480	7.5699	1.30551e-12	5.04811	5.94663e-06	3.55424	0.000695247	Pollinated pistil
AL8G24230	6.4888	8.87075e-14	3.49798	0.000146048	3.15504	0.000174347	Pollinated pistil
AL8G24310	6.66343	2.112e-16	6.45574	2.97355e-10	2.96941	0.000890922	Pollinated pistil
AL8G26710	5.05323	3.00822e-07	2.37219	0.000390253	2.5296	0.00183554	Pollinated pistil
AL8G27180	8.2254	2.61378e-42	5.10442	9.03906e-15	3.91483	2.76e-14	Pollinated pistil
AL8G27190	5.78626	5.16344e-10	4.72146	7.19917e-06	4.26846	2.23e-06	Pollinated pistil
AL8G28610	6.96517	1.16143e-06	3.71476	0.00421524	4.47703	0.00464725	Pollinated pistil
AL8G28640	10.3354	3.6781e-38	5.88238	1.1716e-12	1.59556	0.00051475	Pollinated pistil
AL8G33930	2.75276	5.85328e-09	2.1669	6.73322e-05	1.33253	0.0316036	Pollinated pistil
AL8G38320	4.25058	9.20657e-17	3.43034	5.51297e-08	2.62136	7.03e-08	Pollinated pistil
AL8G38330	1.61115	0.0498122	3.73086	0.000163699	3.43102	0.000329307	Pollinated pistil
AL8G39190	9.85995	3.17063e-41	3.71087	3.22068e-10	2.9581	5.33e-06	Pollinated pistil
AL8G41390	12.6358	7.10595e-26	6.82253	5.00882e-12	4.10375	4.81e-08	Pollinated pistil
AL8G42070	1.16531	0.0116208	1.52445	0.00059207	1.17569	0.00943963	Pollinated pistil
AL8G42400	3.51311	0.00196319	3.31838	0.00463575	4.17649	0.00183993	Pollinated pistil

## Sheet: Em. pistil-specific
	Emasculated pistil vs. Leaf		Emasculated pistil vs. Pollen		Emasculated pistil vs. Root		Emasculated pistil vs. Endosperm		Tissue specificity
Arabidopsis lyrata gene names	log2FoldChange	padj	log2FoldChange	padj	log2FoldChange	padj	log2FoldChange	padj
AL1033U10010	5.1753	0.00792205	4.08648	0.0240682	4.53984	0.0144681	4.32495	0.026115	Emasculated pistil
AL110U10020	2.67283	0.00530849	3.25125	0.00154834	1.84976	0.0313417	4.05027	2.00183e-05	Emasculated pistil
AL122U10010	7.3449	4.76044e-14	5.53473	6.44236e-09	7.47378	8.55552e-15	11.559	1.50493e-22	Emasculated pistil
AL1G10010	3.09944	1.7183e-05	2.69297	0.000140857	6.49253	9.81193e-17	8.87778	8.85717e-20	Emasculated pistil
AL1G10020	6.57181	0.000422447	4.40097	0.0134812	6.34002	0.000496089	9.527	5.39931e-06	Emasculated pistil
AL1G10220	6.66104	3.3021e-37	7.34783	1.19065e-19	5.34063	1.95098e-38	10.2158	4.32496e-72	Emasculated pistil
AL1G11390	1.76836	8.10509e-07	2.87736	1.98427e-11	1.64897	2.63057e-06	5.63184	1.85752e-34	Emasculated pistil
AL1G11410	2.6229	4.33502e-07	5.14429	4.09912e-09	1.76848	0.000454586	2.76714	5.48663e-06	Emasculated pistil
AL1G11460	3.66724	1.57389e-38	4.8442	8.36237e-62	1.56552	5.78173e-08	5.43941	1.48023e-43	Emasculated pistil
AL1G11670	5.43531	3.77272e-19	8.82304	1.07346e-30	3.34151	4.62821e-08	13.784	2.32493e-64	Emasculated pistil
AL1G11790	3.67479	3.80799e-10	5.51414	5.78355e-14	4.77334	5.388e-16	2.9645	2.2999e-06	Emasculated pistil
AL1G11870	3.09812	2.58149e-09	4.47969	1.80977e-08	3.4967	1.71626e-11	5.38133	6.55048e-17	Emasculated pistil
AL1G11970	5.471	2.54798e-09	3.30016	0.000241717	3.82955	6.67813e-06	9.68415	8.02239e-19	Emasculated pistil
AL1G12170	7.77017	5.53953e-14	5.96	3.72472e-09	6.14212	1.75836e-12	7.08288	1.06144e-15	Emasculated pistil
AL1G12180	6.47711	1.77665e-13	3.94559	5.15798e-06	1.65582	0.00090896	2.89216	3.35251e-08	Emasculated pistil
AL1G12190	3.7485	4.11655e-05	3.79207	0.000139527	4.31162	6.58288e-06	5.63325	4.8149e-10	Emasculated pistil
AL1G12810	2.37344	3.8829e-09	6.9951	2.09961e-17	3.52346	1.67967e-17	3.51586	3.22022e-19	Emasculated pistil
AL1G13710	5.31289	2.82436e-11	4.18611	9.83353e-07	5.18501	3.39735e-12	2.70132	0.00105691	Emasculated pistil
AL1G13820	3.07443	5.51464e-09	7.12136	3.9725e-16	1.54047	0.0043288	9.0953	7.32315e-47	Emasculated pistil
AL1G14350	6.06428	1.31434e-08	4.61479	8.05387e-06	5.51636	1.35374e-07	2.82799	0.000461968	Emasculated pistil
AL1G14930	1.15407	3.75054e-05	2.39156	2.54671e-13	1.89872	2.77542e-12	2.31647	1.87217e-14	Emasculated pistil
AL1G15290	8.43192	3.52411e-21	6.26107	1.08482e-12	4.26716	2.11776e-15	10.9774	8.12956e-33	Emasculated pistil
AL1G15330	5.45077	1.62617e-10	6.1366	1.67827e-10	5.5324	4.43002e-11	2.6493	0.0100317	Emasculated pistil
AL1G15390	8.55609	0.000140068	5.66391	0.00863352	4.41682	0.0445104	8.15142	0.000324329	Emasculated pistil
AL1G15900	6.78342	4.91742e-16	2.91147	6.06236e-08	6.9123	6.47482e-17	2.79236	6.26186e-07	Emasculated pistil
AL1G16030	10.0386	4.75278e-28	5.81101	2.86941e-20	1.59898	0.00447606	5.71731	5.75484e-10	Emasculated pistil
AL1G16050	3.29922	6.57283e-05	3.52963	0.000489912	2.69677	0.000533224	4.74926	4.15975e-10	Emasculated pistil
AL1G16360	4.7987	1.10111e-07	5.94359	4.6402e-11	5.08321	9.97346e-09	12.6278	5.55576e-31	Emasculated pistil
AL1G16370	4.17143	0.000128633	3.08261	0.00301627	5.02166	1.7074e-06	3.81025	0.00135056	Emasculated pistil
AL1G16550	5.26703	6.42101e-71	5.4293	6.19023e-31	2.53836	6.6887e-31	4.62106	8.52219e-24	Emasculated pistil
AL1G16610	1.00086	0.00983314	4.92381	8.8206e-10	3.7431	6.24279e-13	2.107	2.55759e-10	Emasculated pistil
AL1G18070	1.97616	3.72535e-09	3.68958	1.37609e-25	1.21626	0.000340857	1.65231	4.40542e-06	Emasculated pistil
AL1G18640	1.1518	0.0254182	4.49911	2.01731e-14	1.34501	0.00555527	9.18156	5.344e-49	Emasculated pistil
AL1G18680	1.52035	0.0123801	4.10229	5.38908e-06	1.44136	0.0131015	2.34125	0.000598517	Emasculated pistil
AL1G19520	3.2351	0.00217953	2.4301	0.0272077	2.24346	0.0241713	6.76619	1.28817e-08	Emasculated pistil
AL1G19600	5.24058	3.09611e-22	5.49342	1.87214e-11	1.48904	7.37745e-05	5.97659	3.28514e-37	Emasculated pistil
AL1G19680	2.93896	2.58201e-10	4.25978	1.09395e-19	2.20382	2.12611e-06	1.1164	0.0441504	Emasculated pistil
AL1G20460	3.79024	5.16311e-05	2.34074	0.00967185	2.56216	0.000536829	9.08684	6.12753e-17	Emasculated pistil
AL1G20480	1.58398	0.00853849	1.85838	0.0178764	1.46114	0.0102403	1.18124	0.0239574	Emasculated pistil
AL1G20710	4.47168	2.13051e-06	4.69951	2.70131e-06	4.1068	1.99983e-06	4.47246	2.12582e-10	Emasculated pistil
AL1G20920	5.47226	3.58189e-08	4.38343	4.92718e-06	5.22524	5.5688e-08	3.89748	0.000143776	Emasculated pistil
AL1G20930	3.0916	0.00658757	3.08747	0.00550451	3.20389	0.00344707	4.01801	3.13681e-05	Emasculated pistil
AL1G21602	3.99411	0.00118433	2.54462	0.0306028	4.48367	0.000154829	8.56868	3.09097e-09	Emasculated pistil
AL1G21670	2.83874	3.53058e-06	2.15615	0.00315836	2.11261	0.000114368	4.73957	3.15224e-13	Emasculated pistil
AL1G21680	1.8574	6.01127e-05	2.57175	1.21929e-05	1.643	0.000241779	2.85347	3.15772e-07	Emasculated pistil
AL1G21790	3.0288	9.35924e-18	6.72181	3.14585e-17	1.77194	5.07695e-08	2.28659	2.26187e-09	Emasculated pistil
AL1G22730	11.3229	9.99176e-41	8.7914	1.02229e-25	2.01371	1.80457e-06	9.71726	2.18154e-59	Emasculated pistil
AL1G23020	2.70645	0.0128324	4.33924	9.55048e-06	6.38506	1.19964e-10	6.64725	8.59596e-10	Emasculated pistil
AL1G23450	7.24051	2.08746e-14	3.71833	2.34905e-05	6.64805	1.57447e-12	9.50075	4.03564e-21	Emasculated pistil
AL1G23550	1.18512	0.0426134	1.4811	0.0291336	1.12061	0.041853	10.2544	1.17545e-21	Emasculated pistil
AL1G23620	1.05265	0.0418705	4.35456	2.54001e-07	1.01058	0.039641	1.58765	0.00100613	Emasculated pistil
AL1G23660	1.66499	6.46852e-09	6.19044	1.25909e-36	3.48572	1.15307e-34	5.00743	1.06455e-52	Emasculated pistil
AL1G23810	3.00111	6.04093e-05	6.06247	1.14236e-09	2.51147	0.000546526	1.77652	0.0244793	Emasculated pistil
AL1G24160	6.00442	3.61434e-12	2.75231	1.46822e-05	5.37245	1.77372e-13	2.77609	8.80198e-08	Emasculated pistil
AL1G24490	2.35746	0.00127671	7.11668	6.96313e-13	2.41634	0.000647354	8.41573	1.43062e-22	Emasculated pistil
AL1G24680	1.14527	0.000494929	6.86794	5.4985e-18	1.62239	2.64033e-07	1.31548	6.97907e-05	Emasculated pistil
AL1G24800	3.41668	0.000287522	1.89069	0.0461173	2.96973	0.000660153	7.30305	2.11802e-12	Emasculated pistil
AL1G24920	5.46011	2.75194e-14	3.96307	2.302e-07	6.61987	4.90897e-17	5.57891	1.12612e-14	Emasculated pistil
AL1G26330	1.88265	0.00218963	4.45061	1.0599e-06	7.11101	8.91368e-15	4.32213	1.43606e-08	Emasculated pistil
AL1G27260	1.94877	0.00708172	6.17173	2.31957e-10	4.48335	1.04531e-09	4.13024	3.45265e-09	Emasculated pistil
AL1G27460	5.34465	3.69899e-06	2.81314	0.012991	2.21348	0.0211488	9.91839	1.04694e-13	Emasculated pistil
AL1G27600	2.09532	5.70403e-07	2.93932	1.74914e-09	1.60049	0.000101833	2.2095	2.00682e-07	Emasculated pistil
AL1G29130	4.87237	0.000263301	2.70152	0.0368907	2.99598	0.0148379	9.4482	6.36191e-10	Emasculated pistil
AL1G29440	2.55238	2.29427e-15	5.26405	7.76999e-32	3.92392	1.61903e-33	3.68074	3.92956e-20	Emasculated pistil
AL1G29500	4.5529	3.76857e-10	4.84617	1.30491e-07	6.06722	3.53153e-11	2.88884	3.26605e-05	Emasculated pistil
AL1G29510	3.6208	7.49034e-12	3.08137	5.25816e-06	4.02685	2.11041e-13	5.56113	3.03402e-30	Emasculated pistil
AL1G29650	2.37344	1.54687e-08	4.80968	6.35111e-19	3.88435	2.27763e-20	3.21867	1.23097e-12	Emasculated pistil
AL1G29870	2.43405	7.91145e-14	4.25907	2.42201e-26	4.7689	4.20652e-43	3.5024	1.94399e-13	Emasculated pistil
AL1G30620	6.71321	9.38151e-47	8.86506	8.11635e-27	1.41525	0.000472833	6.21526	6.32479e-25	Emasculated pistil
AL1G31120	2.6083	3.56275e-07	3.93489	1.35824e-09	3.03916	1.77661e-09	2.5438	5.64241e-07	Emasculated pistil
AL1G32270	1.11314	1.0314e-05	5.17716	1.35312e-32	2.09258	8.60977e-18	1.34973	1.61457e-07	Emasculated pistil
AL1G32500	5.2336	6.47049e-09	4.88192	4.90055e-08	1.72582	0.00262925	8.57895	1.52541e-22	Emasculated pistil
AL1G32560	3.79725	2.47181e-13	4.50825	1.85461e-09	1.0772	0.0295895	2.75327	2.85154e-08	Emasculated pistil
AL1G33140	4.18323	7.9603e-05	3.42572	0.000829997	4.31153	3.33957e-05	5.38976	1.54128e-09	Emasculated pistil
AL1G34690	3.41586	1.31819e-08	4.86023	1.39638e-08	2.58282	8.60721e-07	2.85342	0.00016184	Emasculated pistil
AL1G35010	2.8803	4.58016e-09	4.9362	5.36419e-09	1.85894	8.24026e-05	7.12633	3.04409e-25	Emasculated pistil
AL1G35020	2.20255	9.11219e-14	5.90996	3.39054e-14	3.29345	1.32567e-23	5.73095	8.3355e-66	Emasculated pistil
AL1G35330	7.73312	1.45675e-13	3.24891	9.34734e-05	3.78008	1.02425e-06	6.62552	2.12153e-11	Emasculated pistil
AL1G35780	1.7166	1.7261e-06	2.55967	2.14243e-06	1.113	0.00112187	5.40266	1.87221e-36	Emasculated pistil
AL1G36570	5.5491	1.05795e-27	4.38231	4.90549e-13	2.6617	3.36162e-21	1.71783	0.002513	Emasculated pistil
AL1G36660	1.166	0.0100265	5.02885	8.22478e-11	2.55034	2.25454e-09	3.76524	3.94299e-15	Emasculated pistil
AL1G36920	2.05387	0.000326483	5.11199	2.25671e-11	2.96918	7.02669e-08	7.90112	1.63767e-35	Emasculated pistil
AL1G37140	1.33491	0.0134069	2.02409	0.00248902	1.7855	0.000551907	6.29329	1.13083e-18	Emasculated pistil
AL1G37210	8.48664	5.35548e-28	6.67647	2.18605e-18	6.73026	7.51442e-30	11.4298	4.15515e-41	Emasculated pistil
AL1G37550	5.23218	5.09562e-16	2.38691	1.2223e-06	1.52384	6.74187e-06	1.92299	9.14221e-08	Emasculated pistil
AL1G37780	2.25329	0.0458192	7.01994	4.31387e-12	7.94637	1.9986e-15	14.0858	6.32355e-28	Emasculated pistil
AL1G38450	7.25055	1.09175e-14	4.76466	2.57935e-08	6.6861	8.9897e-15	10.2536	4.30005e-28	Emasculated pistil
AL1G38590	2.29227	6.60258e-06	3.29044	2.79631e-05	2.4827	6.59757e-07	2.15294	1.01379e-06	Emasculated pistil
AL1G38850	3.71632	0.000446698	5.27361	7.25748e-06	6.13064	3.51058e-07	11.2961	4.47234e-15	Emasculated pistil
AL1G39040	5.55891	4.84123e-06	3.74874	0.00141848	3.03041	0.00509883	4.17928	3.9362e-05	Emasculated pistil
AL1G39190	3.84567	3.83385e-37	8.03176	1.26935e-24	3.45926	2.02677e-32	3.48886	3.24035e-32	Emasculated pistil
AL1G39990	2.78212	0.00493566	3.53873	0.00152193	5.83846	2.12022e-07	10.2836	2.18853e-14	Emasculated pistil
AL1G40000	7.23903	7.65956e-52	6.07041	2.26088e-31	8.71735	6.9392e-48	13.16	2.32506e-60	Emasculated pistil
AL1G40680	4.36093	4.56746e-17	2.90644	1.61598e-08	6.58411	1.78497e-33	6.32056	1.95601e-29	Emasculated pistil
AL1G40760	3.10423	9.60224e-27	7.47216	1.85431e-21	2.86725	7.42842e-24	3.93949	2.62373e-36	Emasculated pistil
AL1G40770	3.5065	1.00535e-32	6.64798	8.68877e-21	2.22612	2.05249e-15	2.20934	8.63059e-13	Emasculated pistil
AL1G41120	6.28516	1.32793e-10	2.3679	0.00198602	4.13814	5.34844e-08	5.39146	1.06944e-08	Emasculated pistil
AL1G41440	1.49859	0.00563631	4.70292	2.91976e-21	2.69209	7.22385e-08	5.17547	8.23616e-20	Emasculated pistil
AL1G42330	4.84442	1.24316e-49	7.18722	2.47017e-30	3.37292	1.17718e-27	3.82618	9.90027e-29	Emasculated pistil
AL1G43240	2.3904	0.00545213	4.62136	1.48275e-07	8.87772	1.66828e-16	13.6822	3.34015e-26	Emasculated pistil
AL1G43290	1.20381	0.0401722	1.92428	0.00314917	2.041	0.000214696	2.60285	6.43297e-07	Emasculated pistil
AL1G43920	2.92575	1.89835e-05	2.22807	0.00331259	2.41482	0.000171048	5.36206	9.03764e-11	Emasculated pistil
AL1G44070	4.58662	1.00659e-14	5.47245	5.20272e-10	2.95083	4.59838e-08	3.25333	3.28834e-09	Emasculated pistil
AL1G44080	4.07804	1.98234e-30	7.76249	5.33152e-22	6.16662	1.85292e-47	10.1349	7.04231e-62	Emasculated pistil
AL1G44270	1.70242	1.43338e-09	6.02375	2.04723e-51	1.31421	2.86972e-06	4.5423	9.94655e-37	Emasculated pistil
AL1G44940	12.1236	1.30801e-13	8.42269	3.44447e-08	6.42479	1.47711e-05	7.43304	2.15446e-05	Emasculated pistil
AL1G45440	6.81902	3.96327e-17	6.09087	1.55549e-14	5.13087	5.02679e-22	6.39769	2.28705e-11	Emasculated pistil
AL1G46380	1.31148	0.00406345	5.75759	3.64191e-15	2.7716	9.93626e-11	6.07699	1.17687e-20	Emasculated pistil
AL1G49160	7.24408	1.02611e-13	5.43391	1.17815e-08	7.37296	1.87495e-14	11.4552	3.5764e-22	Emasculated pistil
AL1G49180	7.67702	2.16509e-13	2.81165	0.000502918	5.54004	2.22263e-10	11.0635	1.48978e-19	Emasculated pistil
AL1G49400	1.18247	9.99144e-10	5.79202	2.18745e-20	1.20556	2.10063e-10	1.72763	2.26558e-17	Emasculated pistil
AL1G49600	4.9219	0.000533206	3.11173	0.0224195	4.32943	0.00198157	6.61787	5.28707e-06	Emasculated pistil
AL1G49740	7.65742	1.5445e-22	6.56859	1.51033e-17	5.27422	2.75603e-31	5.35665	8.75305e-10	Emasculated pistil
AL1G49880	2.65134	0.000156861	4.43318	3.6411e-06	1.86349	0.00564985	9.22916	6.27554e-19	Emasculated pistil
AL1G50810	4.34499	2.48995e-11	3.03417	1.23043e-05	3.63139	3.55525e-10	2.39031	0.000129392	Emasculated pistil
AL1G52360	8.95827	4.48713e-18	3.32506	7.97698e-06	6.40524	9.41467e-16	12.1269	1.11341e-26	Emasculated pistil
AL1G52620	11.087	1.19733e-44	7.9615	2.87558e-34	4.36219	3.21482e-54	13.0492	8.22396e-97	Emasculated pistil
AL1G53490	5.84183	1.51838e-09	4.03166	1.87756e-05	5.97072	3.60586e-10	3.57361	3.02617e-06	Emasculated pistil
AL1G53730	4.63536	3.52421e-05	2.82519	0.00920252	4.76424	1.33686e-05	8.85141	4.76171e-11	Emasculated pistil
AL1G53970	6.21394	3.76773e-11	4.40377	1.58348e-06	1.6636	0.00806576	4.96432	3.43572e-11	Emasculated pistil
AL1G54200	4.96703	1.47512e-06	3.09202	0.0019203	6.85073	9.36664e-11	4.65697	2.52804e-05	Emasculated pistil
AL1G55130	3.30332	6.69678e-21	7.14455	9.44313e-38	1.02373	0.00581062	2.24368	1.07331e-08	Emasculated pistil
AL1G55270	2.59376	1.22083e-11	5.69214	1.01411e-20	1.30641	0.000742861	2.73387	7.11511e-11	Emasculated pistil
AL1G56610	4.51987	4.32087e-25	4.14021	2.45248e-18	1.04928	0.0188988	4.75439	9.64746e-26	Emasculated pistil
AL1G56690	4.05752	2.27915e-41	5.23153	1.58328e-24	5.20253	5.72803e-53	5.71621	1.96373e-48	Emasculated pistil
AL1G57010	1.46339	0.039394	2.98113	0.00164302	1.47876	0.0271058	3.92428	4.34675e-10	Emasculated pistil
AL1G58510	5.2988	1.63442e-19	3.30997	1.88673e-09	6.07969	1.19929e-17	4.64592	9.85667e-45	Emasculated pistil
AL1G58980	1.42403	5.09483e-05	2.89432	4.51176e-10	1.41518	3.44973e-05	2.29859	0.000178585	Emasculated pistil
AL1G59350	6.36993	3.15067e-41	5.61912	2.34812e-24	7.16745	1.74057e-43	5.55591	7.63428e-26	Emasculated pistil
AL1G59580	2.13505	0.00160649	5.66201	2.76207e-09	3.72944	3.25268e-08	2.49906	9.05528e-05	Emasculated pistil
AL1G60070	4.1246	1.41872e-09	9.0834	4.33421e-39	6.57945	2.51928e-23	10.2349	5.21836e-39	Emasculated pistil
AL1G60110	3.67217	0.000151583	8.772	2.19517e-18	6.84159	9.78344e-14	9.97095	1.63084e-20	Emasculated pistil
AL1G60420	1.93931	0.0151482	2.57461	0.00925873	2.45241	0.00152717	3.27725	9.67823e-05	Emasculated pistil
AL1G60660	5.88207	6.89584e-17	8.88025	1.0859e-36	6.73029	3.69722e-22	9.48125	1.06317e-29	Emasculated pistil
AL1G60670	2.58104	3.26773e-06	6.92449	5.91792e-38	3.50734	5.59492e-11	5.04421	1.5761e-18	Emasculated pistil
AL1G61300	5.92203	1.7532e-09	4.11186	1.78579e-05	6.05092	4.24258e-10	10.1363	1.51854e-17	Emasculated pistil
AL1G61490	9.95145	4.07938e-26	6.48951	5.55299e-17	7.44832	1.05201e-27	14.886	7.39578e-38	Emasculated pistil
AL1G61500	4.70584	3.93093e-23	4.22005	1.2422e-12	1.49589	0.000148843	1.09449	0.00901742	Emasculated pistil
AL1G62300	9.1163	2.361e-17	7.30613	4.29574e-12	7.10219	1.26513e-14	11.2579	1.2232e-21	Emasculated pistil
AL1G62390	4.64752	5.40258e-05	3.19802	0.00380719	3.01027	0.00263967	4.12313	3.54533e-05	Emasculated pistil
AL1G62550	1.40713	1.18607e-05	2.38928	9.07485e-13	1.16721	0.000238191	2.83101	2.61734e-14	Emasculated pistil
AL1G62570	4.26906	5.05329e-08	6.21238	5.82534e-10	3.9797	1.28165e-07	2.72133	0.00416735	Emasculated pistil
AL1G62720	4.25577	1.15741e-08	10.2712	9.26946e-24	6.9539	1.79427e-21	16.7996	7.81805e-42	Emasculated pistil
AL1G63300	1.5261	0.000243255	3.55695	4.88773e-17	4.09403	1.47925e-24	8.00095	1.6246e-46	Emasculated pistil
AL1G64640	1.9741	4.06422e-05	7.08723	1.66152e-16	1.33772	0.00546679	2.32139	2.14919e-06	Emasculated pistil
AL1G65730	4.03509	3.26285e-26	6.47099	3.90992e-35	2.9007	1.27555e-14	6.75594	2.41654e-52	Emasculated pistil
AL1G65870	5.42704	4.63071e-08	2.59298	0.00373183	1.84127	0.0377696	7.21887	2.76329e-13	Emasculated pistil
AL1G66420	6.21563	0.00155799	4.40546	0.0179421	6.34451	0.000855037	7.8165	0.000156609	Emasculated pistil
AL1G66470	1.97422	2.37796e-06	3.82403	1.04235e-20	2.13295	1.816e-07	3.65522	4.85488e-17	Emasculated pistil
AL1G66690	2.53176	2.44427e-17	6.23965	5.63706e-16	1.3862	1.99005e-06	3.85896	1.64739e-18	Emasculated pistil
AL1G67500	5.09733	0.000494929	6.60811	1.53704e-06	7.2528	2.04966e-07	12.1698	7.62161e-15	Emasculated pistil
AL1G67530	8.12317	1.56277e-08	6.313	5.67018e-06	8.25206	5.29991e-09	12.3413	6.41772e-13	Emasculated pistil
AL213U10020	4.76147	1.62605e-05	2.59063	0.0163035	4.52968	3.01837e-05	2.4502	0.0288248	Emasculated pistil
AL271U10010	1.74608	0.00222695	5.12614	8.1629e-14	1.34371	0.0177095	3.73288	2.55423e-06	Emasculated pistil
AL2G10900	5.47533	1.53037e-08	4.38651	2.78997e-06	5.96489	3.24515e-10	8.48129	1.52845e-19	Emasculated pistil
AL2G11150	7.53022	2.62015e-16	6.44139	7.95099e-13	3.27808	3.40827e-09	11.655	4.41335e-27	Emasculated pistil
AL2G11160	4.03825	3.88857e-07	3.39802	0.000215375	7.10463	4.18398e-13	11.1885	6.10032e-21	Emasculated pistil
AL2G11190	2.35715	0.000629461	1.85305	0.0348737	1.84736	0.00243704	9.32569	1.55973e-18	Emasculated pistil
AL2G11300	2.32591	6.2841e-08	2.97215	7.70387e-11	2.21023	1.68599e-07	5.62503	1.97367e-33	Emasculated pistil
AL2G11580	3.20707	9.06235e-06	6.48213	4.75237e-11	4.09802	1.33952e-08	5.2621	1.20705e-07	Emasculated pistil
AL2G11690	5.03422	6.83547e-07	4.30607	9.64442e-06	6.24512	2.22091e-10	9.75333	3.7611e-16	Emasculated pistil
AL2G12860	3.80654	6.56051e-30	7.76772	3.00018e-22	2.447	4.795e-14	1.35882	0.000123918	Emasculated pistil
AL2G13540	8.66867	3.28162e-27	5.79608	8.29344e-14	7.39234	1.63211e-24	7.94816	1.51214e-42	Emasculated pistil
AL2G14490	4.21505	9.39691e-05	2.40488	0.0216289	4.34393	3.61035e-05	6.90492	7.31085e-09	Emasculated pistil
AL2G14500	4.13519	1.66133e-07	4.23846	3.43773e-07	3.83002	7.2078e-07	4.47673	3.66208e-08	Emasculated pistil
AL2G15070	6.81408	6.17635e-14	5.72526	1.05088e-10	4.7861	9.83862e-13	1.48143	0.0165977	Emasculated pistil
AL2G15180	1.28282	0.00137862	6.70873	3.19083e-16	1.30977	0.000731779	7.66944	5.9142e-61	Emasculated pistil
AL2G15260	3.95824	7.14971e-06	3.24679	0.000411903	4.4832	3.45103e-07	9.3349	2.47988e-17	Emasculated pistil
AL2G15720	2.23732	3.10958e-10	1.92093	1.03796e-07	1.6872	1.72738e-06	1.08011	0.0156739	Emasculated pistil
AL2G16630	3.58388	2.50145e-14	4.1431	8.11373e-12	6.54807	1.16489e-22	3.63538	9.40985e-12	Emasculated pistil
AL2G16770	4.68821	4.06947e-16	7.42988	1.82223e-16	1.36271	0.0175722	13.815	1.26246e-35	Emasculated pistil
AL2G17780	9.05748	1.03853e-13	6.16529	2.46604e-07	9.18636	2.36162e-14	12.6953	1.11847e-18	Emasculated pistil
AL2G18495	1.34677	0.00898925	1.87538	0.00214468	1.61606	0.00102304	1.27118	0.00803074	Emasculated pistil
AL2G20010	4.80167	7.72289e-38	7.25032	1.91176e-40	3.18024	4.38892e-18	1.037	0.0138389	Emasculated pistil
AL2G20200	6.84279	5.21579e-21	6.76874	2.28144e-13	6.71988	6.09927e-22	2.90535	0.000221216	Emasculated pistil
AL2G21900	4.43246	6.42555e-17	5.84361	6.81069e-13	7.06132	9.15787e-18	8.49536	2.76702e-40	Emasculated pistil
AL2G21980	6.30037	3.05193e-06	3.74031	0.00254546	3.7663	0.00173215	8.65626	1.42368e-09	Emasculated pistil
AL2G22140	1.60302	0.0213802	5.24174	1.305e-14	6.79216	2.74184e-24	9.90025	1.25275e-38	Emasculated pistil
AL2G22630	4.25174	7.8438e-09	4.11816	8.7754e-07	6.41789	2.66379e-14	5.10589	8.30851e-13	Emasculated pistil
AL2G23100	1.51017	0.000424235	4.84991	5.59643e-09	2.69927	3.52495e-10	8.97475	1.07822e-39	Emasculated pistil
AL2G23720	3.34149	0.000504047	3.05317	0.00110333	8.73409	4.42331e-14	13.1774	2.25692e-21	Emasculated pistil
AL2G25072	4.69864	0.000218278	2.88847	0.0183241	4.82753	9.444e-05	7.70796	7.2552e-08	Emasculated pistil
AL2G25280	1.3221	0.00320904	6.96516	9.37859e-17	5.87491	9.50202e-24	6.67844	7.48811e-31	Emasculated pistil
AL2G25750	1.02018	9.95034e-05	3.42999	1.76525e-40	1.30973	1.96473e-07	2.50786	1.79268e-21	Emasculated pistil
AL2G26090	4.59206	6.70439e-16	1.23152	0.0240554	4.16733	2.80047e-14	8.04662	1.75019e-39	Emasculated pistil
AL2G26260	1.12322	0.0465443	4.72885	6.35301e-15	3.32127	3.80236e-11	3.73248	1.31901e-10	Emasculated pistil
AL2G26570	3.56744	2.58831e-15	5.61175	9.10539e-12	1.84351	1.57169e-05	1.99937	8.11846e-06	Emasculated pistil
AL2G27340	6.20286	2.92977e-13	5.11403	7.04573e-10	6.69241	1.40831e-15	4.64215	5.47908e-05	Emasculated pistil
AL2G27760	2.83035	0.0043964	3.80637	0.000451365	5.38475	1.05634e-06	9.82773	6.76525e-14	Emasculated pistil
AL2G27860	2.17703	3.48464e-05	5.8153	4.428e-11	5.07789	4.13663e-18	4.39715	5.61512e-16	Emasculated pistil
AL2G28090	1.59092	0.000216015	2.59282	1.36579e-06	1.87389	7.15333e-06	5.08	2.40807e-12	Emasculated pistil
AL2G28700	3.28988	0.00191947	2.91598	0.00391507	3.77301	0.000280278	8.94003	2.90431e-13	Emasculated pistil
AL2G28760	4.86703	1.27686e-09	1.697	0.0223064	3.36623	4.3696e-06	4.07175	9.50981e-09	Emasculated pistil
AL2G28860	1.24707	0.0218228	6.84682	4.76784e-15	1.07781	0.0408193	9.93015	6.52722e-37	Emasculated pistil
AL2G28960	3.25606	4.06384e-30	1.6006	2.63159e-08	1.93197	1.33507e-12	1.50328	6.84945e-07	Emasculated pistil
AL2G29680	2.7241	9.60205e-09	5.24284	2.19511e-21	1.33681	0.00633176	2.65792	1.38073e-07	Emasculated pistil
AL2G29950	2.86771	7.16174e-08	5.11177	4.7032e-15	3.13346	1.97773e-09	1.93606	0.00128136	Emasculated pistil
AL2G30120	2.45055	4.20688e-05	4.66929	3.06568e-07	1.73822	0.00281866	5.82581	5.01349e-16	Emasculated pistil
AL2G30140	7.764	1.06655e-47	8.79673	7.74324e-26	2.41219	5.8953e-09	3.79022	5.48513e-12	Emasculated pistil
AL2G31240	1.36543	0.00397863	5.71237	1.02042e-28	3.20455	2.14226e-13	3.84458	1.42091e-13	Emasculated pistil
AL2G31910	2.67139	4.09101e-08	4.42874	1.73763e-07	2.3158	5.66157e-07	3.10687	5.91963e-08	Emasculated pistil
AL2G32070	1.33873	7.19932e-06	4.37761	8.85113e-31	2.10306	2.70909e-13	1.14356	0.000228267	Emasculated pistil
AL2G32350	4.22795	1.09116e-19	6.24267	1.17504e-14	2.00893	3.78108e-08	1.24062	0.000449808	Emasculated pistil
AL2G32720	6.12196	2.77475e-104	6.0879	4.46956e-51	4.49181	1.89021e-81	4.37818	4.07913e-77	Emasculated pistil
AL2G33090	1.56693	0.0165833	10.351	8.07939e-29	3.91595	2.8305e-11	16.3747	9.97493e-47	Emasculated pistil
AL2G33140	2.9753	1.00364e-06	4.27378	5.78358e-11	6.89982	9.60443e-23	2.0101	0.00480937	Emasculated pistil
AL2G33360	7.03257	5.02288e-14	5.2224	1.10704e-08	6.42648	1.54578e-12	4.59326	5.88833e-11	Emasculated pistil
AL2G33400	4.28809	1.03125e-12	6.66411	1.29362e-13	2.03552	0.000245849	3.70123	0.000245246	Emasculated pistil
AL2G33650	2.48222	0.00378867	2.33038	0.0173726	5.00345	1.68172e-06	5.47168	5.00659e-06	Emasculated pistil
AL2G34280	2.2078	0.00225745	5.52523	4.28915e-12	5.05578	2.61033e-13	7.25614	1.59598e-20	Emasculated pistil
AL2G34820	5.58691	4.90531e-12	4.7306	1.22514e-08	5.51624	3.47466e-12	2.96511	0.00157429	Emasculated pistil
AL2G35000	5.35185	1.31674e-14	1.40347	0.0088322	4.45428	2.97308e-14	1.43684	0.0489169	Emasculated pistil
AL2G35240	1.12354	0.000815717	4.0203	1.97466e-29	1.55583	1.09161e-06	1.84595	2.61211e-08	Emasculated pistil
AL2G35380	4.98487	2.01398e-07	3.1747	0.000671256	4.75308	5.06643e-07	6.16942	1.22443e-09	Emasculated pistil
AL2G35510	4.54237	1.65922e-26	5.3996	6.83e-15	2.31092	5.24893e-10	5.48481	8.67677e-21	Emasculated pistil
AL2G35690	1.71187	1.32721e-06	6.33307	1.16487e-15	1.43791	3.82562e-05	2.67876	2.29354e-11	Emasculated pistil
AL2G35900	4.5696	6.44159e-09	2.00827	0.00268834	2.81646	8.88844e-07	10.8068	1.79306e-23	Emasculated pistil
AL2G36220	2.16059	9.32077e-11	3.41209	5.77934e-23	1.00133	0.00376143	4.54329	3.92542e-33	Emasculated pistil
AL2G36320	2.82891	0.000886268	2.10043	0.0168954	2.41037	0.00315043	10.9956	2.26336e-18	Emasculated pistil
AL2G36410	4.3692	3.33308e-25	5.18056	2.44024e-18	1.29607	0.00129056	1.75683	2.52804e-05	Emasculated pistil
AL2G37220	1.83711	0.000433241	4.43609	3.59172e-07	5.46222	1.26499e-12	1.51868	0.0120979	Emasculated pistil
AL2G37240	6.30387	2.69739e-13	4.85438	8.48707e-09	6.79343	1.37946e-15	3.40837	2.46844e-08	Emasculated pistil
AL2G37370	3.02023	0.00870384	3.78885	0.00143481	3.66352	0.00140842	4.21236	4.75256e-05	Emasculated pistil
AL2G37450	2.29333	1.67588e-13	4.60711	2.6559e-23	2.94971	2.156e-21	2.82484	1.89394e-19	Emasculated pistil
AL2G37880	2.32705	0.00783176	3.09698	0.00152426	2.82329	0.00134349	4.22548	4.77239e-09	Emasculated pistil
AL2G38800	3.43584	9.64023e-16	4.85058	1.20183e-10	1.30424	0.000974222	2.35231	2.88147e-08	Emasculated pistil
AL2G38880	4.9952	6.58976e-05	4.08688	0.001538	5.52964	1.10449e-05	8.58902	3.77741e-10	Emasculated pistil
AL2G39410	4.64892	2.62551e-23	3.57705	9.18864e-14	2.08144	4.48573e-06	3.47447	2.8527e-13	Emasculated pistil
AL2G40380	5.25514	0.00019304	4.90944	0.000666545	6.84849	3.10347e-06	7.19002	6.10818e-07	Emasculated pistil
AL2G40410	1.42197	0.00252506	3.40576	3.31022e-06	2.06392	6.44777e-06	2.27303	6.61102e-08	Emasculated pistil
AL3G10620	11.4396	3.03634e-32	3.78296	1.50873e-09	8.90311	3.36778e-35	14.4287	4.07993e-43	Emasculated pistil
AL3G10900	6.6365	1.25946e-12	5.18701	1.30853e-08	6.76539	2.39341e-13	7.73998	8.4592e-24	Emasculated pistil
AL3G11060	4.72118	5.6064e-05	2.91101	0.0101375	4.85007	2.21451e-05	8.93684	1.19608e-10	Emasculated pistil
AL3G11120	1.15406	2.87358e-06	2.0697	3.42464e-08	1.50866	6.47197e-10	1.57706	2.4269e-11	Emasculated pistil
AL3G11420	1.96008	0.000102565	4.4277	7.2031e-18	4.92268	5.6856e-24	4.2364	6.08473e-12	Emasculated pistil
AL3G11460	2.51974	1.2709e-07	5.77204	8.53807e-12	1.79351	7.94578e-05	1.53998	0.000771756	Emasculated pistil
AL3G11590	7.74681	1.09491e-31	4.35629	6.3768e-12	7.45986	1.64345e-30	6.3375	2.36555e-18	Emasculated pistil
AL3G12390	1.12897	0.000767184	4.20492	1.99525e-25	1.16362	0.000346763	5.00475	2.02206e-35	Emasculated pistil
AL3G12400	3.90235	8.0313e-12	1.51503	0.00410638	1.26101	0.00814414	8.64824	7.84723e-32	Emasculated pistil
AL3G13700	6.14774	2.13058e-07	4.33757	0.000157982	6.27662	6.9841e-08	6.30289	1.18759e-07	Emasculated pistil
AL3G14260	3.38525	1.80789e-08	4.28109	4.15562e-13	7.49754	3.87212e-34	11.1756	4.75318e-45	Emasculated pistil
AL3G14560	4.54949	0.000163834	2.37865	0.0431704	4.67838	6.83654e-05	4.16998	0.00107483	Emasculated pistil
AL3G15300	6.43924	2.82395e-11	6.75096	9.82467e-11	5.48561	1.28836e-10	5.4559	4.01259e-08	Emasculated pistil
AL3G15320	1.47082	4.76063e-07	3.53717	1.43472e-17	2.18351	3.36243e-14	1.3932	1.38715e-06	Emasculated pistil
AL3G16070	3.54446	1.50469e-09	5.78391	1.31799e-10	3.60998	3.71033e-10	2.67307	8.08373e-06	Emasculated pistil
AL3G16530	4.68544	1.84889e-18	5.25957	2.96666e-10	6.15318	3.09548e-20	4.16931	4.28213e-12	Emasculated pistil
AL3G16970	4.15835	5.00364e-05	2.34818	0.0184853	4.64791	2.94488e-06	3.31725	4.16331e-06	Emasculated pistil
AL3G17210	5.37132	0.00018543	2.89217	0.0321825	4.55291	0.000795459	4.15464	0.00684675	Emasculated pistil
AL3G18470	1.70683	6.94004e-09	4.06121	4.76888e-23	2.21443	2.1106e-14	2.50323	2.14815e-16	Emasculated pistil
AL3G19760	9.8346	2.01556e-90	9.20212	6.69293e-52	5.03186	1.73336e-42	4.53924	1.68543e-21	Emasculated pistil
AL3G22000	2.4798	0.000526372	3.62077	4.04566e-07	4.96626	1.47493e-12	6.74162	1.58161e-17	Emasculated pistil
AL3G22390	1.2805	0.00400416	3.62497	5.49287e-07	1.28515	0.00266569	3.50971	1.14673e-08	Emasculated pistil
AL3G22560	6.80823	9.71163e-14	3.49791	3.85211e-06	6.93712	1.65256e-14	2.28452	9.15156e-05	Emasculated pistil
AL3G23020	2.74784	5.97402e-05	3.65883	4.27336e-07	6.88436	4.58872e-16	2.37063	0.00275216	Emasculated pistil
AL3G23160	1.80897	1.62128e-06	5.43945	1.29524e-11	2.62377	2.48974e-11	3.0527	1.23079e-09	Emasculated pistil
AL3G23240	2.90485	0.00383905	2.1767	0.021077	4.11575	1.31758e-05	8.19947	2.05371e-13	Emasculated pistil
AL3G23590	1.58994	0.0100865	2.07574	0.00210224	2.43827	4.13028e-05	5.95264	6.56501e-22	Emasculated pistil
AL3G23600	7.77155	1.09155e-19	4.52478	4.80714e-08	7.90043	1.31009e-20	11.9856	2.17563e-30	Emasculated pistil
AL3G23610	9.30423	3.08239e-22	7.13339	4.38297e-14	9.07244	1.75262e-21	13.5163	3.76665e-31	Emasculated pistil
AL3G23820	6.27034	1.28139e-34	9.90495	2.15749e-33	4.78196	2.84101e-21	4.67088	1.022e-15	Emasculated pistil
AL3G24390	6.06186	1.35898e-33	5.39936	4.25597e-20	3.38201	2.46123e-15	8.51744	2.734e-42	Emasculated pistil
AL3G24560	5.10413	4.41321e-06	3.29396	0.00221844	4.51167	4.11269e-05	8.21606	1.44614e-10	Emasculated pistil
AL3G25620	4.9446	7.88267e-07	4.86748	9.87951e-07	5.41081	3.7271e-08	10.7712	7.36401e-18	Emasculated pistil
AL3G26060	4.40546	1.14707e-08	4.60065	8.55642e-08	6.5397	4.66106e-14	5.38876	1.30526e-13	Emasculated pistil
AL3G26760	1.21804	0.0253219	1.88054	0.000345457	4.79522	2.77636e-17	5.1513	3.51943e-14	Emasculated pistil
AL3G27660	2.84547	9.30436e-07	4.63205	7.75093e-13	5.01125	1.04159e-17	4.73139	4.9441e-16	Emasculated pistil
AL3G28180	2.81179	3.911e-08	4.77433	6.07359e-14	4.83453	6.15982e-20	1.6165	0.00272194	Emasculated pistil
AL3G28220	1.11715	0.000272598	6.28713	3.66168e-16	2.1991	8.67257e-14	3.07878	3.21843e-21	Emasculated pistil
AL3G28230	4.95439	9.79948e-09	4.22318	8.74641e-07	5.44088	4.38131e-10	3.71513	1.51411e-09	Emasculated pistil
AL3G28240	1.88876	1.18649e-07	4.33624	1.93286e-11	1.08626	0.00203786	1.13281	0.00125268	Emasculated pistil
AL3G28870	1.98868	5.72038e-07	6.82851	3.58368e-24	4.57406	1.01417e-30	2.85751	4.11714e-12	Emasculated pistil
AL3G28940	2.47696	0.000663554	6.47751	1.25275e-13	2.36925	0.000844357	14.6971	4.86703e-34	Emasculated pistil
AL3G29840	1.31939	0.00258593	2.28474	4.54544e-07	1.52712	0.000271201	3.39512	4.92816e-14	Emasculated pistil
AL3G30030	2.23026	0.00081162	3.38708	2.4284e-07	2.2542	0.000489606	7.06025	2.69544e-18	Emasculated pistil
AL3G30800	3.5105	1.54555e-17	3.83593	4.79597e-10	2.07061	6.98815e-09	2.27084	4.16417e-10	Emasculated pistil
AL3G31400	1.43383	1.28532e-12	5.94676	4.8203e-24	1.1155	2.18414e-08	1.74002	5.39876e-18	Emasculated pistil
AL3G32240	4.53898	1.48307e-13	5.40675	7.66099e-10	2.24002	1.3648e-05	5.66477	2.52992e-17	Emasculated pistil
AL3G32670	2.66731	0.000440408	5.33847	8.72945e-08	3.08236	2.731e-05	10.3918	6.04077e-24	Emasculated pistil
AL3G32960	4.47393	4.57131e-13	5.38796	8.99136e-11	1.85869	1.67826e-05	6.62636	7.69978e-29	Emasculated pistil
AL3G34110	5.07066	1.18596e-07	3.62116	9.51451e-05	3.77345	2.00915e-05	2.92544	0.0114811	Emasculated pistil
AL3G34340	6.91348	2.66058e-36	7.77848	1.14921e-21	5.42166	5.47225e-38	9.16326	1.22644e-57	Emasculated pistil
AL3G34740	1.9297	0.0018801	4.98472	2.48519e-17	6.0037	4.2921e-25	5.09704	1.48617e-16	Emasculated pistil
AL3G34950	2.62776	4.22087e-07	5.2248	1.93237e-09	3.37761	1.58497e-10	2.24339	6.05152e-06	Emasculated pistil
AL3G35610	3.22597	0.00330883	2.86159	0.014689	5.88266	4.71361e-07	2.96876	0.00460703	Emasculated pistil
AL3G36240	6.14577	2.38406e-11	3.61425	6.44195e-05	6.27465	4.75357e-12	5.42297	3.43324e-09	Emasculated pistil
AL3G36540	5.79509	1.79665e-06	4.38239	0.000232919	6.32145	1.68372e-07	8.07162	2.75579e-11	Emasculated pistil
AL3G36700	1.75696	6.60066e-07	5.82927	3.59098e-17	3.1801	1.62447e-19	7.24429	1.20584e-51	Emasculated pistil
AL3G36710	2.72387	0.00318818	4.52553	2.48395e-05	4.42705	1.17916e-05	4.66919	3.62552e-06	Emasculated pistil
AL3G37110	3.45188	3.28162e-27	8.28937	1.59985e-25	1.52692	1.10949e-06	1.34332	4.18813e-05	Emasculated pistil
AL3G38070	2.24166	4.87453e-13	3.53241	2.33012e-27	3.93395	3.24774e-37	9.68016	1.74398e-124	Emasculated pistil
AL3G38110	2.09422	6.54881e-05	3.94768	9.76236e-16	3.57653	6.49495e-13	9.8753	7.6917e-73	Emasculated pistil
AL3G38190	1.3162	0.00503414	3.96212	2.87417e-10	3.62767	9.73607e-15	4.91831	3.73206e-23	Emasculated pistil
AL3G38440	5.22378	0.00225007	4.13496	0.00997225	5.35267	0.00120916	5.61884	0.00317476	Emasculated pistil
AL3G38880	4.65589	1.58353e-31	5.40428	3.08672e-34	3.51339	3.80884e-19	2.18547	1.03124e-06	Emasculated pistil
AL3G40252	2.93879	5.31046e-08	5.53518	4.56511e-10	4.66944	1.53257e-15	4.28036	2.82493e-14	Emasculated pistil
AL3G41440	7.02409	0.00228469	5.10427	0.0185775	4.65846	0.0401617	28.4182	8.64526e-29	Emasculated pistil
AL3G41870	2.15987	0.000124162	4.5598	6.38891e-15	3.23888	1.8543e-09	9.7857	8.57863e-46	Emasculated pistil
AL3G43740	4.66579	6.19055e-06	2.85561	0.00437724	4.79467	2.06879e-06	4.83103	1.09649e-08	Emasculated pistil
AL3G43880	4.69021	2.30678e-15	2.16781	0.000207924	2.14844	0.000368469	8.36973	2.80625e-24	Emasculated pistil
AL3G44300	2.1029	0.000631471	5.37653	4.60637e-09	2.16948	0.000269347	1.38269	0.043196	Emasculated pistil
AL3G44330	1.31056	0.0301601	4.66305	3.69008e-18	4.73793	4.75629e-19	6.30728	6.89741e-24	Emasculated pistil
AL3G44430	1.16718	0.0141407	2.85001	3.04229e-11	4.78888	7.68142e-29	5.66878	5.30123e-27	Emasculated pistil
AL3G44500	2.14559	2.33537e-09	4.99565	1.15651e-11	4.93112	1.64494e-26	7.06713	3.27615e-65	Emasculated pistil
AL3G45240	5.48713	1.13015e-06	3.31629	0.00252667	4.15554	0.000188113	9.70324	3.33239e-13	Emasculated pistil
AL3G45470	1.76359	0.00115813	4.72514	1.84114e-09	2.38419	4.8005e-06	3.08788	4.21975e-09	Emasculated pistil
AL3G46420	4.44739	5.50873e-07	4.09011	3.07668e-06	6.02916	9.69516e-12	7.39815	1.50034e-16	Emasculated pistil
AL3G46730	7.80109	3.41341e-15	2.56923	0.000231732	2.51317	0.000188025	5.2599	1.26839e-13	Emasculated pistil
AL3G47880	3.39804	0.000538115	4.07963	0.000128492	3.10234	0.000731525	7.48171	3.37067e-12	Emasculated pistil
AL3G48330	11.3505	2.95019e-26	7.01406	2.3241e-15	7.25024	7.13168e-17	17.4298	7.71992e-38	Emasculated pistil
AL3G49260	2.09241	2.04913e-07	3.90178	9.51619e-19	4.24258	5.4736e-26	5.17441	3.75962e-32	Emasculated pistil
AL3G49390	5.572	5.21271e-09	3.76183	5.17595e-05	5.70089	1.27078e-09	3.05523	0.000153543	Emasculated pistil
AL3G49790	9.0942	1.04195e-12	6.20201	7.07964e-07	8.50173	1.87805e-11	10.1808	6.17565e-15	Emasculated pistil
AL3G50320	2.9383	3.06941e-17	2.93633	4.452e-15	4.24474	3.11862e-32	2.01211	2.86893e-08	Emasculated pistil
AL3G50800	2.02585	0.0447529	3.21834	0.00353236	4.79672	1.88118e-05	7.92354	5.71942e-11	Emasculated pistil
AL3G51080	3.39029	0.000101592	1.75344	0.0426993	6.78031	9.74869e-11	8.57168	2.27668e-15	Emasculated pistil
AL3G51210	1.32183	0.0102651	2.58456	6.55465e-05	1.49609	0.0022866	9.01071	5.27743e-27	Emasculated pistil
AL3G52300	4.70029	4.99647e-15	6.04484	1.38714e-12	2.98201	7.22031e-10	2.76854	2.60417e-05	Emasculated pistil
AL3G52940	4.54038	1.83246e-06	2.3658	0.00973447	5.75128	4.35581e-10	8.0942	4.34051e-15	Emasculated pistil
AL3G54120	6.07425	9.4285e-09	3.65663	0.000235611	5.91206	7.18096e-09	8.21519	3.79511e-13	Emasculated pistil
AL48U10030	8.81607	4.14505e-19	7.00589	4.98171e-13	6.27973	4.84889e-15	4.22776	9.00448e-06	Emasculated pistil
AL4G10440	1.54682	2.52007e-11	2.89832	1.21764e-30	1.73272	2.93048e-14	1.89397	5.28457e-13	Emasculated pistil
AL4G10980	5.89413	0.000765272	4.44463	0.00736738	4.52463	0.00762213	10.4657	2.04904e-07	Emasculated pistil
AL4G10990	8.05429	8.55613e-21	6.24412	1.74486e-13	8.18318	9.88543e-22	12.2683	2.48774e-31	Emasculated pistil
AL4G11010	4.05598	0.00183948	2.60649	0.0356482	4.54554	0.000277841	4.3416	0.000296818	Emasculated pistil
AL4G12160	3.77161	2.26304e-14	1.90411	9.48767e-05	1.28357	0.00733732	2.27256	1.86627e-05	Emasculated pistil
AL4G12670	4.0357	0.000124345	3.26679	0.00211102	4.14184	5.36795e-05	7.27552	2.24587e-11	Emasculated pistil
AL4G12960	1.67522	0.00609332	2.50842	6.65666e-06	1.20221	0.0492145	2.7638	1.26039e-05	Emasculated pistil
AL4G12970	1.64493	0.0330442	3.47787	1.35641e-05	4.99134	1.13621e-10	4.3176	1.93636e-07	Emasculated pistil
AL4G13270	2.0717	4.08214e-13	4.22651	2.56663e-17	1.78605	1.42812e-10	1.41009	5.08321e-05	Emasculated pistil
AL4G13680	3.24843	3.41949e-06	5.74077	3.73139e-09	1.96267	0.004419	6.33263	6.40678e-17	Emasculated pistil
AL4G14020	6.41727	4.43692e-12	4.6071	3.68147e-07	5.46413	3.26428e-09	5.37616	1.33076e-07	Emasculated pistil
AL4G14870	2.39981	4.1623e-19	1.48614	7.93898e-08	2.26637	1.09344e-17	2.7529	1.17242e-21	Emasculated pistil
AL4G16640	4.4769	5.13529e-05	3.38808	0.00133941	4.60578	1.95148e-05	5.67972	3.58302e-09	Emasculated pistil
AL4G16900	5.48264	2.89961e-09	3.67247	4.51185e-05	4.89017	9.41284e-08	9.11822	1.48439e-16	Emasculated pistil
AL4G16980	3.58173	2.47279e-10	4.49821	2.87086e-11	1.56627	0.00599055	3.31528	1.23641e-08	Emasculated pistil
AL4G18950	2.376	1.92029e-07	6.62253	6.96035e-27	2.98186	2.04088e-11	1.29273	0.0187868	Emasculated pistil
AL4G19370	5.06937	2.13451e-07	3.2592	0.000608476	2.24792	0.00137544	3.2434	8.96086e-07	Emasculated pistil
AL4G21270	5.88947	6.5274e-09	2.67606	0.00449963	6.01835	1.68518e-09	8.52953	3.94886e-14	Emasculated pistil
AL4G21340	4.34428	1.07054e-06	7.20839	1.49186e-11	7.2679	2.07866e-15	6.90621	1.52454e-13	Emasculated pistil
AL4G21550	2.30421	5.30474e-05	3.58038	2.31782e-07	3.17445	1.71961e-08	2.08801	0.00172408	Emasculated pistil
AL4G22920	2.01254	0.0049731	4.15032	1.05265e-05	3.10053	3.07589e-05	6.8879	7.44548e-13	Emasculated pistil
AL4G23150	3.34953	1.32378e-06	4.07424	5.26038e-07	2.94399	1.24452e-05	5.46933	6.97827e-11	Emasculated pistil
AL4G23320	7.99067	5.2912e-43	10.0155	4.42942e-41	4.39968	1.80857e-14	1.98931	0.00223627	Emasculated pistil
AL4G23890	5.17545	5.89765e-05	7.21166	1.83155e-07	6.12738	1.7242e-06	4.24546	0.00115773	Emasculated pistil
AL4G23900	7.07989	4.85534e-17	5.07466	7.92169e-10	6.72694	4.93142e-16	8.85441	4.606e-20	Emasculated pistil
AL4G24860	7.78291	2.72411e-17	6.33341	2.17806e-12	7.91179	3.86107e-18	8.83068	8.06102e-31	Emasculated pistil
AL4G25400	1.50586	0.043315	2.40497	0.000279428	3.3209	5.95991e-07	14.7149	2.51222e-35	Emasculated pistil
AL4G25750	2.21098	0.000423942	3.66809	6.00012e-05	1.94117	0.00119922	2.75898	3.81142e-07	Emasculated pistil
AL4G26020	4.95005	5.88835e-23	8.92842	1.14119e-24	6.86422	9.28235e-35	12.4013	2.61527e-51	Emasculated pistil
AL4G26630	1.15395	0.0157118	6.14152	1.54571e-13	3.23317	3.02423e-13	7.47967	2.88922e-48	Emasculated pistil
AL4G27010	1.17598	0.034637	5.30126	2.80145e-18	2.17539	1.52798e-05	6.55898	1.5167e-32	Emasculated pistil
AL4G28130	2.27095	0.00157339	6.23208	3.97024e-21	6.6894	4.11037e-24	13.945	4.76436e-62	Emasculated pistil
AL4G28830	1.05115	0.00140129	3.8554	3.58442e-22	1.82211	4.27603e-09	1.27998	0.000128661	Emasculated pistil
AL4G28980	1.20154	0.000316299	6.16583	1.1371e-14	1.02803	0.00167254	1.63841	1.85619e-06	Emasculated pistil
AL4G29230	3.81551	3.2828e-15	4.39564	9.72657e-10	1.62756	0.000175885	1.90627	6.3189e-05	Emasculated pistil
AL4G29580	3.55331	7.19345e-14	8.63668	1.21218e-23	5.05706	2.41242e-25	10.377	1.16424e-64	Emasculated pistil
AL4G29650	9.60988	5.02795e-20	7.16584	2.83139e-13	1.6297	0.042342	14.9032	1.13421e-32	Emasculated pistil
AL4G30500	1.1948	0.0398131	4.00976	4.7862e-06	1.77473	0.00126079	5.5458	1.43744e-14	Emasculated pistil
AL4G30640	3.82139	4.84812e-09	4.79507	4.89211e-08	3.19903	3.35256e-07	2.54017	0.000500312	Emasculated pistil
AL4G30790	3.61512	4.56271e-11	7.82349	1.47868e-39	5.44983	3.08288e-24	11.818	6.88073e-75	Emasculated pistil
AL4G30880	13.4882	1.37128e-31	11.1976	6.02631e-25	5.48221	1.27629e-08	6.98465	1.7677e-12	Emasculated pistil
AL4G31370	1.93385	4.87147e-06	1.91752	1.01757e-05	2.20172	9.70836e-08	1.04378	0.0188038	Emasculated pistil
AL4G31720	1.50758	0.00294039	5.96555	5.00625e-12	2.59081	1.11346e-07	6.58471	9.91492e-27	Emasculated pistil
AL4G32130	4.06425	0.000426932	2.97542	0.00665645	4.91447	9.03842e-06	3.40596	0.00304951	Emasculated pistil
AL4G32140	2.93299	2.38208e-06	3.15946	1.52635e-05	4.18191	1.85906e-10	4.45976	2.98191e-11	Emasculated pistil
AL4G32500	1.00143	0.000933265	4.45328	1.44358e-16	1.22003	2.62444e-05	1.10639	0.00101625	Emasculated pistil
AL4G33020	2.56689	3.25661e-08	5.80608	1.73307e-36	2.31993	4.55167e-07	7.64318	4.58562e-43	Emasculated pistil
AL4G34140	2.10025	0.0320569	6.17316	3.73946e-08	4.47606	1.19203e-06	2.7675	0.00371916	Emasculated pistil
AL4G35070	1.0772	0.000541601	5.12085	9.08866e-13	1.68815	1.73997e-08	2.49176	1.63528e-17	Emasculated pistil
AL4G35090	1.11654	0.0044113	3.33982	9.16269e-09	2.03466	7.06963e-08	4.62269	1.17234e-26	Emasculated pistil
AL4G35810	2.69071	0.00115099	3.61795	2.34093e-06	1.69235	0.0448731	7.10279	1.18353e-16	Emasculated pistil
AL4G36110	3.36823	3.41267e-15	4.53598	2.69607e-18	1.58082	0.000222108	3.36084	2.92258e-13	Emasculated pistil
AL4G36670	3.57374	7.60828e-05	10.548	5.05295e-33	7.67629	1.56047e-19	20.6746	9.85222e-54	Emasculated pistil
AL4G36930	4.96772	9.8231e-08	3.53779	0.000141722	1.75672	0.00520326	6.01232	5.55698e-14	Emasculated pistil
AL4G37660	1.3823	0.000489371	1.7684	1.42605e-05	2.15431	1.5727e-08	1.8766	3.13627e-06	Emasculated pistil
AL4G38400	1.94336	1.091e-05	2.38974	2.56299e-07	1.6171	0.000199981	1.09986	0.0225049	Emasculated pistil
AL4G39100	1.74734	0.00452093	1.77558	0.0141784	1.20214	0.0414379	3.6906	5.0895e-06	Emasculated pistil
AL4G39140	2.27984	0.000387753	2.69217	4.75995e-05	1.42265	0.0273666	3.32428	2.46728e-07	Emasculated pistil
AL4G39750	2.21446	6.31312e-06	4.54475	1.07369e-17	1.57921	0.00131252	2.22045	0.00288679	Emasculated pistil
AL4G40560	2.07158	1.38589e-08	5.89395	2.61457e-13	4.83411	2.53284e-22	4.89001	3.39245e-29	Emasculated pistil
AL4G40660	1.30255	1.93353e-07	4.52613	1.70028e-32	1.87195	1.65708e-14	2.76116	2.24923e-27	Emasculated pistil
AL4G40840	7.85193	4.76297e-14	6.04176	3.03007e-09	6.89879	2.8189e-11	12.0659	5.85848e-22	Emasculated pistil
AL4G41410	6.24846	2.2787e-13	5.15963	5.54416e-10	5.00451	1.20181e-14	1.9891	0.00225136	Emasculated pistil
AL4G41440	7.93787	3.95969e-51	6.48001	1.46541e-28	7.13949	2.42238e-70	4.87751	1.55124e-26	Emasculated pistil
AL4G41450	10.3057	8.91178e-96	10.9366	7.46002e-44	2.85941	2.89693e-22	5.18276	5.86573e-12	Emasculated pistil
AL4G41520	5.00788	4.00685e-07	1.61274	0.0415305	5.85811	1.15679e-09	5.63972	3.16254e-09	Emasculated pistil
AL4G41630	3.74458	0.0026018	3.42558	0.00372901	3.01301	0.00695526	3.90734	0.000548359	Emasculated pistil
AL4G42670	7.00132	6.97876e-11	3.82654	0.00013793	5.43397	2.03457e-08	8.86837	1.39155e-17	Emasculated pistil
AL4G43470	2.04132	0.000685773	2.5906	4.72959e-05	3.32483	1.89604e-08	5.67522	3.65988e-16	Emasculated pistil
AL4G44310	3.78218	1.04356e-22	4.95689	1.17158e-24	7.34859	1.25026e-44	4.91954	4.88756e-12	Emasculated pistil
AL4G44640	1.69345	3.38548e-05	6.81692	7.64647e-47	1.99431	4.56723e-07	2.45983	2.01896e-08	Emasculated pistil
AL4G44750	8.3723	3.03334e-23	3.6408	4.04556e-10	6.48403	2.1434e-19	5.51808	4.90018e-33	Emasculated pistil
AL4G44820	3.2767	8.11131e-06	5.31249	2.94354e-08	8.91573	8.49194e-19	4.50755	1.18376e-06	Emasculated pistil
AL4G45190	2.34287	4.11402e-07	3.11438	5.60436e-10	1.0664	0.0254045	3.92409	3.71982e-16	Emasculated pistil
AL4G46070	3.76961	2.01881e-12	5.6334	1.57423e-16	7.07586	2.00975e-28	13.3094	3.57156e-35	Emasculated pistil
AL4G46260	1.64455	0.000532111	6.55486	1.86968e-14	2.37824	1.67066e-07	2.91112	6.87969e-08	Emasculated pistil
AL4G46280	1.88357	0.000957438	3.97373	1.01098e-08	4.75086	3.73807e-15	3.3136	3.09088e-08	Emasculated pistil
AL4G46450	2.28975	0.00118501	4.74689	7.85768e-09	5.25248	2.85251e-13	4.8212	8.84651e-12	Emasculated pistil
AL4G46710	1.49453	2.34164e-05	5.50434	6.16037e-25	1.7081	6.43874e-07	1.46913	0.000114228	Emasculated pistil
AL4G46790	1.62896	0.00120714	4.33607	2.45349e-18	3.54213	4.95653e-14	2.51961	1.18078e-06	Emasculated pistil
AL4G46800	1.01779	0.0455134	1.76668	0.00820757	1.41758	0.00310952	5.49577	3.99454e-22	Emasculated pistil
AL5G10870	1.33623	6.7586e-06	2.54432	8.77505e-11	1.33195	4.05535e-06	1.417	1.34346e-06	Emasculated pistil
AL5G11210	2.52571	0.000187393	3.77514	3.0086e-06	3.15604	1.82171e-06	9.06452	2.9639e-26	Emasculated pistil
AL5G11820	5.8683	3.56765e-18	6.08008	1.39883e-14	6.57609	4.1065e-17	8.61139	1.47966e-36	Emasculated pistil
AL5G12400	13.808	1.2553e-63	7.98526	5.01497e-68	3.67374	6.30409e-25	7.27031	2.99668e-77	Emasculated pistil
AL5G12660	4.8217	7.29921e-27	6.94047	4.17321e-28	1.28222	0.00587168	4.31899	1.28108e-16	Emasculated pistil
AL5G12780	4.57111	0.00189643	4.32163	0.00252406	6.26068	1.71113e-05	7.92439	6.7439e-08	Emasculated pistil
AL5G12890	4.1109	3.62223e-26	5.92443	2.72399e-31	3.78373	5.14524e-23	1.44433	0.000583486	Emasculated pistil
AL5G13720	6.52423	2.84598e-13	2.4107	0.00036774	5.93176	2.36174e-11	11.0997	8.31036e-25	Emasculated pistil
AL5G13870	7.40119	5.98485e-19	5.95169	3.30682e-13	7.89075	9.79874e-22	11.9767	6.31436e-32	Emasculated pistil
AL5G13920	6.72876	4.46223e-16	4.91859	1.42503e-09	6.13629	8.93895e-14	6.73653	6.20641e-24	Emasculated pistil
AL5G14890	7.06059	5.50504e-14	3.46809	0.000101527	6.56562	6.18094e-13	4.99387	6.85648e-06	Emasculated pistil
AL5G15950	2.25951	3.63615e-05	1.47299	0.0070352	5.33721	8.60977e-18	5.61608	3.01482e-14	Emasculated pistil
AL5G16700	2.44943	1.02741e-06	5.60526	4.63505e-28	1.38196	0.00734665	3.90315	1.61318e-13	Emasculated pistil
AL5G17230	6.5115	4.7733e-51	4.06744	7.98521e-23	6.93762	1.80226e-55	10.8424	6.33198e-92	Emasculated pistil
AL5G17520	3.13308	2.95147e-09	5.83532	4.59168e-18	2.76776	1.08888e-07	14.118	4.52585e-38	Emasculated pistil
AL5G17580	1.0803	0.0325489	4.70188	1.66674e-25	2.12106	2.9122e-06	2.07044	2.91632e-05	Emasculated pistil
AL5G18130	5.62337	6.24919e-23	6.64543	1.04557e-14	3.31255	1.8053e-12	8.54302	5.07388e-49	Emasculated pistil
AL5G18160	6.59336	2.6012e-10	4.78319	2.51373e-06	6.72224	6.2475e-11	10.8072	8.79778e-18	Emasculated pistil
AL5G18250	4.29278	1.29218e-07	4.72133	2.98604e-07	4.67135	2.45278e-08	6.79826	5.25926e-14	Emasculated pistil
AL5G18620	2.59902	0.000652582	4.27911	1.24079e-05	3.40972	1.09439e-05	6.32462	9.34608e-12	Emasculated pistil
AL5G18700	9.36707	1.10043e-22	3.04173	6.55793e-07	4.50999	1.32319e-13	5.93865	1.11209e-14	Emasculated pistil
AL5G19460	4.8479	0.000661072	3.03773	0.0261113	4.97679	0.000317973	9.42386	7.55072e-09	Emasculated pistil
AL5G21690	1.69825	0.0161079	3.37929	8.46048e-08	2.33812	0.000371271	7.31277	7.01176e-24	Emasculated pistil
AL5G25750	6.45216	9.44959e-08	4.69524	6.61743e-05	5.20164	2.03161e-06	8.18496	3.74185e-11	Emasculated pistil
AL5G25980	3.71566	5.51944e-05	9.92397	1.35261e-18	7.80956	1.55466e-17	15.9475	1.99551e-31	Emasculated pistil
AL5G26680	1.93179	6.97559e-07	1.22736	0.00163189	2.63428	4.62366e-12	1.65872	4.74399e-05	Emasculated pistil
AL5G27690	4.4878	0.0012945	5.61242	0.000125564	5.1117	0.000164662	4.45033	0.001615	Emasculated pistil
AL5G28940	1.59163	0.000279113	5.18286	3.8493e-33	4.07818	2.34681e-23	11.4001	6.72319e-100	Emasculated pistil
AL5G28960	5.17764	1.16166e-11	5.74566	1.98153e-10	7.32404	1.03899e-15	3.70179	1.67842e-08	Emasculated pistil
AL5G29160	1.60478	0.00107237	2.47048	2.03302e-06	1.24778	0.00991875	1.12696	0.0314528	Emasculated pistil
AL5G29510	1.27341	6.38425e-06	1.54459	1.0065e-06	1.81068	5.87978e-11	1.90528	5.46861e-11	Emasculated pistil
AL5G29910	2.0756	1.83636e-10	4.41176	1.0787e-08	1.85237	2.69906e-09	1.72824	3.47699e-09	Emasculated pistil
AL5G30460	1.36287	0.0196879	3.2178	1.31506e-07	3.02997	2.36979e-08	2.39556	2.61242e-05	Emasculated pistil
AL5G31020	3.2335	2.11694e-06	5.92735	1.33515e-10	1.75877	0.0111038	4.26298	1.22341e-09	Emasculated pistil
AL5G31220	4.94031	9.36614e-17	5.01242	5.06849e-10	5.05295	7.60131e-18	5.40731	1.509e-08	Emasculated pistil
AL5G31240	1.78051	0.0291359	2.68749	0.000805105	4.29179	5.44698e-08	6.49267	8.85586e-14	Emasculated pistil
AL5G31480	6.08426	1.14532e-11	4.63476	1.14468e-07	2.61506	1.8045e-06	9.41607	2.9e-21	Emasculated pistil
AL5G31620	3.32197	3.04221e-06	5.05105	7.86544e-08	2.05762	0.00162833	5.27422	4.00277e-09	Emasculated pistil
AL5G31820	2.44577	0.000130411	4.61988	4.77086e-07	3.35171	3.45848e-07	5.33491	2.9275e-13	Emasculated pistil
AL5G33240	5.00929	5.03321e-18	5.78431	2.73694e-13	5.47525	3.9169e-18	4.77175	7.53709e-08	Emasculated pistil
AL5G33410	2.79466	2.36638e-09	2.63045	7.65292e-08	1.42545	0.00247571	2.27159	3.36508e-06	Emasculated pistil
AL5G33500	1.59167	5.92119e-06	7.9727	4.08905e-24	6.12982	7.27386e-58	8.13558	2.08975e-103	Emasculated pistil
AL5G33640	1.32326	3.52215e-05	5.07504	1.29825e-20	1.60246	2.31649e-07	3.91162	1.61613e-30	Emasculated pistil
AL5G34020	4.95632	6.83635e-14	3.65314	1.37438e-07	7.04305	6.91577e-15	5.57404	1.39081e-16	Emasculated pistil
AL5G34200	10.3881	7.66395e-19	3.13182	0.000587946	11.2384	3.14103e-22	15.3197	3.73008e-28	Emasculated pistil
AL5G35450	2.89729	0.000258166	6.11962	2.16742e-11	2.1064	0.00784304	3.56254	4.41286e-05	Emasculated pistil
AL5G35460	4.646	0.000177122	2.47516	0.0401158	3.69287	0.00276014	8.85592	9.23871e-10	Emasculated pistil
AL5G35550	1.39302	4.42703e-05	4.15752	2.40388e-27	3.3211	4.45947e-24	1.08068	0.0141049	Emasculated pistil
AL5G35900	5.16721	1.81302e-36	6.50963	2.69661e-42	2.91496	7.27396e-13	11.489	1.8727e-92	Emasculated pistil
AL5G36890	6.32339	3.27744e-27	5.66234	6.83908e-14	1.43445	6.20662e-16	2.21894	1.19012e-19	Emasculated pistil
AL5G36930	3.82366	0.000134228	2.73484	0.00426132	4.67389	1.22813e-06	7.58465	3.31425e-11	Emasculated pistil
AL5G37030	1.4445	0.000481164	5.88004	3.21616e-33	1.47119	0.000252527	1.7948	3.03132e-05	Emasculated pistil
AL5G37540	9.2733	1.26085e-26	5.98463	4.55147e-17	4.98329	4.01771e-25	11.4807	1.71288e-47	Emasculated pistil
AL5G37700	2.31181	6.12888e-11	6.9023	1.127e-36	1.25223	0.000525266	1.42211	0.000254804	Emasculated pistil
AL5G39080	5.9769	1.82463e-09	4.88808	3.87497e-07	2.97445	1.96447e-05	5.02991	1.47742e-05	Emasculated pistil
AL5G40560	6.61396	4.685e-46	4.79681	1.93596e-25	6.72897	4.25482e-48	5.28972	5.42086e-38	Emasculated pistil
AL5G41330	2.44047	7.59496e-11	6.41849	3.30321e-15	3.61881	1.34054e-20	1.07875	0.00801383	Emasculated pistil
AL5G41450	2.03378	0.000103899	3.87315	5.9758e-06	2.12695	2.81647e-05	3.22034	4.51715e-12	Emasculated pistil
AL5G42370	1.42842	0.000428308	4.23926	2.21335e-24	2.61676	7.70166e-12	4.95249	4.02204e-13	Emasculated pistil
AL5G43250	8.59698	6.08587e-18	6.06546	6.04942e-10	9.08654	2.96334e-20	12.5908	6.78762e-26	Emasculated pistil
AL5G43440	6.03905	8.41204e-09	4.22888	3.35488e-05	5.44659	1.60435e-07	6.78291	3.75146e-11	Emasculated pistil
AL5G44550	1.74095	0.0263063	6.22636	4.72255e-10	4.70151	1.67966e-09	4.8671	4.92486e-11	Emasculated pistil
AL5G44650	2.59392	3.22302e-14	8.0776	7.89255e-24	2.94828	3.42616e-18	2.96284	3.01307e-08	Emasculated pistil
AL5G45320	5.2148	7.51601e-28	5.3248	5.85062e-13	2.78416	9.87835e-15	10.0383	3.65184e-55	Emasculated pistil
AL5G45380	1.10522	0.00783951	7.84229	1.68544e-21	1.90307	7.51634e-07	4.17953	2.68647e-24	Emasculated pistil
AL5G46160	2.92054	6.07474e-08	2.78007	5.63201e-06	1.8782	0.00028456	4.23827	2.15971e-11	Emasculated pistil
AL5G46310	1.15549	0.00757159	5.38414	1.52827e-12	1.15193	0.00563765	3.74865	3.34113e-17	Emasculated pistil
AL649U10030	1.21704	2.04595e-05	5.73111	6.6696e-27	1.46767	1.14921e-07	1.94398	2.05098e-11	Emasculated pistil
AL6G10020	1.23466	0.0420533	5.40192	1.64493e-09	5.08495	2.66155e-11	6.35335	3.36839e-22	Emasculated pistil
AL6G11420	1.88093	3.46997e-05	6.27174	1.59102e-17	3.2517	1.36282e-13	6.80686	3.99465e-46	Emasculated pistil
AL6G11780	1.55927	1.31012e-05	1.58066	0.0001152	1.48696	1.85423e-05	1.99608	5.64569e-08	Emasculated pistil
AL6G11800	1.78683	3.53611e-06	3.6681	6.01228e-11	2.44933	1.3248e-10	2.7938	1.09677e-07	Emasculated pistil
AL6G11810	1.50127	5.58434e-05	6.68062	2.09195e-16	1.11941	0.00246725	6.5315	5.27688e-43	Emasculated pistil
AL6G13340	5.27347	3.14672e-07	3.82398	0.000125738	4.31872	1.94282e-05	4.18088	0.000109629	Emasculated pistil
AL6G13660	5.85199	6.4404e-07	4.76317	2.52136e-05	6.70222	4.95174e-09	4.51499	6.48605e-05	Emasculated pistil
AL6G13690	4.23756	1.33301e-05	2.71138	0.00596393	5.32832	3.63595e-07	7.85846	2.02435e-14	Emasculated pistil
AL6G14180	1.49922	0.00271046	7.0359	3.71839e-16	7.68234	3.80576e-24	2.58313	0.00079419	Emasculated pistil
AL6G14310	5.92653	4.57126e-06	4.83771	9.37456e-05	5.69474	7.51195e-06	8.61833	7.97717e-10	Emasculated pistil
AL6G15450	1.60158	1.02027e-11	3.6963	1.5847e-25	1.65682	8.32339e-13	1.81339	1.25961e-13	Emasculated pistil
AL6G15490	1.67288	0.0147171	2.70222	4.20737e-05	1.36421	0.0420637	2.36331	0.00151986	Emasculated pistil
AL6G15970	4.26407	3.87597e-05	2.4539	0.014774	3.67161	0.000343526	8.4786	3.99931e-12	Emasculated pistil
AL6G17400	2.66541	4.75577e-06	4.52289	1.27168e-11	4.10433	9.74259e-13	2.24717	0.00288537	Emasculated pistil
AL6G17840	7.66996	1.35881e-07	4.07161	0.00324512	2.95727	0.0250517	6.90464	1.11852e-06	Emasculated pistil
AL6G18000	1.61629	0.00261988	3.80387	7.86632e-11	8.02341	3.90841e-20	1.64365	0.00752394	Emasculated pistil
AL6G18010	1.58649	9.74696e-10	4.80829	6.69356e-12	2.61873	1.4123e-21	1.72376	2.73317e-09	Emasculated pistil
AL6G18340	3.40308	6.74661e-09	6.89872	1.03469e-19	4.78735	1.25085e-16	7.01402	3.72844e-23	Emasculated pistil
AL6G20130	6.86705	4.7135e-32	1.6058	0.00104991	6.00846	5.32094e-30	4.63253	1.74546e-19	Emasculated pistil
AL6G20150	6.22431	7.18915e-11	4.05346	1.44596e-05	5.63184	2.79247e-09	2.80457	0.00129321	Emasculated pistil
AL6G20610	2.71058	0.00509444	2.63674	0.00608275	2.34507	0.00654522	5.26258	2.41013e-07	Emasculated pistil
AL6G20640	1.30179	0.0158561	5.41732	4.54053e-10	6.63502	4.76622e-14	1.05847	0.0351317	Emasculated pistil
AL6G20890	2.90292	2.99599e-14	8.08748	3.26191e-40	1.04967	0.00938588	3.63344	1.19004e-15	Emasculated pistil
AL6G20900	2.67918	8.89589e-09	7.62551	2.25379e-40	1.42051	0.00311046	4.13251	3.45162e-16	Emasculated pistil
AL6G21380	1.44866	0.00389272	3.54906	6.43515e-08	4.28871	4.83159e-15	2.52471	7.15044e-06	Emasculated pistil
AL6G21890	1.19566	5.63251e-05	5.13468	2.6252e-18	1.02331	0.000451637	1.03553	0.000643313	Emasculated pistil
AL6G22380	5.77012	1.14759e-10	4.96519	1.01387e-07	4.1137	1.38585e-09	5.44272	4.25936e-12	Emasculated pistil
AL6G24020	2.7299	4.22775e-10	3.98189	2.63013e-08	3.22342	3.82498e-13	2.24272	5.54954e-05	Emasculated pistil
AL6G24600	4.09412	2.05685e-07	4.33744	3.89943e-07	2.82745	0.000248698	13.2197	4.54223e-26	Emasculated pistil
AL6G24660	5.42804	6.97621e-48	5.57067	4.62313e-23	3.02253	1.75264e-24	7.63728	3.6934e-50	Emasculated pistil
AL6G25340	1.05402	0.0159619	3.08802	5.95475e-07	1.23227	0.00291038	1.27698	0.00362659	Emasculated pistil
AL6G25970	4.5987	4.88276e-06	3.51562	0.000378974	2.63761	0.000559774	10.2624	1.07832e-17	Emasculated pistil
AL6G26080	4.68222	2.25359e-22	6.60132	1.96016e-36	1.5575	0.00204293	6.88877	4.76206e-31	Emasculated pistil
AL6G26440	2.37527	2.75255e-06	4.07547	5.06945e-13	4.19996	7.919e-17	3.79103	3.59407e-13	Emasculated pistil
AL6G26640	3.04949	7.42412e-15	5.23986	2.2867e-29	5.5285	6.6793e-42	6.2286	4.7095e-39	Emasculated pistil
AL6G27070	3.76657	4.7362e-09	4.36007	9.70981e-09	1.82521	0.00411673	9.08791	3.41413e-25	Emasculated pistil
AL6G27390	5.99918	2.28879e-12	4.54969	5.0104e-08	6.12807	3.94304e-13	1.95237	0.00313859	Emasculated pistil
AL6G27730	1.04764	0.0179541	6.60435	1.97855e-15	1.34089	0.00123674	1.89864	9.18957e-06	Emasculated pistil
AL6G28100	3.45057	1.93958e-05	1.62434	0.0408993	2.86247	3.22393e-05	9.11217	3.66518e-17	Emasculated pistil
AL6G28110	4.19984	2.47702e-61	4.25347	1.35481e-55	2.57953	7.11148e-25	2.09452	9.51127e-15	Emasculated pistil
AL6G28380	4.35634	1.02193e-18	1.19275	0.0111915	1.60573	0.00058214	1.87072	0.000168166	Emasculated pistil
AL6G28630	1.32365	0.00287982	1.96221	1.58914e-05	1.0397	0.0175191	4.45389	1.47532e-23	Emasculated pistil
AL6G29290	7.26499	3.83573e-36	6.13389	2.38602e-18	6.4732	3.84262e-47	6.8315	2.56706e-99	Emasculated pistil
AL6G29650	5.00077	6.4936e-16	6.06026	7.35704e-13	7.99931	5.89947e-21	11.5078	5.04735e-28	Emasculated pistil
AL6G29710	2.63575	1.95466e-08	4.03463	8.27767e-14	3.03246	4.98775e-11	5.56358	2.25362e-18	Emasculated pistil
AL6G30830	7.24231	5.83532e-16	6.51416	9.22293e-14	1.71267	0.000760946	4.56023	1.15719e-12	Emasculated pistil
AL6G31250	3.43932	1.6992e-14	6.40637	1.33769e-16	2.12041	1.63041e-06	5.63764	2.35443e-27	Emasculated pistil
AL6G31620	1.47226	2.25962e-10	4.0021	2.53815e-40	1.79022	3.80863e-15	1.64694	3.0718e-11	Emasculated pistil
AL6G31810	5.62643	3.00022e-08	2.76799	0.00310652	4.48044	8.0207e-07	6.25729	1.31469e-13	Emasculated pistil
AL6G32300	8.03305	7.83754e-38	7.88906	7.61866e-21	6.72103	1.1976e-41	10.5191	1.89019e-70	Emasculated pistil
AL6G32680	2.25086	0.0164722	1.8118	0.0400662	4.60521	2.20679e-07	7.56803	2.30713e-14	Emasculated pistil
AL6G32720	1.88617	0.000110805	3.58231	8.39735e-15	3.08222	2.85948e-11	6.18048	2.47414e-30	Emasculated pistil
AL6G32770	7.17061	9.07805e-36	1.51732	0.00166511	6.15103	6.75826e-33	1.81841	0.000537926	Emasculated pistil
AL6G33200	3.87084	5.69332e-15	5.90839	8.30476e-13	3.90101	6.74184e-16	4.93736	3.64949e-31	Emasculated pistil
AL6G33450	9.34442	6.66085e-17	6.8129	5.666e-10	5.35698	1.13115e-09	10.8793	1.47875e-22	Emasculated pistil
AL6G34100	7.40481	3.53194e-17	3.35163	3.01178e-06	7.5337	4.77403e-18	6.16171	1.95799e-18	Emasculated pistil
AL6G34110	8.97313	9.57208e-24	6.66814	6.46567e-16	9.2518	2.00053e-24	2.90057	0.00017114	Emasculated pistil
AL6G34490	4.89958	8.97653e-11	4.84192	2.29855e-09	6.05963	1.55326e-13	3.7786	7.95902e-15	Emasculated pistil
AL6G34610	3.22296	2.54467e-06	3.97406	7.9628e-06	1.45095	0.0113749	2.97156	1.24575e-07	Emasculated pistil
AL6G34710	5.87324	5.52181e-09	4.06307	3.40602e-05	3.5597	1.0424e-05	5.19522	5.63561e-10	Emasculated pistil
AL6G35090	2.28863	0.00916775	4.77153	6.68433e-06	2.16892	0.010064	2.27069	0.011502	Emasculated pistil
AL6G35260	3.64311	2.28831e-16	5.15066	2.65871e-29	2.01272	8.1595e-06	4.89794	2.0647e-17	Emasculated pistil
AL6G36000	7.39159	2.94933e-16	4.31573	1.10413e-06	8.4378	7.83977e-21	16.3585	9.26597e-36	Emasculated pistil
AL6G36160	1.66326	0.0377921	5.11934	3.40928e-07	6.33704	5.3542e-10	2.7953	0.00484136	Emasculated pistil
AL6G36180	5.77192	2.79657e-37	5.40491	2.06039e-28	4.71086	4.60898e-27	13.8955	3.77303e-57	Emasculated pistil
AL6G36430	2.62822	4.07108e-05	2.50096	0.000531778	3.76723	1.80321e-08	10.8011	1.09175e-21	Emasculated pistil
AL6G37250	2.79878	1.67544e-06	4.48511	8.18786e-16	5.28789	3.18099e-21	8.12579	8.31711e-42	Emasculated pistil
AL6G37490	1.14193	0.0181487	2.36049	7.06011e-05	1.3058	0.0043288	6.21172	5.70237e-27	Emasculated pistil
AL6G38530	2.92287	8.73768e-06	3.11303	4.4367e-05	1.54244	0.0163177	3.61451	4.75563e-05	Emasculated pistil
AL6G39680	1.33717	0.00430981	1.01277	0.0305789	2.43719	5.4054e-08	2.00832	7.35691e-06	Emasculated pistil
AL6G39850	1.36575	1.61054e-10	5.10464	5.81263e-24	2.92335	1.00946e-38	1.10457	1.87082e-07	Emasculated pistil
AL6G39870	1.76149	3.55775e-15	2.13693	4.09396e-19	2.01342	8.21405e-20	2.45598	1.31347e-18	Emasculated pistil
AL6G41650	2.20142	0.000710588	5.63972	1.55211e-09	7.57877	9.26629e-16	4.47745	3.73663e-05	Emasculated pistil
AL6G42530	5.81355	5.94892e-06	4.36405	0.000402325	6.3031	4.80842e-07	10.3863	7.85611e-12	Emasculated pistil
AL6G43020	5.34914	1.33279e-21	4.0486	4.87846e-11	6.14578	1.08604e-21	3.05619	8.84077e-07	Emasculated pistil
AL6G43650	9.07553	3.40589e-40	5.43944	8.48377e-29	7.91476	1.79337e-50	7.12623	1.52579e-49	Emasculated pistil
AL6G43660	3.67275	0.000354395	2.58393	0.00839222	1.86276	0.0200609	6.93902	7.99336e-12	Emasculated pistil
AL6G43680	1.17132	0.00027086	3.18644	1.35609e-20	1.30462	2.70557e-05	1.08203	0.00162218	Emasculated pistil
AL6G45190	6.8903	1.31886e-11	3.70015	9.13094e-05	2.80637	0.000133931	6.62225	1.11443e-15	Emasculated pistil
AL6G46110	9.38617	2.01332e-19	6.85465	2.30137e-11	7.45026	1.86983e-15	11.3972	2.0811e-25	Emasculated pistil
AL6G46444	5.25831	2.80952e-08	3.08746	0.00086505	5.38719	7.15907e-09	5.5263	3.591e-11	Emasculated pistil
AL6G46650	3.27785	0.000550149	5.06149	4.18716e-06	5.53839	6.49613e-07	9.25329	2.45646e-13	Emasculated pistil
AL6G47290	3.97025	4.68991e-08	3.30165	0.000125152	4.06164	1.03235e-08	4.02379	2.38092e-10	Emasculated pistil
AL6G47470	7.50156	5.3367e-05	5.69139	0.00133172	7.99112	9.73965e-06	12.0734	2.35407e-08	Emasculated pistil
AL6G48380	8.10388	0.000696029	6.30977	0.00524022	10.5654	6.41217e-06	14.07	1.26784e-07	Emasculated pistil
AL6G48400	1.30537	1.05278e-05	5.02257	1.7196e-34	4.98255	1.73191e-56	1.45814	2.97639e-05	Emasculated pistil
AL6G48790	4.58641	1.19458e-24	5.55935	2.44323e-18	1.87384	9.45744e-06	1.94489	1.28804e-05	Emasculated pistil
AL6G49720	4.11596	7.79947e-22	7.75526	1.28918e-40	1.11686	0.0150108	5.1461	2.50512e-12	Emasculated pistil
AL6G50120	3.00853	1.1821e-05	4.58742	5.37305e-07	1.74531	0.00481575	9.4912	5.88063e-18	Emasculated pistil
AL6G50130	4.20447	5.63825e-20	3.36669	2.69217e-11	2.14237	3.02164e-07	2.33942	7.54283e-07	Emasculated pistil
AL6G51130	3.32613	2.56887e-18	1.16086	0.00161624	1.07119	0.00138885	2.30739	1.81812e-10	Emasculated pistil
AL6G52990	1.62627	0.00204971	3.60912	1.78834e-07	2.9023	1.87453e-08	5.40191	9.80589e-12	Emasculated pistil
AL6G53310	3.96743	0.000224469	2.15726	0.0388654	4.45698	1.79777e-05	4.23983	2.97853e-05	Emasculated pistil
AL6G53380	5.57863	8.79702e-08	4.12913	4.28789e-05	6.06818	2.79247e-09	8.21883	1.79305e-13	Emasculated pistil
AL781U10020	2.47483	7.18206e-11	2.41873	1.90647e-10	1.0658	0.00696996	2.93775	3.78707e-05	Emasculated pistil
AL7G11300	5.03769	7.49423e-22	7.04536	5.71894e-17	3.06324	3.20554e-12	6.24075	2.71346e-30	Emasculated pistil
AL7G11310	3.42399	1.02853e-08	9.23182	3.51262e-32	5.20651	3.36066e-19	6.52879	3.22918e-19	Emasculated pistil
AL7G11320	4.93801	2.06895e-05	4.20986	0.000139183	3.50881	0.00038781	6.58501	2.08746e-09	Emasculated pistil
AL7G11480	5.99275	2.76623e-21	3.37138	2.54906e-09	3.5471	3.67424e-12	6.72856	3.12288e-27	Emasculated pistil
AL7G11510	2.54271	8.07853e-06	8.25121	8.94528e-20	6.59731	4.6053e-25	10.0359	6.83657e-43	Emasculated pistil
AL7G12570	4.41124	1.25037e-21	5.78384	5.22572e-14	3.84262	1.97308e-18	2.66814	3.05574e-11	Emasculated pistil
AL7G12860	6.11463	6.64978e-11	5.38648	7.16003e-09	1.48774	0.0182302	2.12038	0.00251928	Emasculated pistil
AL7G14050	2.65721	1.09241e-05	5.83951	1.54642e-10	1.66698	0.00594639	4.9991	3.58882e-12	Emasculated pistil
AL7G14710	2.97254	6.4961e-22	2.38103	3.45458e-12	1.88651	1.27562e-10	4.60756	4.31009e-24	Emasculated pistil
AL7G14930	1.7506	0.0199958	5.5736	1.47468e-08	4.40442	6.00414e-09	11.9553	2.38052e-23	Emasculated pistil
AL7G16200	1.0715	0.000124683	5.25217	8.68061e-18	1.36475	4.01915e-07	1.6382	6.71534e-09	Emasculated pistil
AL7G16440	2.06312	0.00395817	4.70154	1.03951e-06	3.21827	3.15323e-06	5.12365	1.59814e-07	Emasculated pistil
AL7G17040	8.4221	1.95475e-27	7.99663	1.10601e-21	3.00142	3.77377e-13	9.64859	1.97028e-63	Emasculated pistil
AL7G19690	7.0466	3.8453e-18	2.82938	3.08976e-07	6.81481	2.64655e-17	9.4972	6.98323e-33	Emasculated pistil
AL7G20200	3.84782	7.06351e-06	3.02456	0.00182685	4.98756	3.87719e-07	3.15627	1.94131e-06	Emasculated pistil
AL7G20350	5.05327	2.37956e-05	4.14893	0.000375664	2.82127	0.0194633	6.72355	1.91803e-06	Emasculated pistil
AL7G20710	1.4265	0.00195115	1.8214	2.73128e-05	1.07646	0.0189476	1.82382	9.93079e-05	Emasculated pistil
AL7G21160	1.03702	6.43124e-05	5.24709	2.0472e-25	1.16335	3.69525e-06	1.87849	2.0323e-13	Emasculated pistil
AL7G21530	3.28842	2.0596e-06	1.44055	0.03489	3.22497	7.59746e-07	3.65583	6.6529e-08	Emasculated pistil
AL7G21970	5.46496	0.0181487	5.10314	0.01594	5.96017	0.00695838	6.1822	0.00620225	Emasculated pistil
AL7G22170	7.39361	5.85947e-18	5.22277	5.65492e-10	6.07411	3.81405e-13	6.76549	1.39225e-18	Emasculated pistil
AL7G22480	2.9919	1.98082e-12	6.96097	2.75231e-17	1.56553	0.000257184	1.77027	0.000152973	Emasculated pistil
AL7G22580	2.64053	3.69287e-20	6.98533	3.65761e-19	1.96501	8.42474e-13	1.94093	1.61835e-12	Emasculated pistil
AL7G22600	1.72458	0.00891386	5.71976	1.52644e-16	3.85312	1.90469e-10	12.8846	9.02563e-40	Emasculated pistil
AL7G23150	4.65786	6.73986e-05	2.84769	0.0116829	4.78674	2.67414e-05	8.86784	2.47193e-10	Emasculated pistil
AL7G23160	5.19375	4.06866e-08	3.74425	4.50776e-05	4.96196	1.09113e-07	9.76892	3.83274e-18	Emasculated pistil
AL7G23430	13.7526	8.01379e-41	9.52839	1.44495e-27	6.13042	1.56448e-17	10.0056	3.32099e-20	Emasculated pistil
AL7G23440	6.36008	3.43297e-12	8.48064	1.56564e-15	3.01645	0.00124413	10.037	1.68805e-18	Emasculated pistil
AL7G23720	6.5674	7.02315e-11	4.39655	8.01831e-06	6.69628	1.58619e-11	3.07084	0.000461186	Emasculated pistil
AL7G23780	3.91519	8.55167e-05	2.10502	0.030183	2.18538	0.0115843	6.087	4.5404e-09	Emasculated pistil
AL7G23850	4.01738	6.58178e-08	4.33457	3.46151e-07	5.38089	5.79797e-12	12.8233	6.45751e-26	Emasculated pistil
AL7G25010	4.08762	5.65279e-17	3.28688	7.07852e-08	1.7845	5.25979e-07	3.18442	6.02076e-18	Emasculated pistil
AL7G25140	1.58638	0.00061434	4.92069	2.47679e-16	2.77076	3.4579e-10	3.35335	1.3061e-13	Emasculated pistil
AL7G25160	2.5654	2.33264e-05	4.21574	1.88741e-06	1.50521	0.00685049	10.0239	2.51026e-20	Emasculated pistil
AL7G25190	5.09683	2.69019e-06	4.60867	8.56131e-05	4.36831	2.16727e-05	12.2566	2.78761e-17	Emasculated pistil
AL7G25580	1.83304	6.841e-07	5.49523	7.61457e-20	1.53428	2.60008e-05	4.04579	4.61582e-27	Emasculated pistil
AL7G26400	5.37012	3.91753e-11	2.5016	0.00189792	6.68338	6.44022e-17	9.69755	2.70355e-26	Emasculated pistil
AL7G26700	9.7153	1.41371e-14	8.62648	2.50425e-12	6.99732	5.67163e-11	14.0741	1.616e-21	Emasculated pistil
AL7G26710	7.5444	2.84044e-10	4.65221	7.20677e-05	7.31261	6.14226e-10	9.26835	1.01824e-13	Emasculated pistil
AL7G26820	1.6091	0.00031364	6.57276	4.78452e-15	7.42979	2.19335e-18	9.32517	4.64131e-41	Emasculated pistil
AL7G26830	2.44228	0.000423052	3.89136	3.88749e-05	2.87259	2.24561e-05	1.60054	0.0229887	Emasculated pistil
AL7G27040	1.16183	0.00602865	4.76589	1.28964e-20	6.24527	1.10856e-38	4.62738	1.10754e-25	Emasculated pistil
AL7G27200	4.47264	1.83843e-07	2.96117	0.000675347	2.61579	0.00035016	1.88235	0.0112965	Emasculated pistil
AL7G27210	3.2938	3.5499e-08	3.11417	2.52126e-07	5.76063	6.33065e-20	8.92029	3.77431e-38	Emasculated pistil
AL7G27990	2.17809	5.39943e-07	5.70458	7.45941e-12	1.90711	5.94608e-06	1.24136	0.00781695	Emasculated pistil
AL7G28130	8.41346	0.0071639	6.96397	0.0163853	8.90302	0.00300471	12.9848	0.000248186	Emasculated pistil
AL7G28150	1.02042	0.000239962	1.29912	2.23496e-05	1.33145	6.77431e-07	1.22278	0.000231468	Emasculated pistil
AL7G28530	4.28555	7.34309e-23	2.91885	8.13212e-11	5.7471	6.41842e-30	5.70524	1.92243e-15	Emasculated pistil
AL7G29240	2.17681	7.25953e-05	1.48961	0.0065787	1.30307	0.0182228	1.24085	0.0340022	Emasculated pistil
AL7G29470	4.20208	5.47279e-05	2.03124	0.0470876	2.71319	0.00419991	8.77737	7.48674e-13	Emasculated pistil
AL7G29530	2.04987	0.0145782	5.16083	2.66576e-08	4.12475	1.38784e-07	2.51415	0.00256189	Emasculated pistil
AL7G29550	4.24125	3.12664e-38	6.34305	1.55617e-49	3.49894	3.4474e-27	1.67959	3.21781e-06	Emasculated pistil
AL7G29580	2.02577	0.000124949	1.86668	0.00233536	3.79012	5.08394e-10	1.30378	0.00466062	Emasculated pistil
AL7G29850	3.20946	1.55625e-05	3.58564	4.74085e-06	4.1019	2.27305e-08	5.34116	1.39311e-09	Emasculated pistil
AL7G30390	4.32939	0.000144196	6.66542	1.36939e-07	3.12566	0.00508301	11.4768	1.4884e-14	Emasculated pistil
AL7G31060	2.25216	0.0109462	3.20171	0.00172927	1.95285	0.0185657	2.6763	0.000910654	Emasculated pistil
AL7G31130	3.62223	0.00678728	2.53341	0.0436647	2.50826	0.045464	8.5549	6.32377e-09	Emasculated pistil
AL7G31650	9.40805	7.75615e-15	7.59788	1.38048e-10	6.42337	5.12534e-10	13.622	1.11856e-20	Emasculated pistil
AL7G31730	3.63639	5.89765e-05	4.09302	3.53641e-05	6.03207	1.67764e-09	10.1161	5.01126e-17	Emasculated pistil
AL7G31920	5.30164	1.59597e-18	5.04995	4.61233e-13	4.97194	1.39896e-17	13.9294	1.49802e-35	Emasculated pistil
AL7G32360	4.31878	6.65831e-07	8.10875	1.68808e-13	6.03125	2.70477e-12	13.0401	1.44769e-25	Emasculated pistil
AL7G32370	5.03427	3.07013e-12	4.86172	2.46057e-09	5.24826	2.23477e-13	4.64345	1.5673e-05	Emasculated pistil
AL7G32840	5.05571	1.88942e-40	4.46852	1.69113e-20	3.38665	6.55647e-28	1.2895	0.000180012	Emasculated pistil
AL7G32910	3.11444	0.000213982	2.70864	0.00625074	3.70207	1.86065e-05	8.38729	1.19677e-13	Emasculated pistil
AL7G33350	4.39474	8.34916e-06	1.96072	0.0254864	3.74303	1.14795e-05	1.50187	0.0493301	Emasculated pistil
AL7G34350	8.9979	4.98615e-24	6.82706	7.16068e-15	3.18202	1.48316e-10	13.9335	7.46105e-38	Emasculated pistil
AL7G34680	2.33638	0.00884511	4.65094	1.02123e-06	6.19085	2.28888e-11	11.2551	2.05857e-20	Emasculated pistil
AL7G35040	1.18622	0.0215067	4.07224	1.95906e-06	2.66426	3.72631e-07	4.42625	3.80853e-22	Emasculated pistil
AL7G35200	3.45	2.05322e-11	5.22962	9.11042e-10	4.68768	1.37946e-15	5.03172	4.47724e-18	Emasculated pistil
AL7G35210	5.20408	6.94537e-61	4.46353	2.501e-29	8.07914	2.63327e-36	8.34012	1.65278e-75	Emasculated pistil
AL7G35740	2.74907	6.27295e-06	5.30431	7.52206e-09	5.92846	4.54239e-13	10.4982	3.33513e-23	Emasculated pistil
AL7G36100	1.02283	0.025235	3.14714	1.26798e-07	6.85774	4.71534e-16	6.38109	1.48999e-32	Emasculated pistil
AL7G36670	4.06514	0.00120355	2.97631	0.0122367	4.55469	0.000163018	3.51826	0.00340955	Emasculated pistil
AL7G36910	2.87081	9.49112e-10	2.22849	9.45291e-05	2.39567	2.40692e-08	7.0219	6.06962e-38	Emasculated pistil
AL7G37180	1.62026	1.81471e-06	5.55404	3.0767e-16	3.53993	2.98348e-24	3.08203	7.27739e-14	Emasculated pistil
AL7G37200	2.09795	0.00668538	5.80478	1.18874e-09	1.64242	0.0314085	7.80786	3.86199e-22	Emasculated pistil
AL7G37720	4.76914	2.95418e-32	6.40824	5.66061e-16	1.52613	5.17128e-07	1.51628	1.56175e-07	Emasculated pistil
AL7G37840	3.10874	0.000404871	3.51107	0.000245889	4.36811	8.52674e-06	2.00739	0.00156687	Emasculated pistil
AL7G37970	2.27074	0.0201053	6.70851	2.53678e-09	6.36122	7.06854e-10	10.6682	3.39433e-18	Emasculated pistil
AL7G38150	3.86454	6.30529e-09	4.61275	1.53252e-07	1.38208	0.0101808	4.77732	5.43907e-15	Emasculated pistil
AL7G38320	4.59269	2.11679e-05	6.40694	1.66965e-07	3.99177	0.000138071	6.39576	1.21989e-08	Emasculated pistil
AL7G38440	2.49373	6.64785e-07	6.46275	1.41922e-13	9.12315	3.21436e-25	13.5691	2.85319e-36	Emasculated pistil
AL7G38540	1.90542	1.01081e-08	8.21905	8.12575e-25	2.16221	3.45855e-11	8.67507	5.20314e-52	Emasculated pistil
AL7G38820	3.3064	3.00434e-08	3.47875	9.70821e-09	5.10172	2.31465e-17	7.61986	1.32479e-26	Emasculated pistil
AL7G39020	1.46957	4.42934e-05	4.99097	7.575e-20	1.97513	1.31806e-08	2.48383	5.31655e-12	Emasculated pistil
AL7G39270	1.39746	0.000688184	4.46663	3.01917e-11	1.64753	3.28729e-05	6.33939	7.23619e-34	Emasculated pistil
AL7G40060	3.88725	6.94575e-10	5.09377	2.79138e-08	7.75417	4.36815e-17	4.42828	4.84409e-10	Emasculated pistil
AL7G40540	6.06199	9.64747e-21	7.36886	1.3858e-15	2.97523	3.03647e-07	13.5389	4.39516e-33	Emasculated pistil
AL7G41170	2.71079	3.37244e-05	4.78991	3.08339e-07	2.03938	0.00118658	4.24566	1.1051e-11	Emasculated pistil
AL7G41220	7.17211	9.22686e-22	6.79948	3.62923e-19	7.65651	2.08549e-23	12.2455	1.54816e-37	Emasculated pistil
AL7G41230	6.53488	1.41052e-15	5.44605	1.01634e-11	3.42017	3.46687e-15	2.62923	1.40696e-13	Emasculated pistil
AL7G41580	2.47783	0.00105171	3.99391	2.32986e-08	2.79389	0.000124013	10.6515	2.57779e-35	Emasculated pistil
AL7G41920	5.30416	1.93339e-41	2.06589	1.48883e-08	3.61194	1.38171e-23	1.83768	2.95142e-06	Emasculated pistil
AL7G42030	4.269	2.29683e-08	1.63842	0.0230068	3.88044	8.7183e-08	9.61484	3.19671e-22	Emasculated pistil
AL7G42290	3.01698	2.50958e-05	4.14605	8.60877e-06	1.55866	0.0160695	2.35937	0.000873583	Emasculated pistil
AL7G42780	1.10988	1.14453e-05	7.23388	7.59231e-21	1.18108	1.61963e-06	1.44684	3.41844e-08	Emasculated pistil
AL7G42820	1.3497	0.025939	2.04963	0.000463718	1.19136	0.0417439	1.54752	0.0142876	Emasculated pistil
AL7G43130	4.93847	1.10777e-16	4.8758	1.0284e-13	5.024	1.35875e-17	4.57299	3.94986e-15	Emasculated pistil
AL7G43720	9.15931	5.16779e-15	5.09924	4.22508e-07	6.19983	1.40026e-10	13.1562	1.30574e-21	Emasculated pistil
AL7G43740	5.69722	7.39727e-10	4.24772	2.34499e-06	6.18678	9.96687e-12	2.75004	0.00015112	Emasculated pistil
AL7G44510	2.04129	0.000740803	2.40753	4.95449e-05	3.35287	7.7972e-09	6.93925	8.17875e-28	Emasculated pistil
AL7G45850	2.55742	7.311e-36	6.32715	1.56541e-44	1.71861	1.39878e-17	2.43271	1.31505e-22	Emasculated pistil
AL7G45900	1.87394	0.00867517	4.71533	6.66944e-12	7.61185	6.59942e-25	10.1893	5.21885e-40	Emasculated pistil
AL7G47080	1.3598	0.00177866	1.49671	0.00123328	3.38142	1.30395e-13	1.76021	1.17777e-05	Emasculated pistil
AL7G48480	1.68189	0.00014169	6.12285	3.58187e-13	4.63816	2.25275e-22	2.19544	2.34311e-06	Emasculated pistil
AL7G49600	5.67616	9.22863e-33	3.55517	1.99145e-15	6.40007	5.06956e-33	13.5354	3.56004e-41	Emasculated pistil
AL7G49770	2.92205	2.30271e-05	2.41481	0.000603481	3.21562	1.91109e-06	7.45018	1.14943e-18	Emasculated pistil
AL7G50950	5.62228	7.54815e-06	2.76147	0.0241161	5.75116	2.84891e-06	9.61764	3.4252e-11	Emasculated pistil
AL7G51450	3.86192	5.49954e-05	2.7731	0.00249526	3.9908	1.91981e-05	1.17402	0.0469684	Emasculated pistil
AL7G52450	6.19629	2.13568e-06	4.7468	0.000160243	3.35637	0.00333615	4.68179	9.78172e-06	Emasculated pistil
AL7G52990	2.64922	0.011943	9.08166	4.19015e-17	2.51698	0.0134858	17.3788	3.24026e-34	Emasculated pistil
AL845U10020	3.86141	0.000118999	2.05124	0.0359078	3.9903	4.43766e-05	8.07405	4.9936e-12	Emasculated pistil
AL8G10380	4.5456	3.09642e-05	4.93175	1.47539e-05	4.85735	7.81316e-06	2.25358	0.0364722	Emasculated pistil
AL8G10660	2.74685	0.000168549	3.347	0.000217863	4.92538	7.92301e-08	6.04787	3.82338e-14	Emasculated pistil
AL8G10700	5.87818	7.51704e-13	3.77707	1.02899e-06	6.01748	1.21133e-13	2.71526	0.000642138	Emasculated pistil
AL8G10710	3.90799	9.40806e-12	1.00419	0.0420948	6.10453	5.74406e-13	2.85598	0.00188678	Emasculated pistil
AL8G11320	6.06302	1.41368e-11	4.25285	1.24567e-06	6.55257	1.21024e-13	6.56417	2.52159e-23	Emasculated pistil
AL8G12400	1.00469	0.030443	4.55259	8.75196e-17	4.12846	1.69195e-21	2.33025	1.01697e-06	Emasculated pistil
AL8G12570	2.01238	0.00152018	2.45672	0.000110354	8.39772	4.43843e-19	12.8428	3.06928e-29	Emasculated pistil
AL8G12720	3.9129	0.000115658	3.95168	0.00037472	4.23236	2.59223e-05	6.33698	5.28524e-07	Emasculated pistil
AL8G12980	10.3211	6.06331e-39	8.19329	4.58484e-29	3.09616	4.55475e-20	5.5896	2.49344e-21	Emasculated pistil
AL8G13460	3.44828	2.15554e-09	1.7512	0.00238037	1.23215	0.0198753	1.83637	0.0028668	Emasculated pistil
AL8G15000	6.64438	9.93577e-08	3.68509	0.0012878	5.88295	4.90933e-07	7.94379	6.69567e-10	Emasculated pistil
AL8G17210	1.45706	1.21188e-07	3.5787	1.37226e-17	1.76528	6.32101e-11	3.43762	4.23276e-16	Emasculated pistil
AL8G17570	2.96259	1.03894e-12	1.83201	5.41108e-05	1.13489	0.00210636	1.95278	4.63507e-06	Emasculated pistil
AL8G17850	6.06336	0.000389718	4.25319	0.00904301	6.19224	0.00019437	10.2799	3.60689e-07	Emasculated pistil
AL8G17870	5.10766	8.1867e-07	3.29749	0.00104694	5.23654	2.57969e-07	9.32053	6.61015e-14	Emasculated pistil
AL8G18360	1.65834	0.0019716	5.63329	1.5265e-10	7.21167	5.09952e-16	5.19523	6.61541e-18	Emasculated pistil
AL8G18520	2.98267	0.000349733	5.76145	4.88357e-08	5.18314	2.05227e-09	12.5052	1.75729e-22	Emasculated pistil
AL8G18620	4.95314	2.06099e-10	4.15478	5.71176e-07	1.92448	1.28658e-05	1.46975	0.000349092	Emasculated pistil
AL8G19270	2.41777	0.000131163	4.14683	2.73893e-06	3.36228	1.08093e-06	7.74228	2.17598e-18	Emasculated pistil
AL8G19440	4.72248	1.79045e-50	8.35212	3.99251e-27	4.97896	1.01526e-55	7.22499	7.4723e-71	Emasculated pistil
AL8G19460	8.64307	0.000176016	8.56592	0.000116298	6.93471	0.00185108	10.2681	1.24851e-05	Emasculated pistil
AL8G21600	3.21933	2.23071e-19	3.7996	5.25319e-22	1.49011	3.53181e-05	1.32766	0.000630382	Emasculated pistil
AL8G22090	1.74356	0.0220931	3.76577	1.99248e-07	2.54943	0.000302561	7.60748	5.74076e-22	Emasculated pistil
AL8G22480	3.63835	4.48015e-14	4.48086	6.32642e-12	5.35613	2.02108e-22	1.85139	0.00033703	Emasculated pistil
AL8G22650	4.24763	5.22357e-10	2.85177	0.000112599	5.35162	2.22091e-10	10.8848	2.85977e-25	Emasculated pistil
AL8G23760	7.22791	1.28004e-11	5.34269	2.31782e-07	2.57651	0.00546783	10.2987	2.1481e-18	Emasculated pistil
AL8G24070	7.5951	3.05356e-22	5.00038	2.71781e-15	6.53629	2.65501e-30	9.37956	1.71447e-36	Emasculated pistil
AL8G24654	7.43873	6.98247e-17	5.62856	1.23296e-10	7.92829	2.26533e-19	11.4368	3.23194e-26	Emasculated pistil
AL8G24950	10.2123	1.58691e-25	8.76278	8.59152e-20	7.888	3.23627e-24	7.15713	9.68458e-27	Emasculated pistil
AL8G25360	7.95051	4.82277e-16	4.12263	1.91515e-06	5.59026	5.46753e-12	4.67815	7.57091e-10	Emasculated pistil
AL8G26020	2.21749	9.87461e-11	8.70777	2.87327e-27	6.72757	1.57506e-66	5.49528	3.671e-15	Emasculated pistil
AL8G26100	6.31031	5.972e-26	2.59552	1.09218e-08	3.7175	5.2566e-18	6.15725	3.916e-37	Emasculated pistil
AL8G26150	4.2065	2.42307e-12	1.942	0.000600332	4.13533	9.39864e-13	5.0465	1.9534e-21	Emasculated pistil
AL8G26220	1.63421	0.00255371	3.43971	6.35575e-05	1.47752	0.00404169	1.9978	0.00101611	Emasculated pistil
AL8G26500	3.81488	6.74557e-05	2.03991	0.0303683	5.46964	4.87207e-08	9.91379	1.88104e-15	Emasculated pistil
AL8G26800	6.79797	1.09371e-16	2.61046	4.28002e-06	7.28753	2.30583e-19	8.81452	9.57984e-33	Emasculated pistil
AL8G27510	3.94459	7.00614e-07	3.80952	1.56331e-05	4.08622	1.84233e-07	5.7203	2.25785e-19	Emasculated pistil
AL8G27840	5.37888	1.2929e-09	4.27453	1.2298e-06	5.16988	3.81858e-10	11.0186	4.23573e-24	Emasculated pistil
AL8G27870	3.60186	2.72993e-06	4.38613	1.87621e-06	6.32518	1.03116e-11	5.86867	2.43239e-12	Emasculated pistil
AL8G28100	8.68585	2.11439e-17	6.87568	7.36502e-12	5.61595	2.32712e-12	7.21826	2.23461e-08	Emasculated pistil
AL8G28700	2.01938	1.55331e-17	4.38807	9.88263e-29	1.73463	8.72419e-14	1.6907	1.27669e-09	Emasculated pistil
AL8G30080	1.22893	0.000134136	5.99183	4.28133e-14	7.57021	3.13e-21	6.24058	5.42531e-28	Emasculated pistil
AL8G32730	5.51037	1.11581e-08	5.08952	2.94026e-07	4.64044	1.86718e-08	5.27955	1.08092e-15	Emasculated pistil
AL8G33400	4.78219	0.0006345	3.33269	0.0123881	5.63242	2.80496e-05	3.89741	0.00465051	Emasculated pistil
AL8G33660	7.12345	6.98662e-13	5.31328	4.25976e-08	5.57543	2.5944e-10	9.30425	3.91492e-20	Emasculated pistil
AL8G33760	5.30934	2.55495e-11	3.81646	4.89713e-06	7.1856	3.5502e-17	5.81759	1.36078e-16	Emasculated pistil
AL8G33810	2.60388	3.88569e-05	3.50237	5.8196e-06	4.97817	7.43495e-12	11.9516	1.38112e-25	Emasculated pistil
AL8G33820	2.69447	0.00152725	7.28064	7.73702e-12	5.84106	1.70729e-11	10.753	1.2867e-21	Emasculated pistil
AL8G33840	1.07565	0.0129123	4.63385	1.47155e-25	4.8949	4.04685e-34	5.82472	2.484e-38	Emasculated pistil
AL8G35060	4.1936	1.80285e-05	3.10478	0.000933669	5.04383	9.83324e-08	5.97526	7.96065e-13	Emasculated pistil
AL8G35340	1.86853	2.68431e-11	4.73965	1.30354e-30	2.52105	9.07155e-20	2.16841	1.84577e-13	Emasculated pistil
AL8G35760	3.1669	9.29919e-07	6.95613	5.34897e-30	6.14405	2.03801e-23	7.72574	1.97733e-26	Emasculated pistil
AL8G35770	8.4702	2.63046e-35	8.3606	3.80348e-25	3.20622	4.2823e-07	11.2317	1.77482e-51	Emasculated pistil
AL8G35840	4.95411	2.74756e-13	5.87075	1.84022e-11	7.8098	7.91757e-19	1.15478	0.0459442	Emasculated pistil
AL8G36440	1.91049	3.25337e-09	5.47328	6.06233e-36	1.29764	6.30641e-05	1.36534	0.000276329	Emasculated pistil
AL8G36590	4.2961	5.61702e-05	2.48593	0.0162849	4.42498	2.10506e-05	8.50769	1.53585e-11	Emasculated pistil
AL8G36610	1.64452	0.00550996	2.37632	0.00161244	1.43	0.0116938	4.20347	4.42369e-14	Emasculated pistil
AL8G36730	4.78314	1.12554e-06	2.97297	0.00186586	4.91203	3.44787e-07	2.98681	8.91584e-06	Emasculated pistil
AL8G36740	7.25594	1.0734e-41	1.94085	1.09414e-14	5.69481	2.20802e-62	5.22591	1.08378e-34	Emasculated pistil
AL8G36750	3.73887	1.07044e-27	6.89682	1.27367e-18	2.12853	8.48895e-11	10.884	5.25793e-80	Emasculated pistil
AL8G36820	1.76164	0.000208947	5.65851	6.19257e-20	1.22374	0.0103762	1.42375	0.00381329	Emasculated pistil
AL8G36990	5.58962	7.37505e-09	3.05811	0.00129465	5.35783	2.00234e-08	6.15418	8.86575e-12	Emasculated pistil
AL8G37010	1.89355	1.34046e-10	7.38316	5.18969e-21	1.09776	0.000172346	2.83006	2.81915e-09	Emasculated pistil
AL8G37500	5.33772	1.04697e-09	3.52755	3.61411e-05	6.18795	5.06736e-13	7.46147	1.69478e-22	Emasculated pistil
AL8G37530	1.23032	0.0105054	6.4585	4.64078e-28	6.69517	5.02437e-44	12.2992	1.17095e-65	Emasculated pistil
AL8G37760	6.07342	1.76335e-17	3.32192	3.86127e-08	6.6522	1.02249e-17	1.05479	0.0390105	Emasculated pistil
AL8G38490	5.42495	1.0736e-09	4.33613	5.04366e-07	6.63586	2.24495e-14	1.58869	0.0116193	Emasculated pistil
AL8G38500	5.94314	6.4746e-12	5.58168	1.08694e-10	3.72658	2.9585e-11	2.08048	0.000856534	Emasculated pistil
AL8G38910	1.33872	1.67283e-05	5.23423	9.88205e-19	1.89146	3.54252e-10	2.55562	1.74634e-15	Emasculated pistil
AL8G39050	4.2677	6.97811e-11	4.43572	6.15363e-11	7.94669	5.86652e-24	4.67526	2.37193e-09	Emasculated pistil
AL8G39100	3.21953	6.05119e-07	5.31805	1.6553e-08	2.74776	1.13016e-05	8.86175	2.51566e-27	Emasculated pistil
AL8G39360	1.33127	3.26267e-05	3.73293	1.39473e-16	4.67019	9.94704e-35	5.0399	1.78713e-31	Emasculated pistil
AL8G40220	1.09897	0.000849613	6.32315	9.641e-26	3.48252	2.41983e-28	2.24965	8.77765e-09	Emasculated pistil
AL8G41030	1.05502	0.00318187	5.14272	2.44613e-24	3.24755	6.54686e-22	2.83199	4.38247e-16	Emasculated pistil
AL8G41530	4.56584	6.51348e-06	3.20607	0.00164876	5.2912	4.02129e-07	11.5994	2.08529e-17	Emasculated pistil
AL8G42390	4.78279	2.60032e-05	3.69397	0.000682982	3.79943	0.000338391	9.71543	2.11653e-13	Emasculated pistil
AL8G43840	3.37054	2.07327e-16	6.0234	6.01977e-14	1.64305	2.40715e-06	1.49357	0.000177308	Emasculated pistil
AL8G44920	2.74656	2.04737e-07	6.26568	6.89965e-13	1.5184	0.00454807	6.17321	1.09948e-24	Emasculated pistil
AL8G44930	3.01497	4.36648e-09	2.77746	6.98998e-06	2.68713	3.94781e-08	9.20126	3.00801e-28	Emasculated pistil
AL90U10020	6.93587	1.21722e-08	6.20772	1.23836e-07	7.42542	5.14376e-10	12.2301	1.74148e-17	Emasculated pistil
AL9U10560	6.63513	6.41676e-16	5.18563	1.14217e-10	6.04266	1.31269e-13	10.6321	2.47323e-26	Emasculated pistil
AL9U10580	8.7021	5.13364e-12	6.53126	1.11466e-07	6.86801	1.94577e-09	13.2785	1.14801e-18	Emasculated pistil
AL9U11082	5.3457	1.4521e-07	3.53553	0.00034616	5.11391	3.41387e-07	8.98145	7.51814e-14	Emasculated pistil
AL9U11640	10.0744	3.80223e-39	8.85999	5.70542e-25	6.25455	9.39843e-36	1.2127	0.0373478	Emasculated pistil

## Sheet: Leaf-specific
	Leaf vs. Emasculated pistil		Leaf vs. Pollen		Leaf vs. Root		Leaf vs. Endosperm		Tissue specificity
Arabidopsis lyrata gene names	log2FoldChange	padj	log2FoldChange	padj	log2FoldChange	padj	log2FoldChange	padj
AL112U10020	2.86534	5.47344e-10	7.91061	2.29803e-20	4.74835	1.09586e-22	10.8569	1.64791e-46	Leaf
AL123U10010	2.79894	0.00221442	5.84716	1.14705e-07	7.78622	3.018e-12	10.7719	2.4543e-16	Leaf
AL1G10070	1.10378	0.000178403	5.02475	1.31357e-28	2.64521	9.32169e-21	2.10531	5.19639e-12	Leaf
AL1G10550	1.50519	8.62965e-06	4.20477	6.84436e-30	5.68873	1.3639e-57	4.18622	9.05384e-28	Leaf
AL1G10800	2.84944	5.6996e-08	5.67181	7.99355e-12	8.6074	5.48162e-22	3.41734	0.000109997	Leaf
AL1G11060	1.93836	0.010929	4.13967	3.59947e-05	3.10886	3.68502e-05	10.6673	7.86326e-19	Leaf
AL1G11130	1.57922	4.75839e-08	1.42681	3.77194e-07	7.0429	2.69992e-114	4.50835	5.62225e-48	Leaf
AL1G11440	1.14269	0.000456183	6.50389	2.83168e-16	3.39544	6.71709e-24	1.40936	1.41908e-05	Leaf
AL1G11500	1.51672	0.00202135	2.04309	0.000434611	3.44647	1.7022e-10	7.43888	1.13327e-23	Leaf
AL1G11680	1.76458	0.0224379	2.70456	0.000660974	1.52006	0.045806	8.16556	8.20641e-18	Leaf
AL1G11820	2.16118	3.67107e-06	7.00601	1.81357e-21	3.7236	2.11823e-16	3.82198	8.4828e-16	Leaf
AL1G12210	3.20563	2.74551e-05	1.64093	0.0385415	7.12496	1.94613e-12	6.82793	1.23857e-16	Leaf
AL1G12470	4.26671	0.0272241	4.35358	0.0175033	6.29263	0.00079623	10.3814	2.42224e-06	Leaf
AL1G12600	3.0511	1.29622e-13	4.39955	2.83689e-26	7.47207	4.34774e-66	2.68886	1.02654e-08	Leaf
AL1G13170	2.30121	3.59566e-18	6.24383	5.22228e-76	5.19834	4.39663e-84	2.80401	2.12155e-22	Leaf
AL1G13280	2.69465	1.69836e-17	2.57729	7.40794e-15	1.28233	7.61241e-05	3.57421	4.08191e-24	Leaf
AL1G13840	1.29283	0.0141901	6.31487	4.20895e-13	1.16741	0.0239271	13.0603	3.13469e-34	Leaf
AL1G13950	4.48062	1.20695e-15	7.94833	1.40261e-18	6.78572	4.6742e-24	4.30722	1.28174e-09	Leaf
AL1G14010	1.69169	7.42689e-15	5.78822	6.17086e-54	1.35423	4.82611e-10	2.80683	2.43224e-29	Leaf
AL1G14250	3.16407	7.93665e-15	1.67687	3.86462e-05	3.89815	6.39459e-22	4.63387	5.32779e-27	Leaf
AL1G14330	1.38412	1.13398e-05	6.73358	1.77382e-17	2.70249	1.25923e-16	1.33328	0.000357617	Leaf
AL1G14900	1.99722	4.53067e-14	8.04835	4.75938e-25	3.95168	9.59992e-48	2.64765	9.87655e-15	Leaf
AL1G14950	1.56715	1.17337e-10	7.72546	1.94318e-57	4.10585	7.67985e-66	2.61523	3.32989e-23	Leaf
AL1G15100	3.6038	3.45742e-08	2.61634	0.00037157	1.88289	0.00299981	1.56829	0.0256322	Leaf
AL1G15220	1.85649	0.0041186	2.45442	0.000196708	5.55324	6.17905e-14	1.90296	0.00330445	Leaf
AL1G15430	1.713	0.00869666	1.36902	0.0280194	4.23314	1.07032e-11	6.39667	2.50353e-19	Leaf
AL1G15440	1.54498	1.77541e-06	4.29593	2.43381e-30	1.32362	3.92912e-05	4.00386	6.84532e-27	Leaf
AL1G15600	2.43995	2.07498e-10	2.61673	8.16268e-11	1.07545	0.00730109	6.86694	1.2054e-49	Leaf
AL1G16540	1.88429	6.32504e-15	5.72135	4.35843e-19	1.45917	1.65688e-09	1.53429	1.89539e-09	Leaf
AL1G16650	3.852	1.21221e-34	5.89553	3.04013e-23	3.89071	3.36581e-34	7.45017	1.86026e-62	Leaf
AL1G16660	4.00459	7.24039e-13	7.34748	5.41293e-16	2.22831	7.29343e-05	6.90709	7.56264e-31	Leaf
AL1G16690	2.12704	3.99703e-07	7.51362	4.38588e-58	7.94124	3.62884e-79	1.56768	0.0012219	Leaf
AL1G16700	2.00416	6.27295e-06	5.69446	1.12517e-17	4.33253	3.45683e-22	4.81191	6.17833e-26	Leaf
AL1G16840	6.35879	2.06468e-18	1.99725	0.00109029	2.45743	3.70976e-05	12.8232	8.59538e-30	Leaf
AL1G17070	1.44022	0.000569398	6.32974	5.76233e-21	3.6834	3.19957e-20	1.70879	6.02442e-05	Leaf
AL1G17110	3.08359	3.94165e-05	5.14794	8.66137e-08	2.25714	0.00268582	3.55873	5.25112e-05	Leaf
AL1G17330	1.39054	0.016315	3.738	1.88927e-09	6.31987	1.78733e-20	1.79856	0.00326053	Leaf
AL1G18790	2.17563	0.000894205	7.11712	1.77629e-31	9.04994	1.23754e-49	2.97737	9.7733e-06	Leaf
AL1G18920	1.02829	1.05918e-05	5.00733	3.09732e-24	1.09461	2.03406e-06	1.38459	2.76917e-09	Leaf
AL1G18970	1.33163	5.10464e-06	6.85246	2.87895e-18	4.0664	1.92501e-38	1.34578	9.2748e-06	Leaf
AL1G18980	2.45101	3.55295e-14	3.01133	2.59158e-18	3.73124	2.42991e-30	2.46173	1.11468e-12	Leaf
AL1G19240	3.59554	1.72009e-05	4.02042	0.000104388	6.32014	1.43861e-09	4.12184	1.10603e-06	Leaf
AL1G19330	1.39677	3.36621e-05	4.71148	3.25859e-17	1.24094	0.000213995	6.19755	2.05423e-36	Leaf
AL1G19730	7.95963	8.08913e-10	6.89104	1.43923e-07	7.11684	2.41528e-08	15.6084	1.41686e-21	Leaf
AL1G19800	1.87701	0.00155171	6.79534	4.915e-34	7.85992	1.64802e-46	10.255	5.14697e-45	Leaf
AL1G19830	2.55419	1.2512e-11	7.39932	6.08611e-50	7.87382	5.43196e-80	4.9783	6.31508e-37	Leaf
AL1G19950	1.17981	1.98032e-06	4.6096	1.58916e-28	1.32202	6.34662e-08	1.20548	4.37659e-06	Leaf
AL1G20774	8.22043	1.81083e-15	2.87209	0.000284425	2.96127	0.000158348	6.71686	3.04254e-10	Leaf
AL1G20850	2.31528	1.30345e-08	1.79522	6.28963e-05	1.64987	5.15167e-05	11.3545	5.00373e-30	Leaf
AL1G21690	3.45972	2.47914e-62	4.37704	6.08484e-89	4.38369	1.58132e-98	3.08524	2.01012e-39	Leaf
AL1G22240	6.16931	9.74378e-14	5.53101	4.51849e-08	2.59705	0.000618559	5.29692	2.73839e-10	Leaf
AL1G22390	2.4033	3.16685e-11	4.61031	3.07654e-11	2.5684	3.12211e-12	5.57187	1.74937e-26	Leaf
AL1G22430	3.03075	1.14507e-06	5.45998	5.94921e-09	1.46819	0.0222169	5.73362	4.57665e-14	Leaf
AL1G22530	1.26061	7.90451e-06	6.19453	8.72968e-24	2.30556	4.6032e-17	6.17958	1.00762e-51	Leaf
AL1G22840	1.28488	0.000268557	6.4549	3.11928e-28	2.60619	6.33733e-15	8.97644	2.66097e-109	Leaf
AL1G23030	1.40891	0.000930624	2.20227	2.42416e-08	2.17068	6.57351e-08	3.27877	4.05997e-14	Leaf
AL1G23360	2.2084	0.00228179	4.55877	4.13363e-12	3.63489	7.7084e-08	15.6835	2.12173e-68	Leaf
AL1G23540	1.7838	0.000747777	3.87624	5.64386e-12	4.56572	1.79403e-18	3.14065	7.61499e-09	Leaf
AL1G23740	1.05044	5.26939e-11	5.76727	1.09239e-37	1.17814	1.37454e-13	1.18745	6.75265e-11	Leaf
AL1G24090	4.20115	1.34195e-05	5.53018	1.28997e-06	3.1009	0.00110475	3.13756	0.00923843	Leaf
AL1G24540	1.69468	0.00479381	6.97999	2.8082e-35	7.65052	2.3896e-44	2.40741	6.61483e-05	Leaf
AL1G24740	2.97917	6.00642e-09	5.35758	1.0417e-09	1.45951	0.00488025	3.20913	2.31015e-08	Leaf
AL1G24750	2.33525	3.79173e-08	2.18581	1.9774e-07	1.38383	0.00145432	2.96822	1.36759e-11	Leaf
AL1G24900	4.11998	3.59552e-17	5.81366	2.4105e-24	3.25461	2.3386e-11	9.50968	4.60387e-66	Leaf
AL1G24940	2.39354	6.76244e-09	7.74161	1.65263e-20	1.099	0.0109711	8.04416	6.23626e-67	Leaf
AL1G24970	7.63086	6.48038e-23	5.75474	1.88565e-13	2.09887	0.00728552	8.23102	2.26513e-22	Leaf
AL1G24980	1.19859	0.00680803	4.0217	4.65069e-15	2.94795	1.25149e-12	1.51622	0.000483803	Leaf
AL1G25690	1.56049	0.00114998	2.82347	1.57989e-08	2.22749	1.36114e-06	1.79197	0.000208512	Leaf
AL1G26020	3.35846	1.09428e-09	5.28032	3.22734e-10	4.44419	1.35027e-14	9.8451	3.60199e-35	Leaf
AL1G26230	1.71678	0.000462823	4.96627	1.19518e-19	6.04527	6.31228e-33	4.55929	2.08182e-15	Leaf
AL1G27970	2.38336	1.42248e-05	7.58632	3.42237e-44	7.68571	2.9682e-49	1.80306	0.00226836	Leaf
AL1G28140	2.5197	3.52724e-11	2.80997	3.66168e-13	6.18352	4.13734e-49	4.1598	5.32932e-25	Leaf
AL1G28240	2.17585	1.46345e-22	8.86748	1.47242e-32	3.80712	1.73967e-64	3.08008	6.94767e-38	Leaf
AL1G28440	2.08318	4.31085e-15	4.77922	7.54678e-45	3.14379	1.07107e-32	4.73945	3.5883e-60	Leaf
AL1G28540	3.34552	0.000392327	2.54556	0.00463973	5.74017	1.497e-10	15.1113	1.31098e-29	Leaf
AL1G28680	3.05572	3.92539e-08	4.05067	4.02414e-10	4.15287	2.09817e-13	5.31127	3.95132e-18	Leaf
AL1G29140	1.46558	6.53049e-06	4.8035	3.03084e-24	4.08598	2.55474e-34	2.21171	7.94686e-11	Leaf
AL1G29930	4.3829	0.0010199	3.3853	0.00856072	4.24233	0.00146129	3.45583	0.00111722	Leaf
AL1G29990	1.03324	0.000609455	4.29063	2.40501e-18	1.68061	7.88767e-09	1.82681	7.95105e-10	Leaf
AL1G30350	2.5347	7.60172e-11	3.63134	2.08586e-11	3.85995	9.34158e-20	1.24977	0.00348966	Leaf
AL1G30420	1.59828	3.26812e-08	6.2274	2.04418e-18	2.72265	5.90187e-21	1.09491	0.00162518	Leaf
AL1G30540	2.23364	2.09647e-11	5.88437	1.53276e-20	1.98642	2.2599e-09	2.48918	2.47842e-12	Leaf
AL1G30700	1.0896	0.02714	5.5585	1.98072e-17	1.93136	1.89776e-05	2.00275	0.00150968	Leaf
AL1G30780	1.61345	2.73559e-09	8.30159	1.50167e-26	2.57063	2.06308e-21	1.57958	1.35046e-08	Leaf
AL1G31170	2.94309	1.12806e-06	3.6837	6.09156e-07	7.56433	5.38532e-16	10.4133	1.85693e-25	Leaf
AL1G31200	3.49282	1.09386e-26	6.96073	9.59914e-28	9.1136	3.30413e-41	5.62969	5.04757e-50	Leaf
AL1G31410	2.314	0.00385322	3.43219	0.000484257	2.43146	0.0020737	7.26747	3.38061e-14	Leaf
AL1G31730	2.1124	1.19314e-05	4.49325	6.03083e-11	5.47188	6.77166e-21	7.4666	1.95297e-30	Leaf
AL1G32380	2.05984	6.34473e-08	6.67731	1.08525e-34	1.08322	0.00616264	1.34251	0.00155589	Leaf
AL1G32470	2.77706	8.62573e-55	8.01612	4.09868e-59	3.64593	1.45597e-90	3.13881	2.41997e-50	Leaf
AL1G32750	1.24815	0.036069	1.63768	0.00602802	3.04937	9.89156e-08	5.44278	4.64456e-20	Leaf
AL1G32800	3.45784	2.18773e-19	8.37999	4.63576e-61	9.73661	6.12539e-96	4.53093	3.30208e-29	Leaf
AL1G32880	2.61814	0.000169679	6.52211	2.31118e-11	1.96539	0.00486611	1.74307	0.0169399	Leaf
AL1G33170	1.77908	0.00338171	7.99683	9.42519e-39	8.92777	1.71978e-53	2.60063	2.28961e-05	Leaf
AL1G33370	1.5476	0.014054	3.22278	9.67859e-09	1.5898	0.00879467	1.92422	0.00256615	Leaf
AL1G33600	1.24898	0.0410607	4.22286	1.87216e-09	1.5479	0.00704569	2.20046	0.000164312	Leaf
AL1G33810	1.41233	3.49249e-06	6.70761	1.89361e-17	3.02164	2.31205e-21	3.6011	1.09733e-27	Leaf
AL1G34100	1.03173	0.0311156	4.05601	1.58056e-06	1.94249	4.32898e-05	1.80449	5.00011e-05	Leaf
AL1G34110	2.91165	2.38028e-36	5.58658	3.22255e-94	2.17974	3.92951e-21	4.37723	6.06364e-65	Leaf
AL1G34320	4.01838	0.0206385	3.29322	0.0439745	5.23227	0.00168306	5.18296	0.00348907	Leaf
AL1G34330	3.34505	0.00227336	3.195	0.00657332	2.11698	0.0457672	9.57655	7.85447e-12	Leaf
AL1G34340	6.58564	6.60066e-07	5.16621	6.73098e-05	6.38392	1.4759e-06	4.45913	0.000784271	Leaf
AL1G34510	3.07621	4.77078e-10	2.91561	7.73436e-08	1.50393	0.00280092	2.85815	6.21146e-07	Leaf
AL1G34550	1.09612	0.0224554	8.19038	5.97309e-23	1.32397	0.00347622	1.9991	2.00271e-05	Leaf
AL1G34640	1.44618	0.0375888	5.057	6.91178e-13	7.97401	2.04877e-23	1.8878	0.00671064	Leaf
AL1G34660	2.21012	0.00086708	7.04158	1.3715e-13	1.51664	0.0241865	1.96651	0.0243891	Leaf
AL1G34700	2.05644	0.000761437	6.87969	2.06625e-15	1.89246	0.00165223	10.1778	3.06047e-38	Leaf
AL1G34740	1.54723	1.47423e-08	8.48176	1.39338e-27	1.99807	8.7048e-14	2.85255	2.02905e-23	Leaf
AL1G35820	3.24968	0.0190459	3.83939	0.00604653	2.81162	0.0389196	9.86206	2.75095e-09	Leaf
AL1G35840	2.21792	0.0162553	2.74606	0.0118564	5.78049	1.51218e-07	9.64694	1.12629e-13	Leaf
AL1G35850	3.77024	0.000297443	5.81075	1.15982e-06	6.32275	1.94797e-07	11.2584	3.802e-15	Leaf
AL1G36000	6.43011	6.73866e-07	4.38087	0.000479916	4.17277	0.000586665	10.4064	9.53937e-12	Leaf
AL1G36100	2.08519	9.94493e-09	5.38874	2.06318e-16	3.59333	9.70617e-22	4.39794	7.04015e-28	Leaf
AL1G36160	2.98427	5.87619e-15	7.10623	1.92383e-23	8.97223	1.87485e-37	7.69506	3.35291e-54	Leaf
AL1G36390	1.61451	4.79954e-07	3.42675	1.21051e-17	1.59896	4.95036e-07	1.55667	3.3265e-06	Leaf
AL1G36650	2.38079	3.56852e-06	3.38435	9.4353e-10	1.36741	0.00962108	5.59892	9.8626e-18	Leaf
AL1G37050	1.74928	0.00605528	2.33734	0.0107588	2.206	0.000905344	6.04389	1.52776e-14	Leaf
AL1G37100	2.27907	2.53453e-20	5.33638	6.61412e-84	4.77286	6.16228e-84	3.91706	6.19349e-52	Leaf
AL1G37190	2.04059	1.34919e-08	5.00352	1.6143e-23	2.26672	1.69223e-10	2.57725	1.8288e-12	Leaf
AL1G37290	1.23788	0.00145727	1.69484	0.000486042	1.15983	0.0028885	7.83794	1.52204e-41	Leaf
AL1G37490	2.64419	2.72695e-06	8.70435	7.5434e-22	6.99803	3.92235e-32	4.31501	8.2939e-11	Leaf
AL1G37960	8.53645	2.66773e-35	10.0812	4.00471e-27	10.289	2.46132e-42	15.8841	1.5567e-48	Leaf
AL1G37970	7.26128	1.10144e-18	6.73712	9.36958e-13	6.66253	9.25491e-17	10.5951	2.74392e-30	Leaf
AL1G38480	1.40743	0.013562	7.08988	1.13137e-29	2.2232	2.47953e-05	15.8598	7.16197e-48	Leaf
AL1G38940	1.24603	0.000291735	4.9951	5.83686e-15	7.72637	1.31542e-22	2.38868	6.56888e-10	Leaf
AL1G39230	4.26337	8.04454e-09	2.78954	0.000413759	2.34766	0.000866597	3.00322	0.000480027	Leaf
AL1G39330	7.94407	1.82862e-09	4.81282	0.000201622	3.7008	0.00146031	6.20555	1.83576e-05	Leaf
AL1G39500	2.16169	1.86847e-11	4.59815	1.06276e-18	5.70929	9.33706e-39	2.95218	9.14698e-17	Leaf
AL1G39850	2.47296	1.56177e-05	3.51863	2.24267e-06	3.47456	4.61853e-09	3.17765	1.81292e-05	Leaf
AL1G39860	4.09719	2.21996e-14	10.8409	1.45999e-33	8.98824	2.56216e-57	4.34728	9.42007e-15	Leaf
AL1G39880	2.30067	0.000261423	4.95524	8.16955e-08	3.82151	6.6789e-08	10.9788	2.42691e-22	Leaf
AL1G39930	2.08645	0.000333885	1.82303	0.00231445	1.41148	0.0165532	4.61648	2.12535e-14	Leaf
AL1G40450	1.17459	1.40985e-05	4.57774	3.17866e-30	1.82079	3.98824e-12	1.24071	6.16165e-06	Leaf
AL1G40650	2.97638	0.016352	4.43407	0.000681463	3.12161	0.0104101	4.46417	0.00204017	Leaf
AL1G40910	1.76113	2.34912e-10	6.83865	2.31718e-18	8.7777	5.6059e-29	4.72657	1.65917e-51	Leaf
AL1G41430	3.13059	0.000112988	2.58449	0.00312749	6.24435	3.31633e-09	11.4105	1.07729e-19	Leaf
AL1G41560	1.6431	2.28348e-08	3.47075	2.86869e-23	1.40837	1.5476e-06	2.49642	3.20902e-16	Leaf
AL1G41670	2.21318	1.96286e-19	7.62359	2.59913e-40	2.8539	1.15244e-31	1.72018	7.16594e-10	Leaf
AL1G41780	4.69222	1.68079e-27	5.61846	3.14849e-15	3.62927	2.62942e-18	13.67	3.20793e-40	Leaf
AL1G42790	1.26604	0.000437278	5.62282	2.93376e-36	3.84791	1.04189e-29	2.16692	4.22206e-09	Leaf
AL1G43180	2.17636	1.11753e-11	3.61184	4.97658e-26	2.94151	1.22909e-20	2.18969	9.7991e-11	Leaf
AL1G43190	3.13464	3.04941e-07	5.44859	9.0138e-12	3.60226	2.90333e-09	7.18153	3.15715e-22	Leaf
AL1G43530	2.21841	1.56213e-05	5.64452	2.10478e-15	3.29327	5.12461e-11	1.71139	0.00227412	Leaf
AL1G43550	2.83863	1.15844e-07	1.32271	0.0254574	1.95061	0.000190531	5.13441	1.10443e-15	Leaf
AL1G43760	2.12637	0.00150987	6.91328	3.52282e-29	8.39511	1.93393e-42	1.74526	0.0169187	Leaf
AL1G44200	7.39846	4.14243e-09	5.34922	1.22554e-05	6.9276	2.62957e-08	7.25146	2.26673e-09	Leaf
AL1G44210	3.94539	1.62115e-33	9.56952	4.95625e-33	3.76069	8.09952e-31	4.3343	7.17428e-14	Leaf
AL1G44230	3.12862	0.000139571	3.16639	0.000161701	2.79743	0.000577951	5.58944	3.32125e-10	Leaf
AL1G44320	1.98408	0.002852	7.1633	5.86157e-30	7.92434	3.24748e-38	3.21948	1.39781e-06	Leaf
AL1G46130	2.41405	3.80426e-10	6.96165	7.58022e-56	9.16532	1.83662e-89	1.77997	8.20055e-06	Leaf
AL1G46140	2.07161	4.5287e-21	6.49644	1.60621e-55	2.11351	4.22822e-22	3.65193	6.35221e-53	Leaf
AL1G46240	1.92174	1.50365e-11	7.21313	4.15726e-20	2.9765	4.20904e-25	1.0418	0.000878631	Leaf
AL1G46350	1.65317	2.8396e-07	9.09587	2.49063e-30	2.79371	3.05115e-19	1.9774	9.76162e-09	Leaf
AL1G46720	1.17642	0.00281949	4.20466	1.63132e-26	5.62722	4.86446e-49	3.14692	2.94512e-15	Leaf
AL1G46750	1.16695	0.036732	5.16569	2.66208e-12	1.66719	0.00130095	1.15948	0.0424498	Leaf
AL1G46770	1.43846	0.0055044	1.55963	0.00281834	3.68264	1.85775e-12	2.18971	1.26391e-05	Leaf
AL1G46800	1.07838	0.000266341	6.73718	9.01837e-18	4.51877	5.69384e-35	1.49635	3.61036e-06	Leaf
AL1G47290	1.13747	1.73284e-05	7.77924	3.21e-37	4.40176	2.41542e-64	3.03607	1.7052e-22	Leaf
AL1G47440	1.76617	1.4551e-05	3.27703	2.83686e-12	1.25367	0.00231494	7.15873	1.06385e-35	Leaf
AL1G47610	1.58956	0.0180559	4.2069	4.29511e-10	4.68401	8.39336e-14	5.3806	6.54689e-16	Leaf
AL1G47670	1.65749	4.91756e-08	4.74555	3.05186e-14	1.42837	2.66836e-06	1.23703	0.000126876	Leaf
AL1G48430	1.08261	0.00110541	5.48212	5.88356e-12	2.76064	2.81217e-15	1.38904	3.156e-05	Leaf
AL1G48440	1.70841	4.80117e-11	6.44765	1.98324e-45	3.76429	7.65241e-48	2.76262	1.58084e-24	Leaf
AL1G48560	4.61517	2.19049e-28	7.88371	2.38018e-21	5.14229	1.10797e-31	3.51514	9.19119e-16	Leaf
AL1G48620	1.02148	0.037967	2.62527	1.81602e-06	2.06564	6.55082e-06	2.14374	2.19001e-06	Leaf
AL1G49240	3.61091	1.49369e-15	1.92586	3.48508e-05	2.55409	9.80111e-09	3.45981	1.79752e-14	Leaf
AL1G49340	1.77482	4.1715e-10	5.27418	3.43457e-38	1.2182	2.1761e-05	2.41261	3.15814e-11	Leaf
AL1G49500	11.678	2.60292e-32	13.187	2.20483e-28	10.8261	8.1743e-29	19.9291	1.37957e-43	Leaf
AL1G49710	2.36509	1.12037e-06	7.95809	1.67792e-56	8.26808	6.92419e-69	2.66452	6.76783e-07	Leaf
AL1G49780	2.90221	1.58485e-10	2.54282	1.15707e-05	3.66691	5.72745e-13	4.66741	1.00446e-13	Leaf
AL1G50110	2.19944	3.82822e-09	5.35808	5.1655e-11	1.48703	7.06072e-05	6.44357	1.28258e-25	Leaf
AL1G50130	6.22687	3.35978e-13	6.67507	5.74336e-11	2.31242	0.00255304	8.04354	2.21815e-18	Leaf
AL1G50230	3.51965	1.36452e-13	6.07753	7.39454e-13	6.84492	9.65212e-25	3.20729	1.07157e-07	Leaf
AL1G50480	3.33763	2.5645e-06	1.9242	0.013216	4.19614	2.19112e-07	6.77665	4.4801e-15	Leaf
AL1G50950	1.79172	1.5019e-07	6.47917	6.72854e-24	1.67116	7.73929e-07	1.37749	0.000100139	Leaf
AL1G51380	1.478	1.20524e-05	5.82409	4.46714e-40	7.01611	4.35212e-71	9.04672	4.90186e-76	Leaf
AL1G51430	2.99975	1.92412e-14	7.78074	2.91694e-59	9.0096	6.28885e-92	2.12361	4.60778e-07	Leaf
AL1G51610	1.73295	2.3697e-08	6.23439	1.27157e-20	3.41207	1.8497e-27	1.73056	4.53622e-05	Leaf
AL1G52370	2.09794	1.19604e-09	8.31561	4.63576e-61	9.68655	2.40426e-100	2.06136	7.05609e-08	Leaf
AL1G52590	2.05359	9.64864e-16	5.93207	5.86091e-65	3.49047	2.09465e-43	3.52616	2.4175e-37	Leaf
AL1G52710	3.45683	0.00429788	4.46732	0.000601269	6.76704	2.83449e-07	6.41734	9.76695e-07	Leaf
AL1G52840	1.34885	0.0201388	5.87093	4.7578e-11	7.80998	3.76488e-18	3.21285	6.47893e-06	Leaf
AL1G53020	2.23644	1.54771e-06	7.97287	1.10041e-20	1.76593	0.000150939	6.51087	2.93953e-37	Leaf
AL1G53030	1.6726	0.000199812	7.65719	6.62524e-23	4.08065	1.36192e-21	2.50182	4.81334e-08	Leaf
AL1G53040	1.70564	0.00896515	3.35425	1.04928e-05	7.89796	5.31331e-17	9.63901	1.29776e-24	Leaf
AL1G53200	3.70433	2.72907e-07	2.96004	5.4538e-05	3.00012	2.79819e-05	10.4322	1.16623e-27	Leaf
AL1G53290	2.0209	5.98663e-10	4.85461	4.89214e-50	1.46436	8.3037e-06	7.35035	8.94887e-57	Leaf
AL1G53630	5.11426	2.81482e-05	6.48162	1.1334e-06	4.09132	0.000661318	4.38193	0.00318953	Leaf
AL1G53640	3.27068	0.0018801	5.61154	3.52981e-06	3.41511	0.000891145	4.76431	0.000185332	Leaf
AL1G53650	4.44108	1.39873e-05	7.34619	1.11976e-09	3.75879	0.00021281	9.02342	3.02863e-15	Leaf
AL1G55080	1.2132	4.71471e-13	1.43139	3.0326e-17	2.34641	4.51043e-46	2.67797	2.17052e-44	Leaf
AL1G55470	2.41105	0.0371888	7.76309	9.69875e-11	2.42039	0.0290356	10.3599	1.36605e-18	Leaf
AL1G56340	2.03432	0.0136721	6.13044	2.02033e-09	3.25688	2.40918e-05	1.85807	0.0259089	Leaf
AL1G57200	2.39196	4.73678e-07	9.19476	1.34948e-27	4.34667	2.13819e-21	11.4367	4.00631e-65	Leaf
AL1G57510	2.95074	1.35346e-09	5.51189	1.37177e-19	2.98168	6.13523e-10	7.8245	6.11382e-47	Leaf
AL1G57530	2.12903	1.42925e-09	1.68023	2.13713e-05	4.59683	1.54782e-24	3.60726	7.66765e-15	Leaf
AL1G57590	1.92966	8.48288e-18	2.03491	3.98046e-17	2.72602	2.26939e-33	1.68964	2.53557e-12	Leaf
AL1G57790	1.33271	9.60724e-06	5.55664	7.77429e-15	1.20136	6.22589e-05	1.64071	3.52081e-08	Leaf
AL1G57840	2.3363	2.64947e-07	7.25524	5.15026e-44	4.70602	3.65797e-27	2.96603	4.07526e-10	Leaf
AL1G57930	1.93985	0.000500776	4.26532	1.674e-06	2.54408	8.49451e-06	1.59177	0.00176222	Leaf
AL1G57960	2.38874	8.70762e-13	6.04535	5.80787e-30	2.23083	1.84125e-11	1.88646	3.50359e-07	Leaf
AL1G58090	1.89831	8.63139e-06	4.5324	1.36276e-21	3.50863	2.00333e-17	2.69327	7.31222e-10	Leaf
AL1G58470	1.69525	0.00767223	5.13053	3.59742e-08	7.43026	2.34248e-15	4.98769	7.19159e-12	Leaf
AL1G58880	1.61184	0.00010686	5.85444	6.49919e-18	2.66654	3.14396e-11	3.97042	2.66585e-19	Leaf
AL1G58890	6.72748	1.08269e-11	7.31568	3.42608e-12	5.05498	2.83061e-07	7.7859	5.87974e-11	Leaf
AL1G58900	1.69518	7.98977e-07	5.81528	5.08623e-13	4.99939	1.13823e-28	3.64889	3.6424e-25	Leaf
AL1G58910	2.4594	2.80243e-12	7.76745	8.12966e-22	5.92884	2.27159e-45	1.13833	0.00282393	Leaf
AL1G59250	2.28965	2.70923e-07	4.85922	9.52463e-27	5.96641	6.44689e-42	2.35229	1.32697e-05	Leaf
AL1G59390	1.28362	1.98726e-06	5.26533	4.27026e-40	4.09431	3.65511e-51	5.53453	5.94022e-31	Leaf
AL1G59640	1.29135	0.00125484	4.86707	1.27324e-20	1.91787	4.95036e-07	3.31131	3.66193e-14	Leaf
AL1G59780	3.46525	0.000169697	8.51337	4.04009e-14	8.73647	3.35424e-19	12.9196	9.05381e-29	Leaf
AL1G59850	3.99386	3.88302e-58	7.79455	5.84437e-71	10.408	3.40558e-88	12.3401	1.12599e-169	Leaf
AL1G59880	6.73097	1.3903e-11	6.36864	6.8725e-09	3.89071	8.97086e-06	12.7507	1.03951e-21	Leaf
AL1G60340	6.51899	5.14246e-09	4.46975	3.90305e-05	2.85114	0.00143963	10.8527	1.88399e-16	Leaf
AL1G60390	2.45092	0.000159473	6.07108	2.17734e-21	6.16686	9.99262e-24	2.87505	2.25035e-05	Leaf
AL1G60400	2.15922	9.98834e-06	5.95859	3.86318e-37	7.63605	2.78648e-60	3.00826	4.27108e-09	Leaf
AL1G60560	7.69316	2.64003e-18	5.98859	6.47165e-10	8.67221	2.48396e-18	6.88392	1.39678e-15	Leaf
AL1G60740	1.58785	0.0036369	3.10541	1.96672e-08	3.13286	1.39865e-09	1.38739	0.0125916	Leaf
AL1G60870	3.00768	1.86922e-08	1.48271	0.00566309	5.30514	1.48906e-21	3.75148	5.68073e-11	Leaf
AL1G61090	8.31604	4.30349e-27	8.16668	3.22455e-17	9.00987	3.04158e-23	8.49836	1.65339e-21	Leaf
AL1G61150	2.81472	3.6312e-14	5.18	2.32507e-16	3.66906	1.45617e-21	2.41483	1.36872e-07	Leaf
AL1G61170	3.54203	4.22475e-20	7.84225	3.71217e-25	3.99459	3.31538e-25	1.88413	6.67539e-06	Leaf
AL1G61190	3.52679	4.13278e-25	5.14668	2.4711e-23	2.44179	4.00459e-13	3.70306	1.67203e-16	Leaf
AL1G61940	1.81555	6.10565e-05	2.79675	2.1023e-08	1.32315	0.00373499	7.5627	6.28308e-42	Leaf
AL1G62340	2.30524	8.43873e-10	6.8851	2.49803e-25	4.9361	1.34306e-37	2.49743	3.85098e-10	Leaf
AL1G62580	8.01982	2.61171e-11	8.50859	7.25247e-11	4.20503	0.000251653	14.5343	2.63326e-20	Leaf
AL1G63140	1.22556	5.14028e-05	1.34672	5.9662e-05	2.71935	5.60853e-18	1.07456	0.000238295	Leaf
AL1G63430	1.87647	0.000174487	7.02726	5.26363e-16	8.96632	8.44554e-25	8.20129	3.57801e-30	Leaf
AL1G63500	2.53608	1.04036e-31	7.33605	1.92291e-67	6.15697	1.55311e-140	4.07696	5.50328e-49	Leaf
AL1G63510	1.44113	0.000950135	8.199	1.31329e-48	4.87742	6.44549e-34	3.1952	2.72955e-13	Leaf
AL1G63730	1.10923	0.0013763	1.82128	1.53719e-05	3.37836	1.32494e-17	5.41736	2.60777e-37	Leaf
AL1G63740	2.57654	8.73932e-06	7.57378	1.15945e-43	8.99442	4.08496e-61	4.0875	1.17704e-11	Leaf
AL1G63970	4.06485	1.87902e-25	7.4854	5.73894e-26	1.12319	0.00646033	11.2187	1.86513e-94	Leaf
AL1G64300	1.52246	0.0147171	7.17103	5.39553e-15	2.3479	6.08781e-05	1.76918	0.00563395	Leaf
AL1G64570	2.01339	4.08968e-12	4.74561	4.83055e-33	3.4738	1.50064e-32	2.23578	5.10231e-14	Leaf
AL1G64670	3.41962	9.78158e-12	5.79765	1.18359e-20	10.5905	3.20268e-33	4.60322	4.32379e-16	Leaf
AL1G64910	1.41705	1.51077e-05	5.73156	1.17384e-31	4.69501	3.01552e-45	3.58242	1.79235e-24	Leaf
AL1G64960	2.63879	1.23944e-13	2.69637	3.52711e-13	3.0009	2.36429e-17	2.6149	2.71168e-12	Leaf
AL1G65240	2.02313	3.81281e-08	7.28877	1.43251e-33	9.03677	6.91951e-55	1.73227	0.000116644	Leaf
AL1G65250	1.25622	0.0094099	3.60762	3.72088e-06	2.70288	3.91773e-08	5.96839	2.11322e-28	Leaf
AL1G65280	1.38581	0.0213143	4.16857	2.02789e-08	6.10297	3.1803e-16	6.35933	9.72353e-20	Leaf
AL1G66130	3.36764	0.000527879	4.65135	4.95462e-05	2.36282	0.0146894	3.20168	0.00141168	Leaf
AL1G66170	1.31601	1.77346e-05	6.70668	9.18945e-27	1.79125	1.62584e-09	1.31157	5.56327e-05	Leaf
AL1G66250	2.83395	2.48071e-05	2.88093	1.55338e-05	3.84535	5.13424e-09	1.57729	0.0308904	Leaf
AL1G67160	1.94591	0.00971707	4.59159	4.144e-06	2.98809	4.36161e-05	7.89289	6.48015e-19	Leaf
AL1G67240	2.29061	0.0240606	3.62835	0.00177029	2.89828	0.00339828	4.10142	0.000276962	Leaf
AL1G67520	2.32174	1.19706e-05	3.03466	7.45021e-08	4.84115	5.03955e-18	3.23221	2.22005e-09	Leaf
AL22U10110	2.5005	9.14143e-07	4.1661	1.2186e-16	3.83309	7.24959e-15	1.34376	0.0197612	Leaf
AL26U10030	4.804	5.61975e-08	7.38167	2.22285e-11	8.96005	9.7591e-16	13.4031	2.18656e-23	Leaf
AL293U10010	2.03965	0.0377006	4.90369	1.32831e-05	5.47667	2.01832e-07	3.59642	0.00130457	Leaf
AL2G10050	3.02033	0.0161447	3.68806	0.00453534	5.62711	1.98587e-05	5.61077	0.000323994	Leaf
AL2G10060	1.8406	0.000645513	4.51787	3.11723e-07	1.75882	0.00107509	2.34692	0.00455286	Leaf
AL2G10080	2.61891	7.2051e-24	9.41785	6.75592e-34	9.95924	2.69884e-45	5.15983	5.5795e-69	Leaf
AL2G10290	1.02359	0.0151105	6.2876	1.29424e-28	4.67383	3.08181e-33	1.4358	0.000810759	Leaf
AL2G10500	7.63777	1.30946e-23	7.25935	1.34645e-20	7.37517	2.04734e-22	16.6883	3.26837e-41	Leaf
AL2G10880	2.01144	4.72506e-10	5.95913	2.0535e-16	3.42266	1.33285e-24	1.4545	1.86469e-05	Leaf
AL2G13010	2.27955	2.55393e-13	7.37726	3.56974e-34	7.74342	1.26212e-73	4.67053	1.54694e-44	Leaf
AL2G13040	2.38281	2.97269e-19	5.93673	8.70291e-90	5.10813	8.42371e-84	3.21092	4.39885e-29	Leaf
AL2G14290	4.91861	1.10683e-16	8.05012	1.31646e-27	4.29969	3.03814e-13	1.54205	0.023184	Leaf
AL2G14630	3.03872	2.96627e-05	4.03069	7.33921e-06	3.48959	1.7375e-06	12.0963	1.1554e-23	Leaf
AL2G14790	2.93739	9.52376e-15	9.49519	9.73987e-72	9.26382	2.69992e-114	2.07748	7.39007e-07	Leaf
AL2G15540	1.41114	0.00824713	6.9724	4.63397e-46	5.4248	3.61589e-30	2.49273	4.09846e-06	Leaf
AL2G16390	1.5331	0.000718482	5.39357	3.57383e-18	6.81491	2.57404e-33	6.41904	2.47601e-15	Leaf
AL2G17080	1.06557	0.0103684	6.01532	2.87785e-13	3.7016	2.65725e-18	4.069	1.09505e-09	Leaf
AL2G17270	5.0182	1.52739e-09	6.43711	1.02357e-09	4.51152	4.02121e-08	2.27566	0.00823153	Leaf
AL2G17390	2.43081	0.000379519	4.72925	9.0465e-07	2.32452	0.000620384	2.91641	0.000182044	Leaf
AL2G18130	2.9057	8.38723e-06	5.31687	2.14012e-11	2.19014	0.00080819	6.94124	4.00111e-21	Leaf
AL2G19130	2.48275	3.14077e-08	3.63743	1.68988e-12	6.82307	7.30385e-28	7.14151	5.9242e-33	Leaf
AL2G19260	2.09741	1.40987e-08	3.69955	6.78882e-22	1.8738	3.33032e-07	2.78381	5.06294e-13	Leaf
AL2G19270	2.14154	2.29292e-16	7.10374	3.79897e-31	4.67428	1.49883e-63	2.97698	2.0648e-27	Leaf
AL2G19380	2.29717	4.06789e-16	5.66883	1.0842e-35	1.00989	0.000548509	1.03816	0.00106475	Leaf
AL2G19390	5.77012	1.01923e-30	8.69842	1.66112e-23	1.31484	0.0105588	9.25201	1.84359e-41	Leaf
AL2G19480	3.3225	4.06349e-24	5.42044	3.60928e-32	2.6128	1.16986e-15	3.09144	3.25084e-13	Leaf
AL2G19830	1.19365	1.07236e-09	5.36803	4.93559e-29	2.04343	2.96924e-25	1.22732	1.90671e-09	Leaf
AL2G20170	3.22963	0.000181879	3.46679	2.53801e-05	3.94939	2.16184e-06	5.05852	2.55712e-07	Leaf
AL2G20260	1.57687	6.26251e-08	5.04822	3.88031e-48	2.96675	7.60937e-26	1.9765	7.62988e-11	Leaf
AL2G20310	4.64757	1.70968e-05	5.47193	7.07278e-06	5.20884	3.21911e-06	5.54867	7.54703e-07	Leaf
AL2G20560	2.08435	0.0266579	6.71606	1.06752e-09	9.01578	4.80575e-16	7.37277	1.58183e-14	Leaf
AL2G20600	3.54377	1.1269e-16	6.74701	6.97693e-34	11.7025	1.31409e-43	3.95007	3.23421e-12	Leaf
AL2G20620	2.72437	6.45177e-08	6.30083	1.51882e-27	9.91484	1.08599e-38	3.51941	4.3949e-09	Leaf
AL2G20630	1.96079	4.62203e-07	4.75508	1.42951e-38	5.90449	1.88846e-58	8.31517	1.92654e-82	Leaf
AL2G20662	1.90174	0.00134592	5.49808	2.17827e-22	9.51471	1.5569e-48	5.70862	6.89009e-18	Leaf
AL2G20666	2.15816	0.000102565	4.40542	6.40496e-07	6.34447	1.20595e-12	2.30055	0.00140128	Leaf
AL2G20668	1.32556	0.000537118	2.95526	2.67994e-16	7.76493	7.55204e-75	6.74782	1.30158e-35	Leaf
AL2G20669	3.1026	0.000234419	6.11428	8.87411e-09	7.33199	1.11097e-11	3.54485	0.000204574	Leaf
AL2G20670	2.39586	0.00108431	5.7888	4.90139e-18	10.6919	4.79009e-54	4.14037	1.4912e-06	Leaf
AL2G20710	2.77591	2.35807e-05	4.6164	5.47934e-08	6.2115	1.78391e-14	3.32161	1.12519e-06	Leaf
AL2G20780	3.68177	1.29846e-10	4.5142	2.75196e-14	10.9057	2.19864e-32	1.70774	0.0137326	Leaf
AL2G20790	2.66577	1.72756e-06	6.11352	2.74656e-31	9.20585	1.27064e-67	8.96281	6.65665e-46	Leaf
AL2G20840	3.4907	6.07616e-12	5.14369	2.43144e-09	7.80409	1.89978e-19	2.28835	0.000166922	Leaf
AL2G20860	3.21003	9.51901e-13	6.43816	2.07487e-44	9.82432	3.11368e-83	3.95859	1.07928e-11	Leaf
AL2G20910	3.01742	8.18591e-07	6.31217	3.1434e-27	7.87545	1.65231e-41	6.90949	2.39527e-17	Leaf
AL2G20930	1.20937	0.0225271	5.88347	5.98431e-34	8.44705	2.86652e-64	6.20778	2.11602e-32	Leaf
AL2G20940	1.07942	0.0300727	5.77263	5.36735e-39	8.90263	2.65537e-82	6.89614	6.7325e-40	Leaf
AL2G20950	1.19597	0.0413951	5.7148	1.45786e-28	9.22199	4.70099e-63	7.33218	2.38254e-36	Leaf
AL2G20960	2.7841	4.8954e-07	6.15118	4.23278e-32	10.031	2.91516e-81	9.40605	1.67952e-53	Leaf
AL2G20970	3.00368	1.94525e-07	5.86882	5.56078e-27	9.28349	1.22073e-64	8.25321	1.44676e-36	Leaf
AL2G20990	1.76629	0.0107168	5.68752	4.23204e-20	10.0359	1.65519e-51	6.50927	1.42954e-19	Leaf
AL2G21000	1.63693	0.00993398	2.94636	1.94392e-07	4.90153	5.44039e-18	7.70283	1.52884e-32	Leaf
AL2G21360	2.56203	6.74058e-09	5.69517	4.29346e-28	10.8753	1.68009e-37	11.3522	1.28914e-74	Leaf
AL2G21500	3.0332	1.27887e-05	4.40136	2.88259e-06	5.97974	3.538e-10	2.67447	0.00778597	Leaf
AL2G21520	3.94524	2.89007e-05	3.06716	0.00206441	4.64554	4.18123e-06	4.30804	9.07269e-06	Leaf
AL2G21530	1.4956	2.22892e-05	3.53623	2.30401e-16	7.61972	6.57666e-29	3.73503	2.98488e-11	Leaf
AL2G21540	2.01877	1.33261e-05	2.96638	4.65079e-07	6.96764	5.58159e-16	9.00616	2.16593e-35	Leaf
AL2G21560	1.72648	0.000137147	4.86201	6.22218e-09	6.80106	7.34503e-16	2.42363	0.000156788	Leaf
AL2G21570	2.08322	2.81482e-05	5.25386	1.84108e-27	8.22037	3.32778e-59	9.74188	7.50214e-61	Leaf
AL2G21580	4.84528	4.53377e-05	3.52785	0.00204657	5.4669	2.3409e-06	3.10472	0.0017294	Leaf
AL2G21650	2.97868	0.0057626	3.65701	0.00181755	5.23539	1.16059e-05	2.35409	0.0257188	Leaf
AL2G21670	2.62607	2.7289e-08	4.44316	8.12656e-11	8.44713	1.40351e-22	8.30417	1.36223e-38	Leaf
AL2G21680	3.52785	2.34446e-18	5.8877	3.52237e-23	10.6648	1.59081e-37	11.7113	6.53193e-65	Leaf
AL2G21840	1.33319	0.0250939	4.48641	5.81167e-07	4.77716	2.77529e-09	5.01795	1.16231e-10	Leaf
AL2G22370	6.72963	1.54189e-11	6.38828	1.60346e-08	4.9266	1.01149e-07	12.0121	1.40176e-19	Leaf
AL2G22380	8.02877	2.53691e-13	7.11855	3.81789e-10	9.41828	2.17503e-16	13.5002	1.96966e-22	Leaf
AL2G23080	7.36005	3.17832e-09	2.46913	0.0311128	9.29221	2.13155e-12	11.1255	5.65833e-14	Leaf
AL2G23090	6.04337	6.78566e-33	3.17061	9.49965e-11	8.29802	7.00362e-31	8.58994	9.02439e-48	Leaf
AL2G23960	5.7823	4.34427e-05	3.73306	0.00624705	5.67211	4.35682e-05	9.75737	1.06537e-08	Leaf
AL2G23970	3.65743	6.36114e-08	2.97022	2.07872e-05	8.72738	4.43447e-19	12.5943	1.35718e-26	Leaf
AL2G24630	2.43752	2.5976e-08	4.03829	2.34609e-20	3.72636	1.96672e-18	2.19706	2.33705e-06	Leaf
AL2G25030	2.492	3.5058e-06	3.22405	3.58949e-08	4.11583	5.50153e-14	4.526	2.39365e-14	Leaf
AL2G25180	5.34772	8.28242e-08	2.03114	0.0300358	3.86829	3.28227e-05	5.79873	1.61461e-08	Leaf
AL2G25190	4.86782	1.21776e-07	5.87545	7.36299e-08	2.39092	0.00708568	9.96476	8.48081e-17	Leaf
AL2G25200	5.76638	1.29158e-11	5.48525	2.84511e-08	7.42431	1.03326e-13	6.9547	3.53447e-14	Leaf
AL2G25220	4.42381	0.00118069	4.53368	0.00100793	2.81207	0.042214	8.16014	2.02613e-08	Leaf
AL2G25270	4.48447	2.88888e-30	8.5391	5.59961e-33	5.36508	5.60751e-42	6.58659	2.16148e-35	Leaf
AL2G25460	2.77396	4.2307e-08	8.36	2.71912e-67	9.62916	5.49563e-89	3.24828	1.78731e-09	Leaf
AL2G25560	3.68762	2.70176e-06	4.01562	3.98729e-05	6.31535	1.42391e-10	3.32095	0.000138302	Leaf
AL2G25570	3.58261	7.34364e-07	3.64826	0.000152167	6.64756	1.07538e-11	3.80963	5.27461e-07	Leaf
AL2G25700	3.68905	3.41435e-15	8.49904	7.09651e-23	2.01773	2.29922e-05	9.42522	2.59331e-66	Leaf
AL2G25800	2.84794	6.29454e-05	6.30013	1.10926e-20	1.8526	0.0108248	4.32926	4.32539e-09	Leaf
AL2G26400	2.45379	7.79775e-15	6.81607	1.843e-34	4.98767	2.96466e-52	1.62638	1.56741e-06	Leaf
AL2G26620	9.17341	1.41125e-22	9.95109	2.08736e-18	5.44727	1.24532e-09	16.6943	4.35154e-34	Leaf
AL2G26630	9.98012	2.50583e-43	8.90602	1.7755e-29	6.40607	2.43831e-21	17.8838	6.71878e-50	Leaf
AL2G26640	9.01979	3.62887e-76	9.89642	4.09445e-72	2.67745	7.46247e-08	18.5525	6.92157e-77	Leaf
AL2G26780	1.60669	0.000319661	3.08656	2.6004e-08	1.73726	7.85614e-05	5.95501	1.84236e-27	Leaf
AL2G26860	6.64623	2.94667e-43	6.4211	4.30312e-19	3.30475	3.13372e-16	1.88597	3.65169e-05	Leaf
AL2G26910	2.46877	3.19221e-21	7.77883	2.52627e-92	8.22266	3.34932e-160	6.91233	4.70451e-76	Leaf
AL2G27370	1.31278	0.0285574	7.17263	1.72677e-15	3.49177	1.53219e-10	4.12012	6.11518e-07	Leaf
AL2G27420	5.07682	6.87014e-22	2.527	1.37275e-06	5.32169	1.58161e-23	6.37389	5.56525e-28	Leaf
AL2G27440	1.07655	0.0102544	4.6994	2.57883e-19	2.6957	3.31172e-12	2.64692	1.54341e-11	Leaf
AL2G27470	1.85446	1.45625e-07	5.5186	1.77564e-49	1.18398	0.000994431	12.4836	4.27834e-139	Leaf
AL2G27500	1.19425	0.00110279	5.82661	4.52544e-24	4.78566	3.27238e-38	1.5582	7.91579e-05	Leaf
AL2G27580	2.3494	4.55443e-28	2.92	3.50131e-31	2.92778	2.67472e-41	1.91701	2.84948e-17	Leaf
AL2G27590	1.53585	0.00467893	4.24941	1.15217e-12	1.38002	0.0098216	6.83968	1.38039e-29	Leaf
AL2G27720	2.03226	0.00467104	5.60848	9.51314e-09	2.73194	9.1369e-05	3.54164	0.00102266	Leaf
AL2G27800	1.64123	1.58351e-13	5.00576	8.17201e-59	4.01552	8.55324e-70	2.66633	5.72345e-31	Leaf
AL2G28210	11.1822	2.2062e-08	8.05102	3.3344e-05	8.10047	2.48504e-05	13.2926	4.21928e-09	Leaf
AL2G28230	8.92964	9.52376e-15	7.44263	2.12842e-10	9.74235	1.71617e-16	5.57765	1.05932e-06	Leaf
AL2G28810	2.77749	1.42656e-13	2.48735	3.69953e-11	1.44189	0.000187844	2.30071	1.20858e-08	Leaf
AL2G28900	4.03357	2.59569e-12	2.00982	0.00049456	7.37572	2.65561e-22	10.9472	3.3754e-37	Leaf
AL2G29120	2.48619	4.12029e-34	5.5071	1.54791e-95	2.14815	4.46772e-26	3.50175	1.37626e-49	Leaf
AL2G29320	1.45519	0.00098505	5.39581	1.06713e-17	4.06717	4.55895e-21	1.31746	0.00330556	Leaf
AL2G29500	1.37036	1.97531e-05	5.44208	7.62297e-36	3.22552	1.57378e-25	3.17715	1.4017e-23	Leaf
AL2G29560	2.55512	0.0296005	5.41961	1.03207e-06	6.73613	8.07248e-10	14.4661	7.67225e-22	Leaf
AL2G30200	4.31009	3.70289e-28	4.53728	1.8212e-28	7.01685	7.23858e-62	7.69096	2.17894e-69	Leaf
AL2G30270	3.6625	3.25694e-07	3.53007	9.84138e-06	5.75613	4.42458e-12	8.33115	7.08416e-22	Leaf
AL2G30600	3.05257	1.49281e-08	6.4334	3.05673e-16	7.6085	2.39779e-28	8.07578	1.0222e-34	Leaf
AL2G31040	2.44114	0.0230424	3.9596	0.000860937	3.36236	0.00173364	3.54196	0.00163294	Leaf
AL2G31140	1.42539	3.81983e-10	6.7125	2.95326e-29	3.7385	4.12356e-56	2.83423	2.71526e-26	Leaf
AL2G31160	1.75793	2.34125e-14	3.65035	4.61345e-48	5.97536	1.63116e-117	3.14951	2.01986e-37	Leaf
AL2G31280	1.90704	4.81121e-07	4.78509	3.53982e-25	2.0424	4.22866e-08	4.23426	3.8529e-26	Leaf
AL2G31490	3.75475	1.71122e-15	2.11953	6.24144e-06	3.58327	1.95386e-14	10.3864	2.67511e-53	Leaf
AL2G31660	2.24774	9.18144e-08	8.073	4.28662e-22	8.93003	2.80127e-26	4.63399	3.03781e-24	Leaf
AL2G32080	4.30639	1.37719e-21	2.53831	2.43857e-08	1.63512	0.000380161	5.83709	8.98493e-23	Leaf
AL2G32280	2.0587	0.000624057	7.25223	2.82876e-29	7.52617	2.74569e-38	5.1433	1.48896e-17	Leaf
AL2G32310	1.92224	5.16395e-08	5.67837	1.9242e-16	4.5745	1.37573e-31	1.35845	0.000343245	Leaf
AL2G32320	2.25903	0.000217826	9.08081	9.87889e-23	6.06339	3.00602e-25	3.36449	5.6195e-08	Leaf
AL2G32630	2.35579	6.33257e-06	5.96738	1.18946e-11	2.26584	1.27748e-05	2.75622	7.33793e-05	Leaf
AL2G32660	4.31694	0.00105655	4.45131	0.00118589	4.3947	0.000914399	6.76314	1.21013e-05	Leaf
AL2G32810	2.00318	2.61573e-07	5.56493	2.40425e-31	2.58716	9.07341e-12	1.63143	8.21504e-05	Leaf
AL2G33180	1.42523	4.26491e-06	3.76839	1.64183e-30	2.24846	5.19759e-14	4.89876	4.20019e-52	Leaf
AL2G33240	1.25221	0.00574511	7.21193	9.29254e-18	1.97864	3.49258e-06	1.30557	0.00425521	Leaf
AL2G33280	1.08474	0.00817649	1.70444	8.61353e-05	1.64598	2.73349e-05	1.23846	0.00204653	Leaf
AL2G33350	2.94833	7.75547e-09	3.93459	2.64627e-15	5.20097	9.88157e-26	5.54821	6.09467e-25	Leaf
AL2G33440	2.09335	1.60207e-08	8.58897	5.67884e-26	5.36404	2.11649e-44	2.79489	2.55035e-13	Leaf
AL2G33560	1.61377	0.000221895	5.1798	5.73488e-10	1.07082	0.0158407	3.10767	2.90683e-10	Leaf
AL2G33690	7.37475	3.72923e-09	5.51165	1.57165e-05	8.87628	6.99851e-12	10.2316	6.62646e-13	Leaf
AL2G33720	2.63817	7.9667e-25	8.74823	1.75403e-29	5.81299	2.62228e-89	3.13967	1.69358e-27	Leaf
AL2G34000	1.48146	0.0135123	6.63438	1.18302e-23	1.89694	0.000785801	9.57821	9.19902e-55	Leaf
AL2G34520	1.49843	0.00294605	4.59371	8.90912e-18	1.74044	0.000329	2.62428	1.81434e-07	Leaf
AL2G34560	2.25911	0.0150591	4.25242	7.78035e-07	4.7384	2.90812e-08	2.24068	0.0213058	Leaf
AL2G34620	2.43275	1.00887e-09	8.00687	1.37267e-37	6.75345	3.51691e-60	2.74684	2.44593e-11	Leaf
AL2G34760	3.54293	5.94336e-14	5.83412	2.17712e-19	6.11106	9.60426e-32	6.50438	1.12715e-34	Leaf
AL2G34860	1.30606	1.1829e-13	8.47439	3.87432e-42	2.8991	2.49457e-62	2.54771	6.03713e-27	Leaf
AL2G34930	4.24908	3.86123e-05	8.16062	1.45983e-11	4.94557	1.04602e-06	11.43	1.10348e-19	Leaf
AL2G35210	2.31278	0.000898271	6.28098	1.01143e-21	3.09866	2.9568e-06	6.11968	3.08362e-17	Leaf
AL2G35280	2.20966	0.000934601	5.61257	6.06504e-18	4.70714	4.62771e-14	2.26506	0.00135118	Leaf
AL2G35300	2.117	3.64375e-09	2.23031	8.34988e-10	1.18427	0.00130493	2.35184	3.56574e-10	Leaf
AL2G35310	4.2321	3.21265e-38	7.75545	2.19518e-72	4.16268	1.63242e-37	3.14789	1.07077e-18	Leaf
AL2G35430	4.60948	1.65011e-44	8.46224	1.44183e-39	10.189	1.53747e-62	4.40551	9.51067e-31	Leaf
AL2G35830	5.47147	4.7039e-08	9.986	1.69539e-22	3.99828	7.40307e-05	19.3602	3.66468e-41	Leaf
AL2G36040	2.2257	2.20549e-14	5.22748	3.56468e-51	1.81974	3.97317e-10	1.75526	3.70394e-08	Leaf
AL2G36120	2.60487	1.04195e-12	6.86344	2.78296e-38	6.59389	2.99514e-62	5.05535	6.84192e-37	Leaf
AL2G36170	2.62786	1.1676e-09	2.80064	5.14447e-09	2.11381	9.20645e-07	1.82478	3.83671e-05	Leaf
AL2G36710	2.20118	8.63415e-06	6.29854	4.62707e-13	5.12068	2.90474e-21	3.45893	3.0637e-11	Leaf
AL2G36840	1.47622	6.77107e-06	1.86727	8.0603e-09	1.57162	1.01779e-06	3.82486	9.61843e-29	Leaf
AL2G37690	1.13815	0.01007	6.14085	1.98804e-13	4.79609	2.80368e-24	2.14753	5.20644e-07	Leaf
AL2G38190	1.81548	7.952e-10	5.26817	1.77869e-22	3.68511	9.91676e-33	2.63805	9.48418e-18	Leaf
AL2G38270	2.10118	7.97568e-10	6.59028	2.59995e-64	1.85841	4.447e-08	13.0459	7.76671e-139	Leaf
AL2G38280	1.1307	0.000946275	3.79286	1.14784e-13	1.06637	0.00162121	1.47839	1.1248e-05	Leaf
AL2G38290	2.9404	1.82826e-06	4.38558	1.88545e-11	3.54378	4.60758e-09	4.3428	1.34565e-09	Leaf
AL2G38310	2.66885	1.98726e-06	3.52839	4.32064e-09	5.8801	5.36339e-21	7.24011	5.21572e-23	Leaf
AL2G38580	1.04936	0.0318028	5.5236	8.18053e-11	2.72664	4.11742e-09	2.15306	8.30481e-05	Leaf
AL2G38700	4.08731	8.06366e-17	5.41463	8.8177e-11	1.08004	0.0139356	9.83899	1.55366e-29	Leaf
AL2G38730	1.26066	0.0268816	11.3831	3.36948e-38	2.49213	1.18894e-06	2.16022	0.00014213	Leaf
AL2G39450	2.69547	4.63571e-11	6.98895	4.17146e-17	7.24811	3.52121e-24	3.99674	2.04172e-21	Leaf
AL2G39500	2.94876	4.17132e-10	8.24297	3.61536e-74	7.66574	8.02834e-65	4.77029	7.2026e-21	Leaf
AL2G39640	2.10563	0.0012452	3.09119	8.3067e-06	2.81334	9.13777e-06	3.94553	5.04269e-07	Leaf
AL2G40130	1.96052	2.12035e-10	1.96167	8.36912e-10	2.21535	4.40756e-13	3.70134	3.92647e-31	Leaf
AL2G40290	1.52357	2.0392e-11	4.75988	9.4964e-28	2.15101	5.09135e-21	1.23753	1.13115e-06	Leaf
AL2G40990	1.20074	9.13177e-05	7.59549	3.42232e-26	1.03982	0.000642472	2.23397	5.03175e-13	Leaf
AL2G41120	2.43473	2.18827e-11	4.08065	3.01055e-20	3.5834	1.71163e-22	2.33072	7.82873e-10	Leaf
AL2G41190	3.0926	1.38692e-20	7.28232	6.5918e-20	2.32589	1.37589e-12	2.37921	3.54057e-12	Leaf
AL2G41400	5.32206	1.31433e-20	9.87046	3.2177e-51	2.59278	1.04184e-05	3.10033	9.96177e-07	Leaf
AL2G41710	1.87475	0.00927468	2.68868	3.58157e-05	2.54445	0.000169827	1.93544	0.0102655	Leaf
AL343U10010	2.10761	2.20685e-12	5.35252	1.56715e-17	2.00713	2.31251e-11	2.03286	1.84428e-10	Leaf
AL37U10020	3.1614	0.000145359	3.55813	1.64397e-05	5.1183	4.91576e-10	5.55216	2.67149e-08	Leaf
AL39U10040	7.12241	8.73684e-05	5.43385	0.00171416	7.01223	8.14719e-05	11.4549	7.36136e-08	Leaf
AL3G10370	2.4146	0.00125846	2.57796	0.00187929	1.77937	0.0176284	8.26481	5.6042e-18	Leaf
AL3G10490	2.98319	4.53534e-24	8.36802	2.50493e-26	6.36931	1.81528e-66	6.84054	1.27581e-90	Leaf
AL3G10670	5.32528	4.92337e-24	7.47641	3.38398e-38	8.53412	2.93578e-54	12.3015	8.03239e-84	Leaf
AL3G11180	5.63098	1.44234e-09	2.87324	0.00102612	2.24059	0.00342726	5.34608	4.79535e-11	Leaf
AL3G11200	1.10891	7.12898e-05	3.98843	3.90035e-24	3.53968	4.55914e-35	1.77205	1.076e-08	Leaf
AL3G12140	2.83841	3.00175e-47	9.74617	1.0539e-39	7.13135	6.50748e-189	4.12512	1.9315e-37	Leaf
AL3G12350	1.30548	0.000636934	1.0214	0.0134761	1.19662	0.00167548	2.14066	5.47722e-09	Leaf
AL3G13110	1.80343	6.13929e-06	1.17373	0.00483755	2.02846	3.00438e-07	1.13827	0.00839465	Leaf
AL3G13160	2.27505	0.0321152	5.89132	6.1059e-09	10.4917	9.13237e-19	6.25706	5.0372e-10	Leaf
AL3G13680	2.79825	0.0112979	3.62306	0.00236454	3.3697	0.00321416	7.12607	1.7146e-08	Leaf
AL3G13910	2.08421	2.51101e-06	4.5849	8.36629e-20	3.80347	1.6615e-18	7.33811	5.97295e-42	Leaf
AL3G14050	2.06396	0.000208289	1.20666	0.0322682	2.39362	1.19791e-05	8.70052	4.10452e-34	Leaf
AL3G14170	5.6093	5.00364e-05	2.83871	0.0364002	3.9346	0.003001	9.94074	7.59318e-10	Leaf
AL3G14370	3.23332	9.76828e-08	4.737	1.10258e-07	6.67606	1.22663e-13	8.66491	2.27827e-20	Leaf
AL3G14570	3.64743	4.12089e-44	6.17249	1.17375e-69	5.11903	5.17877e-81	4.80727	1.29573e-64	Leaf
AL3G14640	2.56498	3.41949e-06	3.10706	1.97026e-05	3.78456	4.74885e-10	4.9896	1.78106e-14	Leaf
AL3G14820	3.67603	0.00252154	4.26489	0.00117945	5.01028	0.000102337	10.4307	1.73393e-11	Leaf
AL3G14950	2.67887	1.5741e-21	5.9324	4.1851e-45	2.87366	9.50923e-25	1.66894	3.23175e-08	Leaf
AL3G15220	1.18157	0.0125981	3.41301	2.40315e-15	2.95296	4.96131e-12	2.95355	2.10827e-09	Leaf
AL3G15580	1.42252	1.8501e-05	3.51116	2.00958e-16	1.33799	4.87548e-05	4.61507	7.23336e-25	Leaf
AL3G15710	1.00539	0.0145979	2.7745	1.13207e-08	1.34404	0.00061802	1.1184	0.0055034	Leaf
AL3G15950	1.90977	0.00307763	3.77443	2.84976e-09	5.08333	2.78401e-16	2.63333	5.32904e-05	Leaf
AL3G15960	2.04192	2.35676e-05	4.2882	5.77344e-08	3.49305	8.64729e-12	1.99042	0.000535024	Leaf
AL3G16700	1.89516	5.28065e-07	3.72965	4.5125e-11	1.9895	1.39355e-07	2.44432	1.5585e-10	Leaf
AL3G16710	5.27509	7.62838e-08	4.83584	6.91799e-06	5.33313	2.90955e-07	11.2193	4.53595e-17	Leaf
AL3G16910	5.84697	1.46009e-05	3.79772	0.00360747	4.04288	0.00228401	9.82286	6.58019e-10	Leaf
AL3G18740	1.02063	0.0175641	5.98184	1.03338e-24	1.91939	1.05772e-06	1.54593	0.000337685	Leaf
AL3G19010	2.75623	1.2006e-08	3.13818	2.65936e-10	1.99205	4.15408e-05	1.50143	0.0049613	Leaf
AL3G19030	1.47095	3.05465e-08	5.15251	6.27767e-19	4.1715	3.19761e-41	1.19647	1.70012e-05	Leaf
AL3G19060	1.36778	7.05171e-06	5.46906	4.06663e-36	2.14486	2.95782e-13	1.31892	5.55643e-05	Leaf
AL3G19390	2.14628	7.85881e-12	8.25999	2.37667e-25	3.53757	6.84548e-29	2.16521	3.04653e-11	Leaf
AL3G19860	3.98505	3.26508e-09	5.56861	2.92829e-09	7.50767	2.21758e-15	3.71968	1.65253e-07	Leaf
AL3G20110	1.38408	0.000667837	4.58029	1.24915e-15	5.23438	1.35126e-29	1.56078	6.13571e-05	Leaf
AL3G20320	1.53076	1.82858e-06	6.34375	3.82293e-16	3.0775	1.55529e-21	1.9744	1.45949e-09	Leaf
AL3G20360	2.05169	4.57324e-12	6.98721	1.95802e-22	1.2302	4.47434e-05	2.49591	1.21755e-15	Leaf
AL3G20560	1.33248	0.00853849	1.33091	0.00414048	3.67437	6.53258e-16	4.27197	1.19062e-17	Leaf
AL3G20700	4.13094	0.000233811	3.36091	0.00362976	2.44929	0.0172171	2.39299	0.0123427	Leaf
AL3G20720	4.09671	2.74548e-20	5.96748	7.17783e-18	2.2334	3.92451e-07	2.43047	1.36767e-07	Leaf
AL3G20890	1.92841	0.00268538	1.70217	0.00885559	2.53245	5.26787e-05	1.62066	0.014306	Leaf
AL3G21390	2.01533	3.07695e-06	3.71954	4.37679e-16	6.01002	2.80361e-37	3.51708	4.86985e-15	Leaf
AL3G21450	2.48651	6.20791e-34	2.70226	8.30095e-23	1.13365	1.7857e-08	2.40472	4.37291e-31	Leaf
AL3G21810	1.46974	7.38282e-05	6.14429	8.13916e-32	4.14358	4.4999e-31	3.61719	2.10545e-15	Leaf
AL3G21900	6.27609	1.04558e-16	6.21984	1.18185e-11	6.10139	9.34359e-16	11.4591	4.2109e-31	Leaf
AL3G22510	1.39788	7.73747e-10	3.49052	2.54092e-45	2.94265	4.96925e-40	2.51048	2.2012e-26	Leaf
AL3G22650	1.8268	0.000498261	6.85469	5.64422e-15	8.43307	1.48468e-21	10.1719	7.59929e-33	Leaf
AL3G23130	1.67888	0.00016409	1.32837	0.00766145	1.30067	0.00366688	7.26825	6.58379e-31	Leaf
AL3G23710	1.83161	9.98375e-09	6.53677	2.67492e-27	4.78278	2.15808e-46	2.18418	3.63661e-10	Leaf
AL3G24360	1.26388	0.00534474	1.15651	0.0199728	2.93037	8.95259e-10	2.5028	9.14067e-09	Leaf
AL3G24470	2.77255	9.41103e-17	6.6956	9.84951e-51	5.68425	1.52297e-62	1.68748	3.1429e-06	Leaf
AL3G26340	1.43343	7.71494e-07	7.23236	3.42928e-20	1.51152	1.28688e-07	1.54125	1.33324e-06	Leaf
AL3G26790	3.38296	2.16498e-23	8.32578	2.81598e-91	7.39271	2.39248e-103	6.53922	8.38839e-69	Leaf
AL3G26850	2.14558	0.000367639	3.99758	1.32018e-05	1.79845	0.00276822	3.22192	1.47379e-06	Leaf
AL3G27000	2.34956	3.38115e-06	2.63108	1.20977e-07	1.73165	0.00066991	2.48469	2.45266e-06	Leaf
AL3G27590	1.67547	3.15979e-05	7.60378	3.47445e-20	3.87688	5.60838e-23	5.36391	8.91486e-40	Leaf
AL3G27820	2.37563	8.3985e-05	5.22776	1.16793e-20	1.66966	0.00634891	10.1502	7.31103e-60	Leaf
AL3G27860	2.20918	2.08558e-19	5.85633	1.64026e-37	3.64095	3.39432e-47	2.42415	7.32146e-17	Leaf
AL3G28440	2.10869	3.07369e-05	5.23964	1.5801e-09	1.20735	0.0191263	1.27219	0.0126168	Leaf
AL3G28510	1.78155	8.37058e-07	3.44341	6.82327e-19	2.59219	2.01713e-13	2.06613	2.87057e-08	Leaf
AL3G28650	1.46017	1.51996e-06	5.74173	8.60062e-43	7.33351	2.71544e-77	2.2783	4.77512e-12	Leaf
AL3G28820	2.14947	4.23318e-05	7.60061	2.00415e-40	6.29267	1.00941e-36	2.32705	5.31556e-05	Leaf
AL3G28950	2.3486	3.84002e-07	5.76668	3.92675e-16	9.21265	9.09472e-27	7.85977	8.04938e-23	Leaf
AL3G29140	6.16486	0.00156363	5.43372	0.00342032	5.88301	0.00229801	11.4535	7.35747e-07	Leaf
AL3G29350	1.60073	3.00531e-06	7.23383	2.2933e-19	1.86133	3.08335e-08	1.61269	4.67594e-05	Leaf
AL3G29430	2.24823	1.90607e-22	5.01485	7.72482e-33	1.00444	1.87444e-05	3.04918	1.39608e-34	Leaf
AL3G29440	2.4784	1.1786e-14	5.33043	3.97331e-35	2.30402	5.3056e-13	4.67165	4.17523e-28	Leaf
AL3G29580	3.90333	0.0033197	3.54474	0.00766002	7.5446	1.33847e-07	11.4112	6.43749e-12	Leaf
AL3G30170	1.53924	1.29546e-05	8.40122	1.81892e-25	2.68381	2.84096e-15	3.28973	4.0073e-19	Leaf
AL3G30750	2.5835	5.91157e-16	4.51669	1.0906e-29	2.16978	9.26725e-12	2.68891	2.10378e-16	Leaf
AL3G30790	1.44726	0.00191957	3.9453	3.03411e-06	1.89171	7.52688e-05	3.582	3.82118e-15	Leaf
AL3G30820	1.84264	1.0179e-07	4.97426	2.93912e-10	1.33632	0.000124258	2.03914	1.7687e-08	Leaf
AL3G31100	2.1867	5.38684e-22	4.96826	3.96755e-45	2.26549	1.44828e-23	2.07233	4.88837e-15	Leaf
AL3G31530	1.55626	1.06516e-05	1.90055	5.41319e-08	2.51474	1.86213e-13	1.04834	0.00556074	Leaf
AL3G32540	1.91528	1.20616e-18	7.004	6.28096e-36	3.78001	2.73009e-63	1.09474	8.32701e-06	Leaf
AL3G32880	2.38248	4.11491e-09	4.65803	2.64283e-17	2.85251	1.4661e-12	4.07953	4.00098e-23	Leaf
AL3G33260	1.39053	2.02561e-05	4.81111	3.64347e-11	2.85221	9.34269e-17	1.6494	1.50067e-07	Leaf
AL3G33930	1.54559	0.00132985	3.79908	5.29557e-13	5.17328	4.10415e-25	3.23677	2.48789e-12	Leaf
AL3G34160	1.22033	2.89686e-08	5.77078	1.15045e-14	1.96202	3.24036e-18	2.24843	4.458e-19	Leaf
AL3G36340	1.86725	8.18303e-05	5.99816	2.06914e-12	3.35653	1.89573e-11	1.3314	0.00677128	Leaf
AL3G36420	1.792	0.00626437	5.63622	1.80619e-09	5.82419	7.27132e-11	2.37504	0.000188449	Leaf
AL3G36460	11.0517	6.59626e-10	8.64176	6.54078e-07	9.85947	2.8436e-08	5.81232	6.03601e-05	Leaf
AL3G36480	23.8388	1.74534e-05	27.9914	8.71256e-08	30.5652	1.10733e-08	35.4276	2.23136e-08	Leaf
AL3G36650	2.70991	1.05267e-08	1.68786	0.000317293	2.11398	8.15749e-06	2.13228	3.94128e-05	Leaf
AL3G37050	2.82594	5.60764e-05	6.34705	3.47955e-20	1.71371	0.0176465	12.4992	3.44568e-56	Leaf
AL3G38060	2.48144	2.15628e-20	6.68715	3.66015e-41	2.77817	2.15279e-25	1.00417	0.000634494	Leaf
AL3G38570	2.20505	0.00210144	8.1923	6.26964e-17	4.32057	2.2819e-10	1.62328	0.0303497	Leaf
AL3G38810	2.99218	6.41922e-20	4.20964	2.49127e-38	2.82827	3.20459e-18	8.63916	9.76177e-99	Leaf
AL3G38830	3.60772	6.63764e-10	3.55753	1.90762e-09	3.70429	1.53292e-10	8.34244	2.48002e-32	Leaf
AL3G39050	1.76681	2.80243e-12	5.99146	9.98983e-65	2.67306	3.74557e-27	3.3026	8.75576e-35	Leaf
AL3G39120	1.68216	0.000221349	3.90893	1.16313e-10	4.56771	1.24011e-19	12.8427	1.1515e-34	Leaf
AL3G39810	6.34472	1.96411e-17	7.32825	3.55278e-13	10.3493	1.41372e-24	11.0728	4.58192e-31	Leaf
AL3G39860	1.96572	4.07321e-18	7.35612	9.16834e-22	6.491	2.26108e-55	1.10529	4.56493e-06	Leaf
AL3G40160	2.15352	4.35006e-05	4.52177	2.00029e-14	2.08025	6.11641e-05	2.60245	1.78652e-06	Leaf
AL3G40880	1.75452	0.028485	4.32141	1.88716e-05	5.1651	3.74196e-07	10.1277	7.71166e-17	Leaf
AL3G41050	5.68001	1.46009e-12	9.99752	5.15435e-21	9.8828	5.86021e-24	16.0189	2.1583e-35	Leaf
AL3G41280	2.56788	9.79814e-47	6.96862	6.04145e-45	1.82718	1.02891e-24	1.3108	3.0547e-08	Leaf
AL3G41600	1.7501	0.000103893	5.82721	2.40992e-12	2.91775	4.35527e-11	1.16721	0.0142798	Leaf
AL3G41710	3.65087	8.79114e-12	6.67989	6.93071e-14	5.54938	2.15828e-20	6.43224	7.48104e-16	Leaf
AL3G41730	6.61789	3.46386e-31	9.21461	2.84665e-24	5.1535	9.93362e-21	9.45579	4.41247e-48	Leaf
AL3G41820	2.45044	1.49527e-49	7.94378	3.58251e-69	2.97644	6.65457e-72	2.34179	2.29342e-37	Leaf
AL3G42320	2.75932	1.21917e-34	4.69924	1.77686e-58	2.93617	5.14006e-39	2.31205	1.81903e-21	Leaf
AL3G42380	1.8441	0.00156783	5.94037	4.88786e-11	5.29437	3.5051e-13	3.50865	3.20331e-07	Leaf
AL3G42430	1.51749	3.61893e-14	2.59873	4.81429e-23	3.9673	1.64133e-61	1.31936	4.4906e-12	Leaf
AL3G42680	2.70309	0.00495703	4.64918	3.32452e-05	2.40742	0.0113919	9.17529	1.83493e-12	Leaf
AL3G42720	2.18532	0.0192039	6.56033	1.08933e-15	7.73619	5.35674e-21	1.92023	0.0462301	Leaf
AL3G42820	1.96723	9.97847e-07	7.49442	1.45062e-19	6.64393	1.17907e-41	2.94272	3.86792e-11	Leaf
AL3G42950	3.97461	4.11432e-15	11.0119	3.8687e-37	6.16988	1.83558e-35	13.3938	9.88354e-98	Leaf
AL3G43120	1.25579	2.04305e-06	7.40667	3.83878e-60	4.5143	2.89249e-69	3.74199	6.06402e-38	Leaf
AL3G43520	2.44215	8.53377e-08	4.44144	1.73282e-09	1.94911	1.85035e-05	3.29278	6.30923e-12	Leaf
AL3G43690	1.21111	0.00145053	4.53889	5.70286e-32	1.86261	2.09314e-07	4.28563	4.65039e-19	Leaf
AL3G43810	2.59302	2.96123e-18	6.95549	5.19647e-102	7.16994	1.09951e-126	2.83085	5.40674e-17	Leaf
AL3G43940	3.73374	2.51089e-07	2.77739	0.000182226	5.10721	2.06085e-11	11.2948	6.13835e-23	Leaf
AL3G45260	3.05456	3.84177e-14	7.71309	6.09178e-59	6.50985	1.49044e-59	2.00046	3.43342e-06	Leaf
AL3G46130	25.1055	1.87726e-17	9.98147	0.000755477	10.9998	0.00035399	54.0125	8.48628e-52	Leaf
AL3G46190	3.3578	8.00638e-07	2.63211	0.000324655	3.08841	5.21131e-06	8.72685	4.43125e-23	Leaf
AL3G46850	2.73221	6.3659e-05	4.96379	2.01156e-07	7.64097	5.89924e-15	10.5017	2.51589e-23	Leaf
AL3G46870	3.56177	0.000108491	4.1601	9.12854e-05	6.09915	1.44365e-08	9.08337	7.14654e-13	Leaf
AL3G46960	3.32022	2.84137e-07	2.50702	0.00209654	5.01213	3.75109e-08	5.38567	1.62802e-14	Leaf
AL3G47340	1.78591	2.74838e-25	7.87228	1.59891e-25	1.5612	1.28269e-19	6.24094	3.4452e-46	Leaf
AL3G47370	3.56272	2.67391e-10	5.81827	5.39686e-22	1.85338	0.00146191	4.63061	5.88817e-15	Leaf
AL3G47680	6.0889	1.55801e-24	7.08363	4.48473e-29	2.42952	7.90864e-05	3.66742	1.39487e-08	Leaf
AL3G47910	2.17126	4.39709e-08	4.07488	1.03115e-12	3.60058	4.88586e-18	7.17702	1.15223e-40	Leaf
AL3G49350	1.80685	0.00355064	4.60007	2.09795e-11	1.60878	0.00846748	2.1746	0.00154977	Leaf
AL3G49460	3.31565	7.20459e-13	3.8529	9.39829e-13	1.68906	0.000306995	12.5986	2.50959e-34	Leaf
AL3G49880	3.68012	2.71673e-10	6.27585	4.11049e-12	1.48253	0.0110973	12.2975	1.44174e-28	Leaf
AL3G50340	3.00582	0.0018801	4.70421	3.78937e-05	5.3395	7.59618e-07	4.68178	2.80132e-05	Leaf
AL3G50680	2.43466	7.90963e-23	7.22665	8.7856e-21	2.88984	7.89082e-30	2.47054	8.45706e-22	Leaf
AL3G51000	1.22708	0.0334684	3.17554	2.08336e-08	3.20929	1.03928e-09	2.41015	9.87746e-06	Leaf
AL3G51010	1.67015	0.0087878	3.4209	3.99306e-07	1.94044	0.00152207	1.33502	0.0385902	Leaf
AL3G51560	8.80814	7.0774e-24	5.72912	5.63622e-13	8.4237	9.38785e-22	14.7133	5.35991e-34	Leaf
AL3G51590	3.52171	6.14006e-10	6.19821	2.17047e-16	6.32106	4.71722e-25	14.6243	6.15029e-39	Leaf
AL3G51620	1.71601	3.76255e-07	1.96324	2.84195e-06	4.02418	3.48926e-21	5.39293	2.69612e-31	Leaf
AL3G52490	2.05294	3.29559e-14	6.80969	7.19502e-32	2.3239	4.74997e-18	1.98475	5.28129e-12	Leaf
AL3G52790	2.47769	5.42035e-09	6.69422	1.44932e-15	1.54681	0.000317686	7.58734	4.32572e-44	Leaf
AL3G52990	1.09899	0.0340179	2.91147	5.59122e-08	5.39885	4.91637e-21	1.03593	0.0361564	Leaf
AL3G53620	2.57504	0.0458343	8.13593	8.81817e-10	4.95102	2.34822e-05	14.1562	5.49986e-19	Leaf
AL3G53840	1.54928	0.0020287	5.12762	1.75266e-09	1.61885	0.000982888	1.28529	0.0116009	Leaf
AL3G54160	1.52155	1.18349e-09	6.21054	3.22983e-68	3.37004	1.40554e-43	1.64616	2.19905e-09	Leaf
AL41U10020	6.72138	1.70488e-09	2.96335	0.0035934	7.1901	2.69447e-09	12.6997	1.47904e-18	Leaf
AL43U10050	2.12849	0.000508019	6.29406	4.62631e-17	1.60806	0.00893102	7.58842	3.08964e-25	Leaf
AL4G10040	2.54549	6.07736e-24	2.59822	6.16814e-23	2.48415	4.41557e-23	2.84498	1.5973e-26	Leaf
AL4G10080	1.33466	0.00251817	6.55644	4.75592e-15	2.32666	4.2725e-08	1.64916	0.000105857	Leaf
AL4G10090	1.83075	0.000184555	5.9219	7.58916e-12	1.34976	0.00617652	5.84302	9.88662e-30	Leaf
AL4G10340	5.79601	1.33688e-07	4.47715	2.7274e-05	6.4162	2.86499e-09	10.5023	8.67837e-16	Leaf
AL4G10470	3.47607	5.37332e-14	8.69509	8.15641e-70	9.44252	4.98813e-91	4.23762	2.39818e-17	Leaf
AL4G10510	2.08975	0.000137184	5.29093	1.89617e-12	2.9946	1.92053e-08	1.89142	0.000818731	Leaf
AL4G10520	2.13248	0.0459994	3.58813	0.00201099	4.80583	5.36128e-05	3.14123	0.00268885	Leaf
AL4G10540	2.46921	1.55675e-19	6.64214	4.70014e-24	6.37194	1.10864e-62	6.04526	1.38697e-74	Leaf
AL4G10560	1.28399	3.65006e-06	5.05392	2.80261e-24	4.73592	2.9682e-49	1.20907	1.24825e-05	Leaf
AL4G11280	2.28356	7.96983e-22	6.30034	1.04378e-43	2.55994	3.69159e-27	2.93266	6.69449e-31	Leaf
AL4G11860	1.37415	0.000658072	1.10665	0.00486586	2.19912	1.1041e-08	2.04437	6.56404e-07	Leaf
AL4G12630	1.66163	1.94934e-05	5.45475	5.91449e-28	5.42089	8.03451e-42	11.1488	2.59909e-80	Leaf
AL4G12640	3.38946	1.66984e-05	2.90624	0.00017916	5.93211	2.18351e-13	10.239	6.01144e-27	Leaf
AL4G13300	1.59888	2.80243e-12	2.97473	1.67186e-28	2.14895	3.42277e-21	2.34712	1.80907e-21	Leaf
AL4G13570	2.21015	7.77618e-06	7.14932	7.30682e-17	2.29784	2.18058e-06	9.27515	2.07369e-57	Leaf
AL4G13580	2.09306	3.36523e-05	5.85204	3.09424e-18	1.25756	0.0154297	7.10434	7.68036e-37	Leaf
AL4G13660	2.09874	0.000102559	7.89701	2.66062e-27	3.52679	6.47804e-12	3.2547	1.71959e-08	Leaf
AL4G13670	8.6498	1.75544e-44	6.15298	3.11231e-24	2.11217	2.67607e-05	14.9588	1.04588e-43	Leaf
AL4G13780	4.06251	1.16291e-19	6.78448	7.30494e-22	3.51446	2.8848e-15	6.62466	2.5927e-40	Leaf
AL4G14830	1.43864	0.000545683	3.65873	1.71045e-12	2.41911	2.03152e-09	1.82123	2.1512e-05	Leaf
AL4G15860	2.18938	1.0629e-16	1.85252	2.85261e-11	3.66394	1.17828e-40	1.1179	4.83107e-05	Leaf
AL4G15950	2.12706	1.39276e-09	5.17036	2.52628e-12	1.09547	0.00225157	1.08998	0.00312913	Leaf
AL4G16210	2.09854	0.00382249	2.34078	0.000484126	1.89615	0.00782648	3.5765	9.50036e-07	Leaf
AL4G17110	3.52784	4.24091e-10	2.24021	6.97178e-05	3.58555	1.56875e-10	7.42293	3.01362e-27	Leaf
AL4G17550	1.96731	4.17667e-05	4.03881	8.79791e-13	3.61888	2.53492e-14	1.74616	0.000337685	Leaf
AL4G18230	1.63918	1.10201e-20	2.07541	3.45188e-31	1.98242	3.6712e-30	1.96593	2.1358e-25	Leaf
AL4G18660	1.77871	7.96e-06	7.74325	5.77725e-21	1.56623	7.55464e-05	2.95172	2.17404e-13	Leaf
AL4G18960	1.20189	0.00751151	5.26397	2.2348e-20	2.49784	1.90222e-09	1.61745	0.000301645	Leaf
AL4G19340	2.97601	4.30234e-08	9.02482	5.91238e-52	6.66276	1.78612e-37	3.73078	7.0247e-11	Leaf
AL4G19550	3.78468	5.25499e-10	3.92551	4.76542e-09	6.45326	2.47527e-19	8.13923	4.41272e-24	Leaf
AL4G19660	1.89188	2.08742e-11	5.85515	1.38154e-50	1.19021	3.34665e-05	2.31255	1.29514e-14	Leaf
AL4G19730	4.96775	1.19576e-07	4.79425	6.40224e-06	5.66121	1.3257e-07	11.1796	3.16109e-18	Leaf
AL4G19910	1.16824	0.00441347	5.03952	4.51062e-35	2.05125	7.30663e-08	1.02227	0.0164733	Leaf
AL4G20270	3.10127	1.74711e-17	6.96783	1.5013e-20	7.85239	6.85297e-42	5.90354	8.20551e-56	Leaf
AL4G20900	2.20979	2.0581e-08	3.67227	2.33741e-15	1.04526	0.0109466	1.36729	0.00109024	Leaf
AL4G21800	1.98881	3.024e-05	1.41584	0.00632041	2.35539	9.54583e-07	7.25556	4.86758e-31	Leaf
AL4G22670	2.56198	3.62488e-42	6.41767	2.09123e-58	3.97437	1.63083e-90	3.38175	3.1966e-65	Leaf
AL4G23100	1.85444	0.00037879	7.41438	2.76438e-17	7.31406	2.16579e-21	2.72488	3.33046e-07	Leaf
AL4G23330	2.53405	3.42968e-33	4.50018	1.14109e-79	3.48815	1.25148e-61	2.68908	2.35221e-26	Leaf
AL4G23430	2.4723	4.52954e-19	4.03017	6.35158e-47	2.49914	8.18408e-20	1.70872	2.37683e-08	Leaf
AL4G23660	1.30046	0.0337757	3.62277	9.07782e-10	5.25162	1.76415e-19	5.92649	3.98608e-18	Leaf
AL4G23850	6.14378	3.13832e-05	6.59204	1.37433e-05	8.53109	3.23932e-08	10.7293	2.09166e-09	Leaf
AL4G23860	1.55703	0.0135472	7.20114	5.39604e-15	6.35765	2.14207e-18	8.6614	4.53743e-24	Leaf
AL4G23930	8.51552	1.36951e-28	8.45291	1.42501e-17	6.42432	4.36581e-20	4.30809	3.18284e-07	Leaf
AL4G24030	2.35098	0.00309414	3.81083	1.66274e-07	3.13509	3.15148e-05	3.58211	1.21145e-05	Leaf
AL4G24380	4.47848	1.44112e-31	10.7495	1.15246e-40	5.04192	3.91043e-40	2.34894	3.13516e-08	Leaf
AL4G24410	2.09915	3.75021e-15	6.43388	2.78208e-17	3.48116	1.59217e-34	1.82014	1.2148e-08	Leaf
AL4G24440	2.76458	1.13273e-07	4.35753	8.80026e-17	3.28671	1.1441e-10	3.91157	6.95405e-11	Leaf
AL4G24550	1.69229	0.00301146	2.86225	6.53799e-05	2.32844	3.7747e-05	1.32261	0.0170181	Leaf
AL4G25250	1.77511	1.96046e-14	5.6201	3.87869e-61	3.3274	3.00935e-47	3.21702	2.86035e-40	Leaf
AL4G25300	4.4437	1.98595e-05	6.42687	9.09574e-08	8.36592	6.51922e-12	10.2127	4.61775e-14	Leaf
AL4G25320	2.05165	1.4322e-06	5.02137	1.5528e-25	1.39502	0.00122756	1.80905	6.39739e-05	Leaf
AL4G25420	2.95421	6.74861e-15	8.63957	6.82549e-27	5.86391	1.2786e-50	14.4753	4.47373e-55	Leaf
AL4G25450	2.27294	7.83574e-06	7.76207	5.77209e-49	7.33994	1.08702e-51	2.39155	7.89716e-06	Leaf
AL4G25570	2.97694	1.2951e-30	3.45018	6.03438e-17	4.04477	1.03678e-38	3.24894	2.99739e-08	Leaf
AL4G25590	1.25743	0.000306418	3.8579	7.89198e-12	1.67602	9.80882e-07	1.1809	0.000525564	Leaf
AL4G25670	5.78283	6.34196e-05	8.70894	1.27385e-08	6.06858	1.92359e-05	12.8425	5.43123e-15	Leaf
AL4G25720	2.13096	1.32139e-14	6.96829	4.01019e-38	5.24175	2.17965e-70	1.24306	7.55934e-05	Leaf
AL4G25980	2.30165	1.83004e-33	7.98334	2.11688e-42	3.87482	1.74557e-86	1.48759	5.70088e-13	Leaf
AL4G27100	1.81174	3.1491e-09	6.05064	3.89963e-24	3.57652	9.52503e-31	2.73167	8.22209e-14	Leaf
AL4G27170	3.28198	1.1211e-09	4.51402	4.42659e-14	2.12712	9.27245e-05	2.95002	6.14235e-07	Leaf
AL4G27180	1.71276	3.63444e-07	8.27712	4.94767e-25	4.37255	5.51945e-38	3.328	2.48289e-22	Leaf
AL4G27680	4.7358	1.48381e-16	3.18797	1.36669e-07	4.90867	1.59265e-16	10.1869	7.61036e-36	Leaf
AL4G27780	2.24757	8.3133e-24	6.15895	6.67449e-16	2.19165	4.23195e-21	3.16736	2.43359e-24	Leaf
AL4G27790	1.02921	0.00925578	6.7189	1.80371e-16	1.88034	3.78706e-07	1.87828	1.42642e-06	Leaf
AL4G27860	1.68225	4.44834e-20	6.0072	6.84867e-31	3.84063	1.00697e-75	1.81116	2.69398e-18	Leaf
AL4G27870	1.80835	0.00320287	4.44443	1.44266e-06	3.78187	6.04716e-09	11.5476	6.42056e-25	Leaf
AL4G27935	2.48953	7.11428e-05	3.24708	7.09796e-07	8.48039	2.82812e-19	9.67006	6.63138e-34	Leaf
AL4G27970	1.25154	3.14552e-05	5.23417	4.55645e-25	1.23614	3.05047e-05	4.99811	1.26356e-52	Leaf
AL4G28040	1.48731	0.00124521	6.61757	5.79108e-15	5.19522	2.49706e-24	2.09504	3.27694e-06	Leaf
AL4G28050	1.7552	4.53888e-09	7.44153	5.90648e-22	3.26524	4.87395e-28	3.51285	7.25202e-22	Leaf
AL4G28360	2.49548	0.0013977	6.04382	2.67008e-12	3.35577	6.85883e-06	12.8024	1.07525e-29	Leaf
AL4G28370	7.37851	3.79005e-30	7.65321	8.26547e-21	3.83554	6.69521e-10	15.921	8.10453e-43	Leaf
AL4G28380	9.31673	1.84227e-17	6.54614	1.19615e-09	6.11058	1.0471e-11	13.2922	1.56384e-23	Leaf
AL4G29100	1.29106	0.00105938	6.4625	1.85968e-20	1.60551	2.286e-05	2.30794	5.15583e-09	Leaf
AL4G29200	2.31314	1.1566e-11	6.35505	4.12227e-18	1.38808	5.88995e-05	6.40994	3.07375e-44	Leaf
AL4G29660	2.18926	9.9854e-06	3.93013	3.79174e-06	2.67927	1.73004e-07	2.82761	1.2087e-06	Leaf
AL4G29720	2.19646	2.83505e-18	8.12314	8.11312e-26	6.45069	1.47475e-53	4.46501	2.70472e-26	Leaf
AL4G30390	2.03742	1.85486e-05	7.90164	1.26853e-66	8.51771	1.54699e-80	1.2027	0.0263482	Leaf
AL4G30400	6.73653	5.73985e-09	2.50757	0.0199893	7.20786	5.16627e-09	4.47999	0.000211384	Leaf
AL4G30870	2.37958	1.09789e-12	7.16908	8.67953e-26	5.0086	2.57665e-46	2.60577	2.70759e-13	Leaf
AL4G31140	2.49186	9.14444e-11	5.71696	1.12464e-12	2.18991	1.15153e-08	1.40679	0.000847635	Leaf
AL4G31420	2.56741	2.06955e-17	8.92202	1.21148e-35	8.03741	1.29622e-98	6.75594	7.87149e-54	Leaf
AL4G31670	3.82818	0.00081809	4.59687	0.000206389	2.77604	0.0132363	9.47848	1.29043e-10	Leaf
AL4G31740	1.45805	6.23677e-06	1.25848	0.000167156	4.07154	5.54273e-31	3.14166	1.20077e-19	Leaf
AL4G32070	1.0678	0.00688531	6.74846	1.04834e-24	2.02364	3.11797e-08	12.8344	5.13018e-56	Leaf
AL4G32230	1.75907	2.07591e-05	4.54538	1.70126e-22	6.32814	2.09465e-43	2.54907	2.72469e-08	Leaf
AL4G32650	2.99315	5.75961e-33	1.76687	4.10746e-11	1.8521	5.34364e-14	5.76511	1.00065e-105	Leaf
AL4G33030	1.22468	1.34835e-05	3.74586	1.21589e-33	1.49464	4.6272e-08	2.00385	4.51233e-12	Leaf
AL4G33590	2.37451	8.27061e-12	8.23492	5.85297e-52	5.06378	7.83283e-50	1.77405	3.95116e-06	Leaf
AL4G33620	2.11868	2.24864e-05	3.28269	9.18818e-11	1.56516	0.00186728	2.19265	4.00626e-05	Leaf
AL4G34860	2.41942	1.44324e-08	2.70139	8.16124e-10	1.84765	1.56014e-05	2.22094	3.23721e-07	Leaf
AL4G35140	1.11302	2.20868e-05	6.187	5.46792e-27	4.03609	7.57441e-50	1.39574	2.81194e-06	Leaf
AL4G35190	1.60931	0.00142388	6.0597	6.4111e-35	3.03389	1.06702e-10	3.31728	1.06123e-10	Leaf
AL4G35230	3.17845	1.94429e-07	3.2701	6.11537e-08	6.78279	7.48714e-26	2.46765	0.000953883	Leaf
AL4G35520	1.7396	0.00034521	3.98083	3.04518e-18	8.26554	6.27787e-61	8.28275	2.81374e-62	Leaf
AL4G35910	2.03108	1.97573e-09	3.11742	2.69279e-14	1.0297	0.00313365	9.7605	4.5296e-66	Leaf
AL4G36560	4.86554	9.51811e-08	6.07229	6.50656e-08	9.09337	8.63878e-16	4.24357	0.000419321	Leaf
AL4G36860	2.59469	6.84466e-10	6.93359	2.86822e-17	7.02465	1.10139e-36	5.01963	1.15962e-12	Leaf
AL4G37080	1.61099	2.70327e-10	7.03739	4.22535e-48	1.89155	4.5098e-14	3.84543	4.26188e-47	Leaf
AL4G37200	2.65988	2.24001e-06	7.86415	6.10688e-48	9.45059	5.95719e-69	4.64878	1.45632e-15	Leaf
AL4G37400	6.56468	9.38685e-12	5.22342	3.93147e-07	9.31925	2.14303e-16	10.984	1.23875e-18	Leaf
AL4G37490	1.39603	0.000492266	3.01055	3.25859e-07	1.9767	8.5043e-07	1.245	0.00107652	Leaf
AL4G37500	3.50103	7.8179e-19	7.95273	6.19652e-22	4.7767	1.89331e-30	10.4141	4.52089e-64	Leaf
AL4G37750	2.13576	1.29016e-10	8.49044	9.84079e-40	6.02338	1.20829e-70	1.47297	0.00111572	Leaf
AL4G38220	1.47417	0.0339724	3.0137	1.58783e-06	2.99165	1.85142e-06	2.43717	0.000340647	Leaf
AL4G38610	3.54929	4.39258e-06	5.92891	5.50759e-09	1.92131	0.0135511	11.9493	3.93063e-22	Leaf
AL4G38790	3.3039	5.60275e-61	5.38342	2.22469e-76	4.09094	6.02056e-88	1.75109	6.34938e-16	Leaf
AL4G38820	2.97174	1.18042e-11	1.25657	0.00432572	3.47104	1.02307e-15	3.76895	6.23978e-16	Leaf
AL4G38860	4.04974	0.000250487	4.49614	1.7861e-05	3.91355	0.00031002	7.29436	1.28784e-09	Leaf
AL4G39150	2.17366	4.49891e-05	7.06528	1.76085e-15	1.38179	0.0111211	8.85459	6.73576e-44	Leaf
AL4G39560	1.18535	0.000650587	3.411	2.37893e-20	1.06296	0.00197899	2.35529	5.61128e-05	Leaf
AL4G39980	2.44077	1.66573e-08	6.63249	1.05281e-21	5.27461	3.76204e-32	2.09772	3.86822e-06	Leaf
AL4G40200	4.63969	3.37916e-33	3.30116	1.14249e-14	1.5554	1.77583e-05	8.96254	9.97173e-51	Leaf
AL4G40290	2.23887	0.000755292	4.81249	2.98472e-07	8.21311	1.09207e-17	6.53341	3.27733e-16	Leaf
AL4G40580	1.37505	0.000723907	3.96061	4.02513e-18	3.85018	1.56088e-22	1.81922	3.02593e-05	Leaf
AL4G41070	6.45434	6.44927e-37	6.75211	3.36344e-28	6.41161	4.81927e-36	10.3081	9.98825e-57	Leaf
AL4G41090	5.772	6.47974e-15	10.2944	4.46821e-26	5.75745	3.94911e-15	10.6669	2.45234e-40	Leaf
AL4G41330	2.69003	2.98479e-40	4.96412	1.22461e-83	4.25246	2.28062e-93	4.49582	3.26801e-94	Leaf
AL4G41380	1.51377	0.00021249	2.78233	2.97057e-09	2.47502	6.86777e-10	1.58559	0.000116759	Leaf
AL4G41610	1.65637	1.57379e-05	6.31361	1.13627e-14	4.18387	1.20914e-21	2.54872	1.06593e-11	Leaf
AL4G41650	5.96387	3.24265e-12	5.47224	1.16012e-07	8.13264	5.16758e-15	12.0004	7.81448e-22	Leaf
AL4G41670	1.21481	1.6207e-06	2.32331	1.74173e-20	3.85739	2.8701e-55	1.48423	4.96946e-08	Leaf
AL4G41750	2.89392	6.39294e-05	9.36084	5.06038e-21	1.73259	0.0201676	9.07945	1.64227e-33	Leaf
AL4G42720	1.96061	5.79384e-05	2.21011	0.000103733	1.36826	0.00537315	2.68898	2.85926e-07	Leaf
AL4G43200	6.35634	8.05295e-11	8.48016	4.69422e-13	4.96641	2.31328e-07	12.1908	1.95331e-21	Leaf
AL4G43970	1.55991	0.0183272	2.54303	0.000275574	1.49765	0.0202353	2.86073	5.62405e-06	Leaf
AL4G44020	1.09025	0.00107964	1.73842	1.68754e-07	5.71184	5.83244e-45	3.37286	1.76241e-22	Leaf
AL4G44610	1.01358	0.00406481	4.86029	3.71308e-14	1.46917	1.36547e-05	1.13992	0.0013992	Leaf
AL4G44740	4.68159	5.09745e-07	3.68277	9.52951e-05	4.56049	8.30395e-07	5.43733	2.41253e-08	Leaf
AL4G44830	3.99084	3.98093e-47	2.34881	1.27753e-16	2.75911	3.39825e-24	14.2455	4.51583e-51	Leaf
AL4G44930	3.31006	0.000961487	4.44718	4.18451e-06	3.82104	8.1317e-05	3.30442	0.00169096	Leaf
AL4G44970	1.68165	2.39239e-12	3.65143	8.38351e-19	1.6092	2.66458e-11	1.32574	2.30378e-08	Leaf
AL4G45300	2.96285	5.11399e-07	3.87506	1.47338e-05	3.15392	2.12791e-07	2.86039	6.6663e-07	Leaf
AL4G45330	2.46681	2.39701e-10	7.61911	1.95687e-20	2.16776	2.34566e-08	2.80332	2.14821e-12	Leaf
AL4G45480	2.26434	0.000566597	4.86476	5.88145e-13	2.15277	0.000843315	3.86868	9.33903e-09	Leaf
AL4G45755	4.07216	0.000235511	5.91033	1.9745e-06	6.05855	7.85837e-07	3.71719	0.00204806	Leaf
AL4G45980	2.28049	3.86445e-09	4.44091	1.79583e-27	2.73867	5.37724e-13	1.34498	0.00185662	Leaf
AL4G46200	1.52541	0.00263935	1.98103	0.00051746	2.26073	6.59734e-06	1.20776	0.0152818	Leaf
AL4G46290	2.87332	8.00578e-26	6.05358	7.97591e-79	5.04548	1.27779e-75	2.11444	6.60116e-12	Leaf
AL4G46380	1.81752	6.90784e-08	1.13297	0.00133063	1.97029	4.40395e-09	1.43785	2.83385e-05	Leaf
AL4G46960	2.2564	4.15888e-05	7.88348	4.81e-52	4.78925	1.88947e-20	3.35161	5.04378e-09	Leaf
AL4G47010	1.02826	0.000804922	6.02716	7.72677e-22	6.83302	6.55971e-48	1.23275	0.000545061	Leaf
AL4G47460	6.95084	0.000261867	4.54094	0.0129909	6.47999	0.00053926	10.5616	3.31438e-06	Leaf
AL4G47470	2.44014	0.0158054	2.95413	0.00758858	4.53251	5.56253e-05	3.90808	0.00144597	Leaf
AL4G47500	1.91839	9.9854e-06	6.27543	3.30348e-16	5.31487	1.02491e-29	2.38804	5.46503e-08	Leaf
AL4G47660	1.77263	5.11338e-06	7.3337	4.48918e-19	4.19068	6.38046e-27	2.35192	1.41726e-08	Leaf
AL4G47720	1.57708	4.74654e-08	5.59212	1.58866e-23	3.31021	1.72913e-29	1.84857	3.74232e-10	Leaf
AL5G10060	2.39516	1.79545e-20	7.41767	2.56309e-30	2.62669	1.83881e-24	1.37343	7.7864e-07	Leaf
AL5G10390	2.09773	8.35277e-08	5.74725	2.76576e-12	1.43266	0.000274157	8.94503	4.50821e-47	Leaf
AL5G10680	2.72923	7.08821e-12	4.43648	1.72322e-21	4.0613	3.73158e-24	6.64549	8.99828e-41	Leaf
AL5G10720	1.88041	4.80081e-05	1.23672	0.00695345	2.15148	1.89973e-06	1.55913	0.00109768	Leaf
AL5G10780	2.0597	7.68116e-19	5.82623	6.28021e-36	1.10059	3.12107e-06	2.49835	2.69834e-16	Leaf
AL5G10880	2.43545	4.57941e-07	5.16738	1.55588e-09	6.38509	1.76288e-13	3.34001	2.82943e-08	Leaf
AL5G10980	2.02452	9.24618e-05	5.1689	2.69727e-09	3.24951	8.98228e-09	2.40566	2.82103e-06	Leaf
AL5G11310	1.37864	1.39306e-07	5.92405	8.32418e-20	3.32403	4.63706e-34	1.62072	3.8005e-09	Leaf
AL5G11730	1.74701	3.9595e-12	7.10546	4.17406e-20	5.9857	1.15067e-42	6.21992	8.84317e-49	Leaf
AL5G13000	5.30414	6.85756e-22	7.23365	7.76859e-16	9.17271	3.09762e-24	14.3383	1.10892e-38	Leaf
AL5G13050	1.73532	1.23944e-13	6.9044	3.11563e-19	2.236	3.37062e-21	2.87643	3.89952e-29	Leaf
AL5G13310	4.4643	9.05528e-09	6.84406	2.47416e-11	7.70109	1.37178e-13	7.19808	3.07072e-15	Leaf
AL5G13540	1.8039	0.0190341	5.42279	5.05013e-08	7.36184	2.45932e-13	3.09188	5.36203e-05	Leaf
AL5G13780	1.10605	0.00252399	6.35597	2.08454e-42	4.85828	1.61509e-45	1.22054	0.0019447	Leaf
AL5G14230	3.36522	2.57935e-32	6.36606	3.97318e-63	8.52038	2.63705e-103	5.08329	3.68518e-62	Leaf
AL5G14330	3.44337	5.76656e-06	7.03371	8.78985e-18	7.85946	1.26849e-24	9.98347	1.00196e-25	Leaf
AL5G14340	5.54081	9.96182e-06	8.95346	9.80094e-11	10.8925	7.44977e-15	13.5286	7.836e-17	Leaf
AL5G14750	1.43113	3.19479e-06	5.85735	3.48978e-36	4.83926	2.53687e-53	1.60768	7.65502e-07	Leaf
AL5G14760	1.72737	0.00234036	3.75951	6.87304e-06	6.36674	2.22083e-12	1.43099	0.0143728	Leaf
AL5G14900	2.36739	0.0220852	3.53884	0.00220769	5.83857	5.44495e-07	9.92233	1.10458e-12	Leaf
AL5G14910	4.30699	1.28975e-10	6.72513	2.04498e-12	6.93875	3.769e-14	11.1812	1.14221e-24	Leaf
AL5G14950	4.4675	1.57755e-08	7.89448	2.6583e-20	9.16305	7.41347e-29	8.26095	6.03682e-21	Leaf
AL5G14970	5.39814	2.38539e-08	5.45317	7.4835e-07	4.48284	1.3947e-06	10.1345	2.99798e-16	Leaf
AL5G14980	2.65679	3.74928e-11	5.8721	3.20774e-30	4.15279	1.81441e-25	9.91897	1.04202e-73	Leaf
AL5G14990	6.24258	1.76335e-17	7.25746	4.39443e-14	8.83584	8.00752e-20	7.8304	8.72336e-22	Leaf
AL5G15010	4.59294	4.68029e-24	8.83803	9.16828e-26	9.9495	1.13846e-44	8.73717	2.04661e-57	Leaf
AL5G15270	1.42049	0.00461447	3.95021	7.09474e-15	3.05812	5.41029e-11	2.24966	8.49862e-06	Leaf
AL5G15490	1.97071	5.34315e-08	8.06068	2.32101e-62	9.46808	3.74268e-100	1.6554	2.35e-05	Leaf
AL5G15550	2.21173	2.15395e-10	7.72824	1.04963e-21	3.29111	3.32367e-21	2.73928	1.35341e-13	Leaf
AL5G16240	2.82093	4.63869e-18	3.16114	1.33417e-19	1.39744	2.60244e-05	2.51351	4.18887e-13	Leaf
AL5G16270	1.47538	1.61244e-08	4.3573	5.63097e-57	4.09215	9.69242e-59	2.58402	1.46518e-20	Leaf
AL5G16294	2.31679	2.96499e-05	6.41548	4.45007e-13	5.45446	9.46523e-21	2.26102	4.03325e-05	Leaf
AL5G17240	1.25457	0.00159204	5.37181	8.80338e-35	2.55249	5.23693e-12	3.72665	2.7412e-21	Leaf
AL5G17260	1.63465	0.00564833	7.98088	4.07932e-40	4.31311	7.94019e-16	3.67627	3.47112e-10	Leaf
AL5G17330	1.47886	0.000489371	8.28072	2.17018e-68	5.0306	4.49405e-38	4.54804	9.25802e-28	Leaf
AL5G17420	2.50426	1.2991e-17	7.2901	2.98242e-28	3.31516	1.14493e-29	1.69296	5.10633e-08	Leaf
AL5G17670	2.54328	1.46117e-05	5.02512	1.96142e-13	3.00275	1.66679e-07	1.72642	0.00664833	Leaf
AL5G17760	2.14599	0.0215671	7.08771	6.15505e-17	12.8862	9.26009e-32	16.4908	3.26079e-37	Leaf
AL5G17790	4.13374	0.000163151	6.2661	1.50943e-09	13.3644	2.2357e-26	14.5818	3.28571e-30	Leaf
AL5G17980	1.41428	3.82679e-05	5.6132	2.6588e-12	1.59384	3.18289e-06	1.56786	4.97292e-05	Leaf
AL5G18090	1.01708	2.3471e-06	5.86469	1.7794e-17	1.5906	1.08925e-13	1.46224	7.88494e-10	Leaf
AL5G19375	2.58377	2.09582e-13	10.0951	7.69326e-36	4.47053	8.51416e-38	1.40861	0.000238964	Leaf
AL5G19390	1.85151	5.70284e-06	4.48998	2.42292e-24	2.27236	1.02461e-08	4.87416	1.10227e-31	Leaf
AL5G20100	1.84679	1.15943e-21	1.35575	3.40716e-12	1.17176	1.89223e-09	1.75273	2.88445e-17	Leaf
AL5G21770	2.30113	1.3419e-10	6.74438	9.4943e-54	1.37702	0.000169482	6.04668	4.83591e-46	Leaf
AL5G22060	1.52672	3.11436e-05	5.39006	1.11634e-16	7.15388	2.05155e-30	2.53669	6.22337e-07	Leaf
AL5G22430	2.13586	7.38801e-07	8.56153	1.23649e-35	7.81439	9.96747e-65	1.9781	0.00010126	Leaf
AL5G22450	3.33569	1.11084e-16	6.93113	1.94148e-54	6.1236	3.13213e-53	8.42041	4.23047e-40	Leaf
AL5G22550	2.84464	2.50493e-08	5.04206	2.19856e-14	6.71854	4.32371e-26	13.9083	1.29977e-37	Leaf
AL5G22830	1.58857	0.00376395	1.36511	0.0154284	2.28995	1.84473e-05	1.48489	0.0142375	Leaf
AL5G23540	1.42839	2.0126e-05	6.97483	2.409e-18	2.5023	1.03326e-13	2.07984	1.06921e-08	Leaf
AL5G23860	6.91657	7.493e-14	5.53112	1.29165e-08	5.19969	1.7564e-11	2.34244	0.000519095	Leaf
AL5G23890	2.14231	4.03044e-08	1.96168	1.46523e-06	4.25702	1.05467e-24	5.07467	4.21888e-24	Leaf
AL5G24480	2.601	2.07274e-07	6.58903	4.42604e-23	7.92225	7.35712e-39	8.57116	6.10735e-40	Leaf
AL5G25360	3.18344	2.85413e-10	5.75646	9.89944e-14	1.3606	0.00952207	8.78437	1.5142e-43	Leaf
AL5G25520	1.92742	5.82153e-14	6.3433	3.14404e-16	3.44529	5.3857e-34	1.403	1.309e-08	Leaf
AL5G25710	4.32069	2.65486e-05	3.46724	0.00231211	3.49641	0.000501704	4.50771	1.19832e-05	Leaf
AL5G26190	3.96397	1.11878e-75	10.302	7.74328e-51	4.80894	6.0497e-109	2.68105	1.37374e-23	Leaf
AL5G26310	2.64545	4.75825e-19	5.43809	4.24631e-63	7.55286	3.35351e-116	5.80879	2.0618e-51	Leaf
AL5G26350	2.18247	0.0455306	3.26754	0.00628439	4.84592	6.94886e-05	6.79857	1.28317e-09	Leaf
AL5G26650	3.14476	1.08276e-14	7.48681	6.76967e-28	9.88665	8.79869e-38	11.6754	2.59519e-73	Leaf
AL5G26670	2.00249	1.7487e-06	6.71747	2.31704e-16	3.92173	7.874e-21	2.10956	6.32463e-07	Leaf
AL5G26690	2.64958	3.79285e-07	8.20488	9.69311e-49	8.60696	1.57464e-62	1.76337	0.00228931	Leaf
AL5G26940	2.18293	1.10053e-13	6.5104	3.29402e-53	7.425	4.80049e-95	4.46228	2.4211e-38	Leaf
AL5G27200	1.96517	0.012791	5.65686	2.26326e-11	4.10985	1.71605e-08	3.59051	5.46325e-06	Leaf
AL5G27710	5.4587	2.18564e-21	7.56144	3.93991e-17	5.56256	7.38842e-22	7.21738	5.11346e-32	Leaf
AL5G27930	1.17761	1.33419e-05	7.18125	1.04375e-31	3.87624	4.41351e-48	3.0136	4.41919e-28	Leaf
AL5G28200	4.77166	2.79782e-15	6.64829	7.65683e-13	8.22341	3.7548e-19	7.61427	4.71916e-19	Leaf
AL5G29090	7.24819	1.47556e-06	4.83827	0.000914997	6.05598	5.41548e-05	10.8594	1.6457e-08	Leaf
AL5G29410	2.90147	1.17477e-05	3.48705	3.17978e-07	2.18829	0.000974675	1.53935	0.0459968	Leaf
AL5G29420	6.61017	1.07293e-12	5.46266	2.62161e-09	3.64111	0.00011654	14.0062	1.98301e-32	Leaf
AL5G30240	2.21274	0.00651923	3.58243	0.000360871	2.70127	0.00150834	8.07666	2.53422e-12	Leaf
AL5G30630	1.75466	0.0138152	4.31082	6.69952e-06	2.64733	0.000267278	4.30993	7.0086e-06	Leaf
AL5G30840	1.50279	0.00766625	5.9233	8.09456e-28	3.96347	8.11529e-15	6.48138	1.54446e-30	Leaf
AL5G31060	2.12365	0.000568044	6.82953	3.61753e-27	8.79566	1.38963e-43	2.22462	0.000547646	Leaf
AL5G31120	5.14953	4.12436e-07	4.41091	2.06165e-05	2.61722	0.00177485	6.22216	2.30355e-10	Leaf
AL5G31260	1.37373	0.000646936	3.68105	8.96186e-09	1.13355	0.00495411	4.5568	2.27348e-17	Leaf
AL5G31350	1.15942	0.000906945	3.03369	3.02106e-14	1.66398	7.32453e-07	2.18549	4.84396e-09	Leaf
AL5G31870	2.61585	1.62887e-09	6.37317	1.24602e-25	8.7234	1.80104e-39	4.02834	4.92712e-15	Leaf
AL5G31950	2.73348	1.9215e-13	6.26836	2.66869e-32	6.19873	1.24634e-52	2.89677	1.78472e-14	Leaf
AL5G32040	2.22395	0.00216713	7.60582	9.14672e-19	4.78976	1.36683e-12	12.5287	2.65719e-44	Leaf
AL5G32100	5.21766	1.75941e-21	3.41071	6.59995e-10	3.75175	3.19277e-12	9.65722	4.65781e-47	Leaf
AL5G32190	1.62153	3.51823e-08	4.6363	3.53951e-43	1.07186	0.000333448	1.47195	1.77709e-06	Leaf
AL5G32220	4.08043	0.000139733	2.75671	0.0154314	6.61759	3.2031e-08	10.6994	5.85841e-14	Leaf
AL5G32280	1.69784	1.07471e-12	3.77048	2.42012e-46	4.11994	7.30318e-66	2.95672	2.18176e-33	Leaf
AL5G32410	3.72676	2.4638e-26	3.42113	6.40907e-16	1.02442	0.00365602	8.04134	2.54663e-72	Leaf
AL5G32730	1.27489	5.02762e-07	6.46736	6.82335e-17	1.48523	4.45307e-09	1.02022	0.000273303	Leaf
AL5G32760	3.75353	1.97423e-24	3.89759	6.86662e-23	3.03534	1.06885e-16	1.14721	0.0054184	Leaf
AL5G33040	1.60555	3.16576e-05	4.67536	7.38317e-32	3.29393	2.46811e-19	3.4899	3.59083e-18	Leaf
AL5G33480	4.19472	1.99256e-08	4.70755	8.7886e-07	5.51506	2.73991e-11	2.51648	0.00102962	Leaf
AL5G34090	2.06637	0.00112662	4.43067	1.73289e-06	3.37726	8.70615e-07	2.13654	0.000270853	Leaf
AL5G34380	1.71602	4.24171e-05	6.80073	1.18099e-40	3.28307	1.47761e-16	2.1717	9.69279e-07	Leaf
AL5G34690	2.61265	1.86228e-11	4.34518	3.05449e-20	2.66918	4.95998e-12	6.47513	1.23762e-35	Leaf
AL5G34890	2.03124	8.25975e-20	6.93159	1.86036e-27	3.5739	3.44997e-53	3.77192	6.58653e-60	Leaf
AL5G35060	3.1636	1.81577e-20	7.9915	2.01096e-52	9.42507	3.76431e-87	2.48321	7.36126e-12	Leaf
AL5G35100	1.38787	0.00186388	6.45514	1.35538e-14	3.59082	8.59425e-15	1.57052	0.00152282	Leaf
AL5G35250	1.25354	0.000253417	6.23882	1.83809e-53	3.52508	2.73768e-28	2.78554	4.23494e-16	Leaf
AL5G35680	1.93333	0.0133885	8.93541	7.67687e-21	2.69252	0.000228744	11.8935	5.90805e-42	Leaf
AL5G35740	1.39155	9.93184e-06	5.44856	5.77924e-37	1.4973	1.17984e-06	1.50845	4.37653e-06	Leaf
AL5G36000	2.7785	1.41455e-09	8.04656	3.29907e-63	7.24303	7.1956e-60	2.04845	3.80254e-05	Leaf
AL5G36010	1.27535	0.0093321	5.40181	3.50751e-27	1.11222	0.0211241	2.66175	4.76941e-08	Leaf
AL5G36370	1.69439	8.61293e-06	6.12349	1.96439e-14	2.48577	3.16372e-11	1.87269	1.19138e-06	Leaf
AL5G36450	1.75812	1.26067e-07	5.42134	2.44628e-24	6.86619	1.50527e-46	2.84696	1.77736e-13	Leaf
AL5G36840	2.99068	6.25915e-10	3.07374	2.18351e-10	8.00012	2.04669e-39	8.11398	2.14619e-39	Leaf
AL5G37040	1.35754	2.49544e-11	6.96567	2.63121e-36	2.5417	2.09243e-36	2.33677	5.47806e-22	Leaf
AL5G37090	2.11108	3.09405e-07	7.87429	1.57267e-35	8.73102	1.31172e-63	1.56654	0.000218154	Leaf
AL5G37290	2.57846	4.0886e-37	7.23353	5.74347e-61	3.9217	1.81498e-80	4.39806	3.94329e-84	Leaf
AL5G37520	1.62089	0.00568449	1.81178	0.00130246	2.03642	0.00028189	2.34293	6.63141e-05	Leaf
AL5G37580	3.98579	3.06122e-19	5.67256	7.06116e-26	5.02666	5.75375e-29	6.40645	3.60197e-27	Leaf
AL5G37740	2.78528	2.21993e-15	5.5666	7.18484e-29	2.49002	1.0631e-12	2.86024	1.8741e-15	Leaf
AL5G38000	4.37263	5.94703e-20	4.3899	8.03188e-15	1.33164	0.00654259	7.50831	3.57645e-49	Leaf
AL5G38730	10.2363	5.28143e-09	8.1871	1.41961e-06	7.86983	1.92335e-06	12.8355	6.63342e-11	Leaf
AL5G39300	1.54437	0.00650113	2.03384	0.000176716	1.17465	0.0389632	2.20886	0.000152199	Leaf
AL5G39660	1.95908	0.000608876	7.01944	7.36164e-15	2.11974	0.000145067	1.25326	0.0381492	Leaf
AL5G39740	4.64884	8.13859e-05	7.06157	7.16739e-08	8.63995	8.80947e-11	7.70913	6.81017e-09	Leaf
AL5G40490	3.33472	2.06404e-06	3.87758	3.11182e-05	1.43301	0.029208	3.43232	4.22548e-07	Leaf
AL5G40890	4.9371	3.78876e-20	6.1323	1.02065e-25	4.08641	2.03452e-14	7.25851	2.57863e-33	Leaf
AL5G40940	2.08076	3.06565e-05	6.23495	1.4085e-17	9.65249	2.54758e-28	5.75071	1.83395e-17	Leaf
AL5G42120	2.05325	0.00276402	4.36197	5.74027e-09	1.78475	0.00851532	1.92645	0.00647412	Leaf
AL5G42610	1.28461	0.002007	2.88376	1.83965e-10	4.16476	1.31839e-22	1.01544	0.0167505	Leaf
AL5G43550	5.31774	7.72675e-119	8.39679	8.6298e-29	3.2494	6.70264e-66	7.99945	1.19695e-127	Leaf
AL5G43590	2.07095	1.9568e-11	3.86004	2.29726e-24	2.83194	3.55926e-20	3.63236	1.99483e-30	Leaf
AL5G43770	2.71629	7.10369e-06	7.85619	1.09365e-40	7.78129	3.65398e-42	2.40174	0.000192035	Leaf
AL5G44150	1.72464	0.00148963	5.06528	1.06347e-08	2.54946	2.18058e-06	4.82614	1.08789e-13	Leaf
AL5G44450	1.22442	2.54465e-05	8.58721	5.61492e-28	5.20778	2.59488e-68	1.66508	1.07042e-07	Leaf
AL5G44680	1.54936	0.000354847	7.66163	1.27032e-37	5.32924	1.04401e-38	1.62924	0.000285922	Leaf
AL5G45210	5.32957	1.3728e-45	9.35281	3.08729e-31	9.55967	5.26241e-69	6.38003	2.68508e-39	Leaf
AL5G45520	7.10357	6.38891e-23	6.45902	3.65774e-12	8.08446	1.29771e-19	13.9208	5.7794e-33	Leaf
AL5G45690	1.4417	7.96339e-14	5.60467	1.14974e-26	3.82585	5.04479e-65	1.06197	2.05052e-06	Leaf
AL5G45730	6.69365	3.00719e-06	5.34129	0.000107727	5.81368	3.85874e-05	11.3704	7.72718e-12	Leaf
AL5G45740	4.28336	9.45391e-08	9.413	5.59834e-19	5.11065	8.89509e-11	15.7948	5.69783e-35	Leaf
AL5G45980	2.28389	1.25335e-09	5.35332	5.70834e-41	8.01315	2.91581e-79	7.04038	1.10527e-59	Leaf
AL5G46000	4.48817	5.61779e-22	10.0076	1.16782e-35	7.796	2.07662e-59	8.7577	5.30339e-62	Leaf
AL5G46030	1.23599	0.00057066	5.64492	3.73262e-30	3.06775	1.30464e-19	1.92924	1.20233e-07	Leaf
AL5G46350	1.33003	4.17727e-10	5.77126	1.79603e-84	3.64902	2.55842e-68	2.31127	1.03882e-13	Leaf
AL5G46400	1.89234	1.57625e-05	6.38384	2.11541e-37	7.68193	2.20614e-60	2.62108	2.77893e-08	Leaf
AL61U10020	1.97036	0.0185599	7.81903	1.93658e-16	8.94069	5.93929e-25	6.16597	7.63512e-10	Leaf
AL625U10020	3.64005	8.93482e-05	6.82709	1.55444e-09	6.34829	1.47527e-10	6.00252	2.29022e-10	Leaf
AL6G10280	1.22448	2.87252e-05	4.65832	5.05336e-44	1.04339	0.000339777	1.89814	4.2466e-10	Leaf
AL6G10510	1.53528	0.002062	3.56342	3.19071e-05	3.00711	3.11504e-07	2.21888	1.63064e-06	Leaf
AL6G10520	2.6651	4.37177e-08	7.51777	1.44054e-53	6.29032	1.22633e-41	2.28592	2.51707e-05	Leaf
AL6G11350	1.30727	0.00116459	4.4954	1.03346e-20	4.49736	1.56284e-29	2.33304	7.46042e-08	Leaf
AL6G11910	1.46206	4.7813e-09	6.00499	4.37999e-23	1.23069	8.21961e-07	2.75824	2.11643e-26	Leaf
AL6G12070	1.18156	9.05439e-06	2.50986	1.56362e-20	1.39939	6.72234e-08	1.19278	2.31781e-05	Leaf
AL6G12100	1.29395	8.84237e-05	2.71944	1.06763e-14	3.53541	2.77182e-27	1.88846	1.77792e-08	Leaf
AL6G12230	1.0328	0.0362446	4.18116	1.61057e-21	7.67094	1.11415e-59	7.16399	1.1992e-54	Leaf
AL6G13460	2.39932	2.4594e-32	5.54578	5.78114e-63	2.35931	1.87138e-31	2.6469	4.5814e-35	Leaf
AL6G13480	1.90103	9.05028e-05	7.85308	8.7413e-20	2.2252	2.31754e-06	2.0853	3.36204e-05	Leaf
AL6G13760	3.85683	1.08177e-29	7.35678	8.06243e-45	7.65875	1.54699e-80	6.25897	1.14731e-53	Leaf
AL6G13770	3.55666	3.46017e-05	5.00294	2.06833e-06	4.24437	3.40863e-06	11.0272	7.66287e-18	Leaf
AL6G14000	2.14056	2.73825e-12	7.36626	1.40988e-20	1.70065	2.79682e-08	1.14006	0.000453922	Leaf
AL6G14080	1.42219	2.02128e-14	7.88927	1.72831e-25	2.06514	3.34512e-27	1.24979	1.67799e-11	Leaf
AL6G14130	2.61182	2.41223e-17	6.76589	1.49202e-17	3.69253	5.26714e-30	3.20497	2.02495e-24	Leaf
AL6G14690	3.93481	2.24737e-23	4.36115	9.12384e-14	1.05728	0.00630283	4.8168	1.06247e-15	Leaf
AL6G14900	2.15259	2.12283e-09	4.31233	8.59368e-08	2.54179	4.98161e-11	1.82567	3.11603e-08	Leaf
AL6G15040	2.38011	4.94068e-26	5.89481	1.79368e-45	1.8364	3.51151e-16	1.98868	7.86873e-16	Leaf
AL6G15750	2.74198	3.31448e-07	3.78852	3.60121e-07	2.70657	5.13084e-07	3.08082	2.71418e-08	Leaf
AL6G16210	1.03351	0.000226481	5.36164	3.47254e-16	1.21416	9.67977e-06	1.82704	1.26756e-09	Leaf
AL6G16530	1.03666	0.00124801	2.43301	9.43991e-12	2.34991	3.40246e-14	1.71437	7.06432e-07	Leaf
AL6G17170	2.07304	3.68212e-11	8.54334	3.86559e-28	4.13175	1.93925e-40	2.29178	2.1498e-12	Leaf
AL6G17440	2.02124	5.66079e-09	5.22643	1.99588e-17	1.41992	4.80792e-05	4.29113	2.91713e-19	Leaf
AL6G17490	1.46355	0.00148603	5.98327	1.64877e-12	1.80043	5.80746e-05	2.3746	1.35171e-07	Leaf
AL6G18060	4.55463	6.6652e-07	3.40661	0.000318119	5.669	6.73442e-09	12.4854	1.98175e-20	Leaf
AL6G18160	5.50075	3.68885e-13	7.20669	6.25776e-13	2.82631	0.00010016	5.18139	2.26308e-11	Leaf
AL6G18170	2.67323	2.81659e-17	6.05866	1.06054e-23	1.57903	7.00428e-07	2.79447	4.3599e-11	Leaf
AL6G18330	1.63609	0.0490419	7.84205	6.10773e-22	5.8558	5.43199e-16	6.31121	6.72736e-15	Leaf
AL6G18820	2.02327	1.82499e-11	9.10225	8.7082e-31	1.04356	0.000789913	3.24577	3.93158e-18	Leaf
AL6G18860	1.12551	4.36582e-10	4.38373	6.98033e-22	1.15609	2.15109e-10	3.02439	2.48561e-58	Leaf
AL6G19490	1.30406	1.1233e-05	3.4499	6.48921e-23	1.05784	0.000370354	1.51295	6.06233e-07	Leaf
AL6G20090	3.71757	2.70956e-09	9.70587	2.33848e-30	8.58102	5.18494e-42	7.09303	4.82812e-21	Leaf
AL6G20230	1.73807	0.0014174	5.81738	3.02247e-11	5.45664	7.04428e-20	2.90827	3.95023e-07	Leaf
AL6G20580	4.30649	3.15335e-09	5.05407	2.67483e-08	3.16109	1.06248e-05	9.6059	5.09099e-23	Leaf
AL6G20880	1.31716	0.0212932	6.12841	5.63063e-12	2.01148	0.00018668	2.21238	0.00043795	Leaf
AL6G20990	1.26488	0.000408551	5.99853	2.50722e-30	3.48679	1.00833e-24	2.51663	2.9021e-12	Leaf
AL6G21210	1.06485	0.000350684	4.1727	1.94176e-24	1.07025	0.000253468	1.96505	1.58005e-10	Leaf
AL6G21320	3.65963	0.00104884	3.16409	0.00854951	2.78733	0.0101247	5.63147	5.38525e-06	Leaf
AL6G21510	3.965	1.3025e-11	2.81475	2.0171e-06	1.90627	0.00145477	5.48982	9.59529e-17	Leaf
AL6G21680	2.37332	1.1074e-13	6.00292	5.18944e-33	2.02756	1.93833e-10	8.36464	3.64712e-72	Leaf
AL6G21790	5.38058	0.0246433	6.29436	0.00506626	8.23341	0.000368665	10.6027	3.86258e-06	Leaf
AL6G21980	1.45691	6.73018e-07	4.20217	5.49258e-20	1.1105	0.000167787	2.02654	1.53288e-11	Leaf
AL6G22050	2.97797	1.35736e-09	4.58805	7.41073e-08	1.80781	0.000142796	6.99033	3.9853e-20	Leaf
AL6G22320	6.8267	0.000141047	4.4168	0.0104941	3.8183	0.0294914	10.44	1.12078e-06	Leaf
AL6G22590	2.33959	7.6426e-27	4.52353	3.97395e-19	1.84943	1.76947e-17	1.77859	1.56317e-18	Leaf
AL6G22910	1.42103	3.31451e-07	2.02613	4.82816e-08	1.49545	1.0803e-07	1.01261	0.00041634	Leaf
AL6G22940	2.27903	5.00014e-13	3.93063	4.32085e-11	1.04111	0.000974096	3.66616	8.44985e-17	Leaf
AL6G23370	1.37636	2.29865e-14	2.03614	2.3774e-25	1.28143	9.96884e-13	1.19043	1.28635e-09	Leaf
AL6G23410	1.03123	0.0206169	5.11811	1.89994e-28	2.45178	9.5486e-10	1.75617	7.17248e-05	Leaf
AL6G23450	1.26329	0.000707335	2.76294	3.48924e-12	1.32593	0.000276499	3.41144	3.05823e-19	Leaf
AL6G23620	1.36123	2.68767e-22	2.85396	8.52333e-50	1.09259	8.13641e-15	1.15342	2.61628e-14	Leaf
AL6G24030	1.55879	3.85225e-07	1.28586	0.000111452	1.62164	1.20022e-07	1.17743	0.000244438	Leaf
AL6G24130	1.13414	7.86916e-05	7.5174	1.18971e-53	3.39866	2.38705e-36	3.20518	2.4588e-25	Leaf
AL6G24260	2.67601	8.3547e-36	5.6606	4.40911e-119	4.28261	1.42098e-89	4.49897	8.10963e-76	Leaf
AL6G24330	2.50129	1.53235e-14	7.24289	2.27816e-20	5.48888	1.54207e-49	6.73256	1.64288e-80	Leaf
AL6G24340	2.99672	3.56737e-19	6.64209	6.52042e-17	7.49912	9.21743e-21	12.088	3.53804e-34	Leaf
AL6G24940	1.18784	9.38017e-07	2.3149	2.00723e-18	1.98948	4.53107e-17	1.58383	8.04748e-10	Leaf
AL6G25330	2.12318	0.00018519	4.79762	4.38903e-10	5.55765	6.92565e-18	2.4095	2.59576e-05	Leaf
AL6G25430	1.56077	8.45334e-09	5.76193	6.96168e-19	3.34568	7.4846e-32	3.05231	2.91076e-26	Leaf
AL6G25520	7.95503	8.33555e-19	6.78487	1.38115e-13	8.59882	7.64307e-21	12.2605	9.42865e-31	Leaf
AL6G25690	1.44151	0.0071654	5.07894	9.1127e-17	3.52296	1.36792e-12	1.36757	0.0115136	Leaf
AL6G25770	2.80688	9.64312e-63	5.79747	1.73552e-61	2.63766	2.13156e-55	1.71011	1.82268e-21	Leaf
AL6G26300	1.50412	1.07765e-07	6.24708	4.09718e-24	5.70134	1.26051e-58	1.28554	2.96957e-05	Leaf
AL6G26350	8.95507	6.5274e-09	6.90584	3.90758e-06	8.84489	6.12433e-09	12.9295	1.94742e-12	Leaf
AL6G27020	1.11759	0.000208173	5.30392	1.75264e-11	1.39679	2.95185e-06	2.20488	3.53499e-09	Leaf
AL6G27250	3.17359	0.00692459	5.48529	1.89327e-05	7.78502	2.02564e-09	7.26248	5.5679e-08	Leaf
AL6G27270	3.31122	0.00364528	4.68796	0.000185425	6.62702	1.94704e-07	2.47447	0.0404782	Leaf
AL6G27710	1.52201	1.08031e-06	6.96033	1.64339e-18	2.71009	3.86619e-18	1.11171	0.00316434	Leaf
AL6G28010	1.08854	0.000402192	5.77894	2.07506e-22	1.82313	5.89015e-10	2.3696	6.76983e-14	Leaf
AL6G28220	1.61489	2.99673e-12	8.14553	7.63724e-32	5.25228	2.03503e-96	1.48193	4.21541e-09	Leaf
AL6G28270	2.60308	3.85671e-05	8.71562	7.91361e-23	7.0685	3.85811e-30	6.69383	2.26314e-22	Leaf
AL6G29330	5.92628	3.19383e-35	4.7541	1.14787e-22	3.5616	7.21151e-14	8.49116	2.07519e-49	Leaf
AL6G29870	6.20996	1.61108e-15	3.79279	7.57944e-07	7.65172	1.52938e-18	11.9169	1.78158e-28	Leaf
AL6G29930	1.45391	3.36203e-05	3.68222	1.43402e-20	3.72424	4.68246e-27	1.31022	0.000332958	Leaf
AL6G30560	2.44284	1.99462e-07	6.79601	1.42811e-51	1.05075	0.0362154	2.59066	2.72693e-07	Leaf
AL6G30640	3.98616	0.000103495	6.49278	6.55478e-08	3.43315	0.000730869	9.26188	6.19086e-14	Leaf
AL6G30670	2.11785	2.41756e-05	8.72618	1.15198e-23	6.54073	1.03282e-32	2.63858	3.49664e-07	Leaf
AL6G30680	4.16044	2.89249e-14	8.05518	3.9261e-19	3.92101	5.92756e-13	14.4387	6.50078e-39	Leaf
AL6G30960	7.75478	1.76585e-14	9.56245	1.84807e-18	9.84942	5.99615e-22	17.0751	2.2147e-32	Leaf
AL6G31050	3.24587	3.34791e-18	5.7395	8.21008e-24	3.21707	5.62744e-18	2.23993	3.14238e-08	Leaf
AL6G31380	2.21102	7.36756e-17	7.398	1.37523e-63	4.92836	4.53783e-76	3.15628	9.68148e-22	Leaf
AL6G31470	2.02215	1.17989e-15	8.27196	2.51705e-47	3.45789	7.08078e-44	2.18405	1.17571e-14	Leaf
AL6G31660	1.30795	0.0104556	2.43799	2.6825e-05	2.37697	1.51581e-06	5.59332	2.628e-20	Leaf
AL6G31680	1.08889	0.000118838	6.03741	3.09576e-20	1.96849	5.8778e-13	1.76411	3.60349e-09	Leaf
AL6G31750	2.77199	3.95031e-15	6.56114	2.61833e-67	3.47198	1.12391e-23	4.24728	1.72512e-29	Leaf
AL6G31830	1.20256	2.20228e-05	6.49607	9.48682e-52	4.38217	3.05881e-57	1.67967	2.49205e-09	Leaf
AL6G32500	3.24369	3.89802e-07	2.96416	0.000476054	6.0234	8.49698e-11	2.32846	1.02578e-05	Leaf
AL6G32850	3.66219	1.11337e-13	9.34745	9.9575e-27	10.5652	2.62359e-33	9.37424	3.55504e-45	Leaf
AL6G32860	1.05123	0.00212981	1.88976	6.92793e-08	2.552	6.9653e-15	6.5925	6.74446e-70	Leaf
AL6G33060	1.96647	1.23408e-06	2.81808	1.01688e-11	1.38198	0.000744358	5.13697	4.43544e-33	Leaf
AL6G33270	1.58403	0.00262077	3.0224	1.30063e-07	1.5914	0.00200628	6.19186	1.13435e-27	Leaf
AL6G33410	1.80582	0.0234821	2.53847	0.0118905	3.0032	0.000322917	6.53427	1.75019e-13	Leaf
AL6G33900	1.9008	3.45742e-08	4.22944	2.26492e-30	2.03483	1.90115e-09	2.95776	2.72665e-16	Leaf
AL6G33970	1.23916	0.0106739	5.17821	1.28654e-09	4.13418	2.89399e-14	11.9219	7.54978e-30	Leaf
AL6G34140	3.98826	1.84914e-09	4.97373	5.32626e-14	3.02002	5.57445e-06	13.4049	3.70799e-48	Leaf
AL6G34230	2.73252	2.00345e-21	8.21814	2.04451e-35	8.36699	5.06545e-86	2.97444	4.21191e-19	Leaf
AL6G34260	1.05436	0.0319362	5.00192	9.11535e-14	1.61191	0.000399534	2.37684	1.71434e-06	Leaf
AL6G34310	2.41498	4.28475e-16	6.27593	7.19901e-43	5.82755	6.5019e-72	1.85726	2.65466e-08	Leaf
AL6G34730	2.83498	3.70767e-22	6.77521	3.13015e-30	2.21993	3.01506e-14	2.60091	8.42852e-17	Leaf
AL6G34780	3.9634	1.18082e-15	5.53682	7.86642e-12	1.49859	0.00255688	5.40123	7.63012e-21	Leaf
AL6G35240	3.3077	3.3311e-17	8.89943	4.85875e-43	3.11577	1.16309e-15	4.17275	1.13902e-20	Leaf
AL6G35280	2.11027	0.0264759	3.45336	0.000105612	2.16922	0.0175677	7.90204	2.18523e-15	Leaf
AL6G35300	3.0581	0.000550776	5.3228	8.63398e-07	3.99685	1.10433e-05	8.74749	2.09748e-15	Leaf
AL6G35480	1.50149	0.00313482	3.98424	2.86916e-15	6.17624	2.61128e-33	1.19082	0.0242705	Leaf
AL6G35510	2.79144	0.0156397	3.97341	0.00158819	5.91247	3.64347e-06	10.1466	7.1332e-12	Leaf
AL6G35540	2.91176	3.43339e-06	7.28162	1.1067e-14	7.48293	1.98401e-21	10.4624	3.73525e-34	Leaf
AL6G35560	1.25827	0.00192301	6.74503	7.20827e-44	2.55206	1.17709e-11	2.3434	6.35715e-09	Leaf
AL6G35600	3.58233	2.10683e-05	1.69244	0.0455105	2.986	0.000349778	3.14287	0.00124771	Leaf
AL6G35810	1.87434	1.52713e-09	5.30441	1.31979e-33	4.4109	1.04733e-43	1.98881	1.6937e-09	Leaf
AL6G36040	1.44682	4.11462e-07	3.75371	2.53653e-12	1.05545	0.00025803	1.31838	1.29137e-05	Leaf
AL6G36080	1.36957	0.000621693	5.96414	1.62458e-30	4.51515	3.60495e-32	1.20777	0.00412765	Leaf
AL6G36120	3.33675	8.23467e-18	4.90839	6.99834e-15	2.10206	3.84572e-08	6.9995	1.5096e-55	Leaf
AL6G36670	6.52241	0.00751574	5.22056	0.0216011	7.15961	0.00223191	9.31727	0.000585902	Leaf
AL6G36840	3.67334	1.04129e-05	3.62615	1.83329e-05	2.20205	0.0095291	4.93699	2.19395e-07	Leaf
AL6G37440	3.8211	1.06927e-13	7.70733	6.16254e-52	7.50008	6.23689e-51	5.9843	2.84304e-16	Leaf
AL6G37790	6.35887	1.15716e-32	7.59038	4.84376e-18	10.2508	2.04792e-31	8.85126	1.82127e-44	Leaf
AL6G37960	2.30064	0.00605547	5.23128	2.1903e-10	7.30841	2.45933e-18	14.8948	8.1427e-32	Leaf
AL6G38380	2.07053	2.89929e-07	7.77536	1.68847e-62	3.86381	1.47147e-23	3.60908	1.01416e-17	Leaf
AL6G39340	2.64146	8.95038e-07	4.88582	1.03686e-10	1.58964	0.00365555	7.53249	1.94472e-20	Leaf
AL6G39450	2.6284	1.08381e-40	7.86371	4.09598e-25	4.0469	5.54228e-78	3.47699	9.5091e-70	Leaf
AL6G39600	2.31242	2.74338e-20	6.52529	3.34598e-27	2.16297	5.2918e-18	1.66471	3.15079e-10	Leaf
AL6G39750	2.25064	4.04617e-08	6.03169	3.9018e-13	1.1857	0.00468252	2.46809	9.48131e-07	Leaf
AL6G39790	1.33287	0.00295784	6.3079	5.81154e-14	4.94624	6.04501e-21	1.23753	0.0140957	Leaf
AL6G39820	3.11311	9.85448e-34	5.72755	2.49351e-69	2.39572	9.61605e-21	3.31082	1.2408e-33	Leaf
AL6G40340	4.05053	4.03474e-09	4.78193	1.16418e-09	7.65608	1.95181e-17	13.704	3.35388e-30	Leaf
AL6G40560	2.27385	8.66568e-16	8.91798	5.50701e-36	4.0076	1.3842e-46	2.86068	8.79836e-22	Leaf
AL6G40780	1.58819	0.0005962	6.83303	9.15664e-16	4.37875	1.88999e-21	1.19266	0.0164733	Leaf
AL6G41450	1.01955	0.000497562	7.47004	1.48376e-21	2.84068	1.16773e-23	1.56655	2.07422e-07	Leaf
AL6G42020	1.12005	7.48357e-05	6.04907	1.10645e-14	1.00967	0.000342238	2.31261	1.27837e-16	Leaf
AL6G42660	3.20754	1.4166e-23	3.8556	1.34843e-22	2.71902	1.49089e-17	3.46025	4.88008e-24	Leaf
AL6G42980	4.251	1.15169e-12	7.17109	1.55785e-20	7.91573	2.7036e-32	10.9996	2.44435e-48	Leaf
AL6G43110	1.8127	1.90494e-16	5.18214	2.92991e-24	1.34536	1.12453e-09	2.48175	2.82001e-22	Leaf
AL6G43620	2.09739	1.05902e-07	3.90144	1.17052e-06	4.12717	1.31295e-14	1.83623	2.13877e-06	Leaf
AL6G43840	5.82064	5.29052e-26	8.20191	6.74219e-20	4.97472	4.14629e-20	10.2362	2.34164e-46	Leaf
AL6G43930	5.1411	8.77249e-38	7.51542	7.11871e-44	5.89693	3.18002e-48	6.23565	1.45701e-41	Leaf
AL6G44130	2.58883	1.21742e-39	7.62812	3.98809e-86	3.49379	8.47691e-71	4.40604	1.01689e-94	Leaf
AL6G44820	2.41363	3.85975e-11	5.21357	7.44904e-33	1.15819	0.00227189	3.4081	9.35723e-19	Leaf
AL6G45360	2.07891	1.28442e-18	7.67222	1.8938e-28	3.276	4.70625e-43	4.04091	1.25182e-40	Leaf
AL6G45730	1.46548	0.00100047	6.85485	1.15201e-16	2.30243	5.62192e-08	5.15556	1.02117e-28	Leaf
AL6G46180	1.90854	5.15557e-15	3.56333	2.45612e-47	1.54576	2.23796e-10	2.0067	1.05577e-13	Leaf
AL6G46730	1.56248	2.4485e-11	4.35623	3.92262e-47	3.47668	2.30856e-49	1.14059	8.76814e-06	Leaf
AL6G47150	1.44339	2.54432e-08	5.33289	3.56316e-22	1.8874	2.23444e-13	6.07143	2.08418e-86	Leaf
AL6G47160	6.98729	6.61045e-55	9.27884	2.56906e-29	4.08702	2.35364e-25	4.34397	1.10273e-14	Leaf
AL6G47350	5.64689	1.57889e-10	4.84255	2.06833e-06	2.60002	0.00184143	6.59604	1.58418e-11	Leaf
AL6G47760	3.20631	5.37974e-16	5.22432	5.98994e-28	5.60603	1.83165e-41	1.30544	0.00244475	Leaf
AL6G47910	5.01132	2.49773e-18	2.13883	0.000133826	2.99112	4.98103e-08	10.6524	5.7026e-38	Leaf
AL6G48110	3.55783	4.22519e-38	9.01308	3.52103e-105	9.73033	4.90039e-181	3.09256	2.29743e-28	Leaf
AL6G48780	3.28831	5.07919e-09	7.25803	4.34498e-35	8.60893	2.54068e-51	2.2517	0.00027827	Leaf
AL6G49370	1.95479	2.88132e-13	6.45958	3.68832e-97	3.24136	1.68678e-35	2.16601	1.79308e-13	Leaf
AL6G49490	2.43559	1.7777e-18	3.96734	7.96545e-25	1.64188	3.37618e-09	1.82298	4.04104e-09	Leaf
AL6G49500	1.7866	1.35092e-12	3.41661	4.77528e-35	6.18433	1.92933e-93	2.69814	1.63762e-24	Leaf
AL6G49650	3.17273	5.79362e-18	8.43643	2.5981e-85	8.29695	1.32684e-108	2.67089	5.41726e-12	Leaf
AL6G50010	2.84308	1.30048e-11	1.84433	9.25457e-06	2.1786	2.23457e-07	2.06474	5.67262e-06	Leaf
AL6G50140	1.38347	2.22699e-09	2.8362	9.46151e-24	2.94794	1.59628e-35	1.87693	1.04725e-14	Leaf
AL6G50160	2.81613	5.44842e-12	8.05489	1.53443e-73	8.42956	7.32087e-94	3.13732	2.6871e-11	Leaf
AL6G50280	1.28637	0.0428454	5.98573	6.63721e-11	1.68343	0.00461783	3.06405	4.90056e-07	Leaf
AL6G50670	5.84845	1.31146e-09	2.40409	0.00729168	4.66207	8.67821e-07	10.1812	2.07503e-18	Leaf
AL6G50710	1.46402	0.00754829	5.14726	5.21681e-09	3.68223	3.82241e-10	1.82715	0.000373384	Leaf
AL6G50850	4.16273	1.46848e-10	6.82014	4.26102e-24	1.52712	0.028789	3.11341	1.43655e-05	Leaf
AL6G50870	1.63111	1.24164e-10	3.96141	1.46374e-39	2.1788	2.38925e-18	1.79552	1.95649e-11	Leaf
AL6G51160	1.38913	0.00386766	3.37767	3.921e-08	1.54283	0.000999239	1.19085	0.0183754	Leaf
AL6G51310	3.44421	0.00411348	4.70812	0.000255724	4.83561	0.000165731	10.7288	4.27327e-12	Leaf
AL6G51350	2.30362	1.5976e-18	2.03145	9.95171e-14	2.20912	2.80305e-17	1.95281	1.76849e-12	Leaf
AL6G51640	1.42086	4.56998e-09	3.72106	4.83481e-35	1.97555	1.15387e-16	1.31507	1.75426e-07	Leaf
AL6G51680	2.22484	3.46922e-06	2.38579	5.83215e-06	5.12624	8.57968e-19	6.9698	3.16829e-33	Leaf
AL6G51740	3.74899	8.58026e-10	4.33964	2.49888e-09	1.54421	0.014358	6.03134	1.02406e-14	Leaf
AL6G51910	1.37391	0.0341023	5.24366	4.20694e-11	5.95545	8.57968e-19	6.84336	6.39589e-20	Leaf
AL6G52020	4.60606	0.000950273	3.3059	0.0196768	6.32698	7.99243e-06	10.4087	8.47098e-10	Leaf
AL6G52030	4.76032	1.00075e-06	5.87656	1.37358e-08	5.25009	4.76443e-08	12.7715	5.7024e-22	Leaf
AL6G52210	2.35362	2.44331e-16	9.11017	1.60969e-90	5.14227	9.16547e-75	2.09973	8.63221e-12	Leaf
AL6G52350	1.46222	0.000878889	5.59614	1.30666e-18	2.92546	2.64642e-12	2.32235	1.19181e-07	Leaf
AL6G52500	3.27815	1.1202e-16	4.56762	4.64667e-23	4.56149	1.13402e-29	3.68491	2.467e-16	Leaf
AL6G52670	4.96195	7.36237e-15	5.50265	9.99214e-17	3.64004	1.11247e-08	16.0909	4.21365e-43	Leaf
AL6G52980	2.21274	8.28045e-13	6.05385	1.9367e-30	3.6513	9.21122e-32	2.48129	1.4254e-14	Leaf
AL6G53070	1.67634	3.11706e-06	5.91795	1.25019e-47	1.21866	0.000778089	2.94846	2.16913e-09	Leaf
AL6G53340	3.4228	5.30682e-06	7.74177	2.59971e-14	8.5988	6.43377e-17	9.44645	5.04221e-23	Leaf
AL6G53460	1.16806	0.0169606	7.05395	1.15355e-16	5.5802	7.51379e-23	11.9355	2.41309e-31	Leaf
AL6G53480	2.79271	1.39142e-33	2.76616	6.71131e-30	3.38242	4.54652e-48	3.67379	8.48329e-41	Leaf
AL7G10720	2.53724	9.91912e-06	6.72175	1.28176e-13	7.93945	4.65949e-18	12.7489	2.32662e-30	Leaf
AL7G10730	3.08129	0.000452584	3.23595	0.00211468	5.89635	2.24673e-08	9.98405	1.93756e-15	Leaf
AL7G10870	2.75994	6.24468e-12	6.58922	1.03218e-59	9.46167	1.34643e-110	2.47157	5.11746e-09	Leaf
AL7G11180	3.68842	5.48793e-21	3.50879	1.59543e-17	2.38291	1.29884e-09	5.98958	1.5391e-39	Leaf
AL7G11230	7.93551	2.09814e-13	7.5656	3.03605e-11	6.40787	6.00011e-11	11.7594	2.53263e-19	Leaf
AL7G11910	2.09428	2.08747e-06	7.58779	2.50494e-19	3.4825	1.68295e-15	3.16323	1.70635e-11	Leaf
AL7G12250	1.27588	0.00149792	2.71727	9.54347e-11	4.97515	9.9935e-31	2.12048	8.09427e-08	Leaf
AL7G12260	2.08753	2.05981e-07	5.47194	5.16208e-13	4.21394	2.52965e-22	3.38252	2.24243e-16	Leaf
AL7G12370	1.2414	0.000165199	3.84185	8.44413e-13	1.80022	3.03322e-08	2.32156	7.04833e-12	Leaf
AL7G12710	3.17382	4.24138e-21	1.15336	0.000688511	6.06661	1.07021e-71	3.57096	6.76247e-22	Leaf
AL7G12720	3.5446	7.61178e-14	8.00359	1.15075e-23	10.267	2.84202e-33	8.06118	1.06432e-42	Leaf
AL7G13200	3.22534	3.67349e-09	6.90752	7.67205e-15	4.86035	1.8852e-18	2.36857	5.34927e-05	Leaf
AL7G13320	1.8186	0.00055992	5.5247	1.07386e-26	3.51938	1.01467e-12	5.3925	4.54314e-20	Leaf
AL7G13530	6.4307	7.57889e-31	2.23794	2.5632e-05	5.0386	5.98317e-21	11.1445	6.54398e-57	Leaf
AL7G13550	3.28484	2.53221e-13	3.30173	5.51261e-09	2.35094	9.89156e-08	9.55613	2.37917e-41	Leaf
AL7G13770	1.51131	3.24187e-10	7.33667	7.31291e-26	2.26824	1.10192e-21	1.14201	6.76723e-06	Leaf
AL7G14000	1.69924	2.07219e-05	2.43803	5.56274e-10	2.43544	2.67721e-10	1.94986	3.39637e-06	Leaf
AL7G14160	2.07578	2.17711e-06	4.74577	8.72164e-09	1.3225	0.00284731	1.15117	0.0147025	Leaf
AL7G14520	1.65517	8.32376e-11	3.40027	3.62298e-19	1.29562	4.08169e-07	1.84837	1.10083e-12	Leaf
AL7G14530	1.3438	0.021893	5.30007	4.77383e-12	4.78016	4.26559e-17	13.4941	1.60974e-34	Leaf
AL7G14540	1.59704	3.03475e-08	8.9916	1.78684e-30	4.68668	5.3279e-58	3.3642	2.15899e-30	Leaf
AL7G14780	1.43738	0.00209798	5.96673	6.40382e-34	5.13003	2.16192e-32	6.25434	2.11549e-27	Leaf
AL7G15340	2.10745	1.61515e-14	4.20416	3.00599e-31	2.5967	2.53773e-21	1.77676	1.73718e-09	Leaf
AL7G15720	1.27786	1.45716e-13	2.51926	1.33021e-42	2.51401	3.86373e-49	1.70071	9.39189e-17	Leaf
AL7G15880	1.28781	0.000188964	5.83844	3.70373e-13	2.05933	1.24706e-09	3.36818	1.11488e-19	Leaf
AL7G16090	1.26818	0.0225014	1.65618	0.00213176	3.62141	1.33659e-11	6.02028	6.17594e-25	Leaf
AL7G16130	3.43571	2.42022e-12	2.08031	1.76243e-05	4.02855	7.36939e-17	1.69678	0.00221565	Leaf
AL7G16220	1.32873	2.17704e-15	1.78737	1.09287e-25	1.10706	3.60882e-11	1.81688	1.7341e-21	Leaf
AL7G16270	6.77461	5.24994e-42	8.00582	1.35435e-25	3.46072	4.28508e-13	3.0119	3.9928e-08	Leaf
AL7G16380	1.17188	2.41363e-06	4.96687	3.06391e-34	3.46298	4.82572e-43	2.15339	1.10973e-16	Leaf
AL7G16650	2.34488	3.97865e-05	5.71255	2.17636e-10	1.40188	0.0154962	11.7362	1.73267e-26	Leaf
AL7G17050	2.07428	6.20238e-05	5.35714	4.50936e-13	6.0617	1.2344e-23	3.54094	1.88491e-10	Leaf
AL7G17120	1.78884	4.46947e-09	8.22751	9.7186e-44	3.02772	1.27834e-24	3.43746	4.34189e-27	Leaf
AL7G17270	1.50329	9.31153e-08	4.62724	4.19131e-37	2.06681	5.79796e-14	1.52173	1.53372e-06	Leaf
AL7G17370	1.1852	0.00080766	7.82749	1.80262e-22	1.80361	1.05095e-07	1.00741	0.01285	Leaf
AL7G17460	1.26876	1.88914e-06	3.20381	2.00941e-21	1.92059	2.25016e-13	5.89827	1.63456e-76	Leaf
AL7G18020	1.63392	6.1937e-08	5.67383	1.50077e-19	1.67504	2.2199e-08	2.52556	2.00866e-15	Leaf
AL7G18060	1.72976	2.16423e-06	6.54271	8.52459e-16	1.02149	0.00642722	3.85289	5.23633e-24	Leaf
AL7G18080	1.85276	2.15871e-12	6.87986	8.49376e-19	2.85455	1.3087e-24	2.06627	1.48286e-12	Leaf
AL7G18530	6.03952	1.12886e-10	2.50775	0.0015712	1.57467	0.0286566	11.3653	1.07314e-21	Leaf
AL7G18660	3.19274	1.20648e-25	3.98673	6.07644e-40	4.21789	8.11708e-45	5.07667	2.96929e-53	Leaf
AL7G18780	1.20524	0.00208329	6.17754	1.44742e-16	2.3186	3.90528e-10	1.58376	8.99758e-05	Leaf
AL7G19500	4.19781	1.424e-08	4.50389	4.43903e-08	4.111	2.3958e-08	4.31569	2.82736e-08	Leaf
AL7G19520	1.58417	0.00043637	1.78109	0.000134516	1.13842	0.0123277	1.82753	4.66796e-05	Leaf
AL7G20100	2.26046	0.0114957	2.39494	0.00602001	3.88419	6.63131e-06	4.31023	3.57369e-06	Leaf
AL7G20130	1.46818	0.000103714	4.51003	8.13692e-13	4.3488	3.12467e-24	1.38185	0.00020144	Leaf
AL7G20230	1.02396	1.81019e-06	2.21297	2.46818e-17	1.74513	2.33683e-16	1.41377	1.24174e-09	Leaf
AL7G20510	1.96801	2.44022e-14	7.91715	1.69642e-24	1.79293	3.76902e-12	1.65765	1.63949e-08	Leaf
AL7G20670	2.44762	3.60819e-25	5.54299	1.2636e-60	2.25119	1.02337e-21	3.15685	4.13514e-35	Leaf
AL7G21270	1.31928	0.0150324	5.28615	9.27041e-10	2.51301	8.30444e-07	2.95838	2.46437e-08	Leaf
AL7G21300	1.46226	3.54104e-08	5.03405	3.64054e-11	2.82742	1.18107e-21	1.6257	5.50958e-10	Leaf
AL7G21430	1.39228	0.000905284	1.7052	1.84152e-05	1.43429	0.000453284	1.41758	0.00192972	Leaf
AL7G21520	1.86012	7.25015e-09	5.65105	4.74256e-17	1.41909	1.08285e-05	1.01155	0.00270523	Leaf
AL7G21910	1.15967	0.000202195	2.14239	8.72033e-12	1.12293	0.000254932	2.97929	8.07292e-22	Leaf
AL7G23000	1.76445	0.00257978	7.32479	4.22281e-21	3.61385	3.25649e-11	3.05906	1.49291e-07	Leaf
AL7G23240	1.29664	9.28892e-08	5.22106	4.78117e-16	1.74913	7.83364e-13	1.2613	1.75429e-07	Leaf
AL7G23330	4.56322	8.64702e-18	7.86495	6.96962e-19	2.39441	4.59675e-06	9.63023	4.46767e-45	Leaf
AL7G23370	1.22534	1.87986e-07	2.91091	2.24593e-25	1.57814	8.82446e-12	1.87173	2.10895e-12	Leaf
AL7G23380	1.64474	0.00421691	6.7038	9.96481e-34	7.71929	3.87532e-47	3.50027	4.46116e-10	Leaf
AL7G23750	2.77996	8.19861e-07	7.25193	1.20469e-37	9.08474	2.17453e-58	3.26902	5.83484e-08	Leaf
AL7G23950	1.31552	0.000515529	2.91714	1.16711e-10	2.17195	3.98681e-09	1.02174	0.00796805	Leaf
AL7G24260	1.81785	0.00512268	2.66446	4.59015e-05	2.03947	0.00116506	7.41642	2.56771e-23	Leaf
AL7G24330	1.86958	1.19987e-10	4.27449	4.30942e-18	1.11376	0.000155722	2.12267	1.09354e-10	Leaf
AL7G24580	1.92873	5.80247e-10	6.1952	3.90009e-25	1.661	8.66091e-08	1.35195	6.16653e-05	Leaf
AL7G24590	1.25027	0.0363301	4.36275	5.69679e-13	1.82659	0.000923782	2.28403	8.4251e-05	Leaf
AL7G24650	2.2399	3.17632e-24	5.96883	1.58799e-62	2.60325	1.79231e-32	3.16647	1.68814e-39	Leaf
AL7G24840	2.68531	2.91227e-35	6.40049	2.01685e-49	2.95807	3.86102e-42	1.26834	1.73947e-07	Leaf
AL7G24920	6.10672	8.22859e-33	5.40894	2.82522e-18	2.9217	4.54936e-10	9.35636	9.96932e-44	Leaf
AL7G24950	1.28747	0.000906453	6.75213	2.10095e-19	1.30676	0.000566844	5.14278	2.47216e-38	Leaf
AL7G24960	2.50127	5.39186e-12	7.32408	5.67007e-38	7.1259	2.30507e-68	2.69359	2.50377e-11	Leaf
AL7G25210	2.90507	0.00147091	8.72148	3.63719e-15	3.04694	0.000593655	13.1441	3.05312e-26	Leaf
AL7G25250	1.53505	0.0110942	6.92997	9.15023e-32	1.57029	0.00705381	3.11596	2.33469e-07	Leaf
AL7G25470	1.37747	1.51695e-10	6.42743	4.50476e-17	2.35631	6.64255e-26	1.63469	1.34464e-14	Leaf
AL7G25520	7.30568	3.40116e-11	7.16216	8.79656e-09	8.69117	3.13862e-12	14.2649	5.06368e-21	Leaf
AL7G25530	7.95226	1.62374e-11	2.50599	0.00952477	3.06514	0.00139598	12.2843	1.2782e-18	Leaf
AL7G25890	5.62252	1.45545e-07	6.82678	1.95559e-08	6.78249	6.44895e-09	12.8495	4.22201e-18	Leaf
AL7G26380	4.08071	1.95305e-14	8.38562	7.98003e-48	9.92765	2.11854e-69	16.1774	8.08262e-80	Leaf
AL7G26590	1.75556	0.040102	8.30496	1.21556e-15	4.21434	4.23017e-08	3.49138	1.65766e-05	Leaf
AL7G26850	3.29267	1.19488e-10	9.18651	3.72272e-29	2.13384	3.86231e-05	2.89508	1.83779e-07	Leaf
AL7G26890	1.9595	0.00317251	2.83227	0.000892366	1.83986	0.00530942	7.62779	8.88882e-21	Leaf
AL7G27010	2.6044	0.00460975	2.48389	0.0200765	5.14429	1.26899e-06	6.69009	3.9098e-09	Leaf
AL7G27430	2.76632	8.15757e-10	1.91353	2.69676e-05	2.14205	1.92768e-06	1.07104	0.0317732	Leaf
AL7G27450	1.29619	0.00208088	3.1036	7.90145e-15	4.10311	1.04069e-25	3.90449	1.33023e-19	Leaf
AL7G28020	1.41713	4.96935e-14	5.86781	1.86697e-69	3.49005	3.00509e-75	1.1723	1.69659e-08	Leaf
AL7G28090	1.30019	0.00592579	4.17728	3.125e-20	6.07654	3.83644e-41	4.18238	9.63504e-16	Leaf
AL7G28180	1.39327	2.33465e-10	3.99184	2.21403e-41	1.09722	6.3744e-07	1.79176	5.46264e-14	Leaf
AL7G28270	1.61519	0.00171499	4.30358	1.38633e-10	5.99398	1.47657e-20	4.81937	2.04283e-15	Leaf
AL7G28420	1.58052	3.72882e-09	7.05438	4.01936e-56	4.36633	2.76795e-61	1.83209	2.09574e-10	Leaf
AL7G28440	1.41845	3.66987e-06	8.75788	1.16952e-28	3.17621	1.41845e-26	3.15774	2.3928e-21	Leaf
AL7G28670	3.37187	2.59601e-08	3.32862	2.79603e-06	4.37338	1.43866e-11	10.6563	1.45167e-24	Leaf
AL7G28940	3.48623	0.00156621	3.00285	0.00578403	3.52454	0.00111179	9.37381	1.09155e-12	Leaf
AL7G29200	1.71295	2.21386e-05	7.33483	7.19445e-19	5.70638	6.39937e-35	1.74384	4.52698e-05	Leaf
AL7G29330	3.06731	8.62605e-13	8.52699	5.31186e-28	10.767	1.89333e-38	13.9944	7.75513e-65	Leaf
AL7G29450	2.40613	4.22912e-19	5.5681	2.14977e-52	4.93415	2.09937e-69	3.04496	2.32316e-26	Leaf
AL7G29620	2.83418	8.08608e-09	2.10591	8.49223e-05	1.3906	0.00516605	3.3882	5.86416e-08	Leaf
AL7G29770	2.12829	0.000133784	9.96923	8.78876e-29	7.99603	5.02606e-47	12.7031	1.26918e-78	Leaf
[truncated: 235 more rows]

## Sheet: Root-specific
	Root vs. Emasculated pistil		Root vs. Leaf		Root vs. Pollen		Root vs. Endosperm		Tissue specificity
[truncated: 1,674 more rows]

[truncated: 1 more sheets: Mating system DEGs]
