# Supplementary material for: Natural Variation in Sexual Traits and Gene Expression between Selfing and Outcrossing Arabidopsis lyrata Suggests Sexual Selection at Work
Source: Plant Cell Physiol. 2024 Aug 10;66(4):581–95. doi: 10.1093/pcp/pcae090 (PMC12085089; doi:10.1093/pcp/pcae090)
Supplement: pcae090_Supp [file pcae090_supp.zip › suppl_data/pcp-2024-e-00075-File013.xlsx]

## Sheet: Pollen_go_enrichment
Table S5. Gene ontology outputs of pollen-specific and pollinated-specific genes between selfer and outcrosser
GO.ID	Term	Annotated	Count	Expected	p-value	q-value	Aspect	Genes	Origin input
GO:0007010	cytoskeleton organization	179	16	4.88	3.3e-05	0.1881	P	AT1G24150, AT1G50010, AT1G71790, AT1G75780, AT2G25880, AT2G35630, AT2G41740, AT3G18780, AT3G30180, AT3G46520, AT4G01710, AT4G14960, AT4G28540, AT5G28646, AT5G44340, AT5G66410	AT1G24150, AT1G50010, AT1G71790, AT1G75780, AT2G25880, AT2G35630, AT2G41740, AT3G18780, AT3G30180, AT3G46520, AT4G01710, AT4G14960, AT4G28540, AT5G28646, AT5G44340, AT5G66410
GO:0016050	vesicle organization	119	12	3.24	0.0001	0.285	P	AT1G04760, AT1G11890, AT1G15880, AT1G27700, AT1G48240, AT1G59820, AT1G68710, AT2G25350, AT2G36900, AT3G24350, AT4G27840, AT5G52990	AT1G04760, AT1G11890, AT1G15880, AT1G27700, AT1G48240, AT1G59820, AT1G68710, AT2G25350, AT2G36900, AT3G24350, AT4G27840, AT5G52990
GO:0006906	vesicle fusion	81	9	2.21	0.00036	0.4345	P	AT1G04760, AT1G11890, AT1G15880, AT1G27700, AT1G48240, AT2G36900, AT3G24350, AT4G27840, AT5G52990	AT1G04760, AT1G11890, AT1G15880, AT1G27700, AT1G48240, AT2G36900, AT3G24350, AT4G27840, AT5G52990
GO:0090174	organelle membrane fusion	82	9	2.24	0.00039	0.4345	P	AT1G04760, AT1G11890, AT1G15880, AT1G27700, AT1G48240, AT2G36900, AT3G24350, AT4G27840, AT5G52990	AT1G04760, AT1G11890, AT1G15880, AT1G27700, AT1G48240, AT2G36900, AT3G24350, AT4G27840, AT5G52990
GO:0006656	phosphatidylcholine biosynthetic process	14	4	0.38	0.00044	0.4345	P	AT1G48600, AT1G74320, AT2G32260, AT3G25585	AT1G48600, AT1G74320, AT2G32260, AT3G25585
GO:0044801	single-organism membrane fusion	85	9	2.32	0.00051	0.4345	P	AT1G04760, AT1G11890, AT1G15880, AT1G27700, AT1G48240, AT2G36900, AT3G24350, AT4G27840, AT5G52990	AT1G04760, AT1G11890, AT1G15880, AT1G27700, AT1G48240, AT2G36900, AT3G24350, AT4G27840, AT5G52990
GO:0009292	genetic transfer	26	5	0.71	0.00061	0.4345	P	AT1G32750, AT5G09790, AT5G49160, AT5G50320, AT5G54640	AT1G32750, AT5G09790, AT5G49160, AT5G50320, AT5G54640
GO:0009294	DNA mediated transformation	26	5	0.71	0.00061	0.4345	P	AT1G32750, AT5G09790, AT5G49160, AT5G50320, AT5G54640	AT1G32750, AT5G09790, AT5G49160, AT5G50320, AT5G54640
GO:0061025	membrane fusion	95	9	2.59	0.00115	0.7282	P	AT1G04760, AT1G11890, AT1G15880, AT1G27700, AT1G48240, AT2G36900, AT3G24350, AT4G27840, AT5G52990	AT1G04760, AT1G11890, AT1G15880, AT1G27700, AT1G48240, AT2G36900, AT3G24350, AT4G27840, AT5G52990
GO:0006657	CDP-choline pathway	9	3	0.25	0.0015	0.8548	P	AT1G74320, AT2G32260, AT3G25585	AT1G74320, AT2G32260, AT3G25585
GO:0032984	macromolecular complex disassembly	48	6	1.31	0.00186	0.9636	P	AT1G13950, AT1G71790, AT2G41740, AT2G42330, AT2G47020, AT5G47880	AT1G13950, AT1G71790, AT2G41740, AT2G42330, AT2G47020, AT5G47880
GO:0000375	RNA splicing, via transesterification reactions	167	12	4.55	0.00215	1	P	AT1G06960, AT1G14640, AT1G65660, AT2G20020, AT2G42330, AT3G24730, AT4G03430, AT4G36690, AT4G37120, AT4G38590, AT5G06520, AT5G63370	AT1G06960, AT1G14640, AT1G65660, AT2G20020, AT2G42330, AT3G24730, AT4G03430, AT4G36690, AT4G37120, AT4G38590, AT5G06520, AT5G63370
GO:0046470	phosphatidylcholine metabolic process	22	4	0.6	0.0027	1	P	AT1G48600, AT1G74320, AT2G32260, AT3G25585	AT1G48600, AT1G74320, AT2G32260, AT3G25585
GO:1902589	single-organism organelle organization	752	34	20.5	0.00289	1	P	AT1G04760, AT1G11890, AT1G15880, AT1G17770, AT1G24150, AT1G27700, AT1G48240, AT1G59820, AT1G68710, AT1G71790, AT1G77540, AT2G18000, AT2G22140, AT2G25880, AT2G35630, AT2G36900, AT2G41740, AT3G24350, AT3G24730, AT3G30180, AT3G49850, AT3G59960, AT4G01710, AT4G14960, AT4G27840, AT4G27910, AT4G28540, AT5G09790, AT5G28646, AT5G41150, AT5G50320, AT5G52990, AT5G62500, AT5G66410	AT1G04760, AT1G11890, AT1G15880, AT1G17770, AT1G24150, AT1G27700, AT1G48240, AT1G59820, AT1G68710, AT1G71790, AT1G77540, AT2G18000, AT2G22140, AT2G25880, AT2G35630, AT2G36900, AT2G41740, AT3G24350, AT3G24730, AT3G30180, AT3G49850, AT3G59960, AT4G01710, AT4G14960, AT4G27840, AT4G27910, AT4G28540, AT5G09790, AT5G28646, AT5G41150, AT5G50320, AT5G52990, AT5G62500, AT5G66410
GO:0051603	proteolysis involved in cellular protein catabolic process	646	30	17.61	0.0034	1	P	AT1G12170, AT1G20140, AT1G55530, AT1G61130, AT2G02870, AT2G04840, AT2G05850, AT2G19610, AT2G21430, AT2G25700, AT2G27520, AT3G05780, AT3G17710, AT3G24800, AT3G47180, AT3G51770, AT3G52000, AT3G52010, AT3G60020, AT3G60080, AT4G10570, AT5G07040, AT5G22030, AT5G27660, AT5G37890, AT5G41560, AT5G48655, AT5G56340, AT5G57360, AT5G66830	AT1G12170, AT1G20140, AT1G55530, AT1G61130, AT2G02870, AT2G04840, AT2G05850, AT2G19610, AT2G21430, AT2G25700, AT2G27520, AT3G05780, AT3G17710, AT3G24800, AT3G47180, AT3G51770, AT3G52000, AT3G52010, AT3G60020, AT3G60080, AT4G10570, AT5G07040, AT5G22030, AT5G27660, AT5G37890, AT5G41560, AT5G48655, AT5G56340, AT5G57360, AT5G66830
GO:0048284	organelle fusion	113	9	3.08	0.00379	1	P	AT1G04760, AT1G11890, AT1G15880, AT1G27700, AT1G48240, AT2G36900, AT3G24350, AT4G27840, AT5G52990	AT1G04760, AT1G11890, AT1G15880, AT1G27700, AT1G48240, AT2G36900, AT3G24350, AT4G27840, AT5G52990
GO:0043624	cellular protein complex disassembly	39	5	1.06	0.00396	1	P	AT1G13950, AT1G71790, AT2G41740, AT2G47020, AT5G47880	AT1G13950, AT1G71790, AT2G41740, AT2G47020, AT5G47880
GO:0048232	male gamete generation	39	5	1.06	0.00396	1	P	AT1G68610, AT2G14750, AT3G50310, AT5G53520, AT5G59030	AT1G68610, AT2G14750, AT3G50310, AT5G53520, AT5G59030
GO:0044257	cellular protein catabolic process	655	30	17.85	0.00414	1	P	AT1G12170, AT1G20140, AT1G55530, AT1G61130, AT2G02870, AT2G04840, AT2G05850, AT2G19610, AT2G21430, AT2G25700, AT2G27520, AT3G05780, AT3G17710, AT3G24800, AT3G47180, AT3G51770, AT3G52000, AT3G52010, AT3G60020, AT3G60080, AT4G10570, AT5G07040, AT5G22030, AT5G27660, AT5G37890, AT5G41560, AT5G48655, AT5G56340, AT5G57360, AT5G66830	AT1G12170, AT1G20140, AT1G55530, AT1G61130, AT2G02870, AT2G04840, AT2G05850, AT2G19610, AT2G21430, AT2G25700, AT2G27520, AT3G05780, AT3G17710, AT3G24800, AT3G47180, AT3G51770, AT3G52000, AT3G52010, AT3G60020, AT3G60080, AT4G10570, AT5G07040, AT5G22030, AT5G27660, AT5G37890, AT5G41560, AT5G48655, AT5G56340, AT5G57360, AT5G66830
GO:0042439	ethanolamine-containing compound metabolic process	26	4	0.71	0.00507	1	P	AT1G48600, AT1G74320, AT2G32260, AT3G25585	AT1G48600, AT1G74320, AT2G32260, AT3G25585
GO:0007017	microtubule-based process	163	11	4.44	0.00519	1	P	AT1G50010, AT1G75780, AT2G25880, AT2G35630, AT3G30180, AT4G14960, AT4G28540, AT5G28646, AT5G44340, AT5G66310, AT5G66410	AT1G50010, AT1G75780, AT2G25880, AT2G35630, AT3G30180, AT4G14960, AT4G28540, AT5G28646, AT5G44340, AT5G66310, AT5G66410
GO:0043241	protein complex disassembly	42	5	1.14	0.00547	1	P	AT1G13950, AT1G71790, AT2G41740, AT2G47020, AT5G47880	AT1G13950, AT1G71790, AT2G41740, AT2G47020, AT5G47880
GO:0048235	pollen sperm cell differentiation	28	4	0.76	0.00665	1	P	AT1G68610, AT3G50310, AT5G53520, AT5G59030	AT1G68610, AT3G50310, AT5G53520, AT5G59030
GO:0046903	secretion	103	8	2.81	0.00718	1	P	AT1G04760, AT1G09330, AT1G11890, AT2G28650, AT3G56640, AT4G27840, AT5G11110, AT5G52990	AT1G04760, AT1G09330, AT1G11890, AT2G28650, AT3G56640, AT4G27840, AT5G11110, AT5G52990
GO:0006521	regulation of cellular amino acid metabolic process	16	3	0.44	0.00866	1	P	AT1G08030, AT3G51770, AT4G20380	AT1G08030, AT3G51770, AT4G20380
GO:0033238	regulation of cellular amine metabolic process	16	3	0.44	0.00866	1	P	AT1G08030, AT3G51770, AT4G20380	AT1G08030, AT3G51770, AT4G20380
GO:0007276	gamete generation	47	5	1.28	0.00883	1	P	AT1G68610, AT2G14750, AT3G50310, AT5G53520, AT5G59030	AT1G68610, AT2G14750, AT3G50310, AT5G53520, AT5G59030
GO:0000226	microtubule cytoskeleton organization	86	7	2.34	0.00907	1	P	AT2G25880, AT2G35630, AT3G30180, AT4G14960, AT4G28540, AT5G28646, AT5G66410	AT2G25880, AT2G35630, AT3G30180, AT4G14960, AT4G28540, AT5G28646, AT5G66410
GO:0044764	multi-organism cellular process	86	7	2.34	0.00907	1	P	AT1G32750, AT2G23350, AT4G11650, AT5G09790, AT5G49160, AT5G50320, AT5G54640	AT1G32750, AT2G23350, AT4G11650, AT5G09790, AT5G49160, AT5G50320, AT5G54640
GO:0051273	beta-glucan metabolic process	88	7	2.4	0.01023	1	P	AT1G71380, AT1G77460, AT2G13680, AT2G39770, AT2G44550, AT3G03050, AT5G63370	AT1G71380, AT1G77460, AT2G13680, AT2G39770, AT2G44550, AT3G03050, AT5G63370
GO:0001578	microtubule bundle formation	6	2	0.16	0.01035	1	P	AT3G30180, AT5G28646	AT3G30180, AT5G28646
GO:0009298	GDP-mannose biosynthetic process	6	2	0.16	0.01035	1	P	AT2G39770, AT3G02570	AT2G39770, AT3G02570
GO:0022411	cellular component disassembly	68	6	1.85	0.01049	1	P	AT1G13950, AT1G71790, AT2G41740, AT2G42330, AT2G47020, AT5G47880	AT1G13950, AT1G71790, AT2G41740, AT2G42330, AT2G47020, AT5G47880
GO:0006397	mRNA processing	334	17	9.1	0.0106	1	P	AT1G06960, AT1G14640, AT1G17980, AT1G65660, AT2G20020, AT2G42330, AT3G11964, AT3G20650, AT3G24730, AT4G03430, AT4G36690, AT4G37120, AT4G38590, AT5G06520, AT5G28210, AT5G58040, AT5G63370	AT1G06960, AT1G14640, AT1G17980, AT1G65660, AT2G20020, AT2G42330, AT3G11964, AT3G20650, AT3G24730, AT4G03430, AT4G36690, AT4G37120, AT4G38590, AT5G06520, AT5G28210, AT5G58040, AT5G63370
GO:0000377	RNA splicing, via transesterification reactions with bulged adenosine as nucleophile	162	10	4.42	0.01356	1	P	AT1G06960, AT1G14640, AT2G20020, AT2G42330, AT3G24730, AT4G03430, AT4G36690, AT4G38590, AT5G06520, AT5G63370	AT1G06960, AT1G14640, AT2G20020, AT2G42330, AT3G24730, AT4G03430, AT4G36690, AT4G38590, AT5G06520, AT5G63370
GO:0044106	cellular amine metabolic process	93	7	2.54	0.01361	1	P	AT1G08030, AT1G48600, AT1G74320, AT2G32260, AT3G25585, AT3G51770, AT4G20380	AT1G08030, AT1G48600, AT1G74320, AT2G32260, AT3G25585, AT3G51770, AT4G20380
GO:0048229	gametophyte development	400	19	10.9	0.01417	1	P	AT1G17420, AT1G26840, AT1G68610, AT2G02810, AT2G13680, AT2G18080, AT2G19690, AT2G43790, AT3G11964, AT3G25100, AT3G50310, AT4G00310, AT5G09790, AT5G11110, AT5G15470, AT5G40260, AT5G53520, AT5G59030, AT5G63370	AT1G17420, AT1G26840, AT1G68610, AT2G02810, AT2G13680, AT2G18080, AT2G19690, AT2G43790, AT3G11964, AT3G25100, AT3G50310, AT4G00310, AT5G09790, AT5G11110, AT5G15470, AT5G40260, AT5G53520, AT5G59030, AT5G63370
GO:0006370	7-methylguanosine mRNA capping	7	2	0.19	0.01422	1	P	AT3G20650, AT5G28210	AT3G20650, AT5G28210
GO:0010364	regulation of ethylene biosynthetic process	7	2	0.19	0.01422	1	P	AT1G08030, AT3G51770	AT1G08030, AT3G51770
GO:0031335	regulation of sulfur amino acid metabolic process	7	2	0.19	0.01422	1	P	AT1G08030, AT3G51770	AT1G08030, AT3G51770
GO:0033617	mitochondrial respiratory chain complex IV assembly	7	2	0.19	0.01422	1	P	AT4G14615, AT5G27760	AT4G14615, AT5G27760
GO:1900908	regulation of olefin metabolic process	7	2	0.19	0.01422	1	P	AT1G08030, AT3G51770	AT1G08030, AT3G51770
GO:1900911	regulation of olefin biosynthetic process	7	2	0.19	0.01422	1	P	AT1G08030, AT3G51770	AT1G08030, AT3G51770
GO:0006996	organelle organization	1469	54	40.04	0.01549	1	P	AT1G04760, AT1G09330, AT1G11890, AT1G15880, AT1G17770, AT1G24150, AT1G27700, AT1G32750, AT1G48240, AT1G50010, AT1G59820, AT1G68710, AT1G71790, AT1G75780, AT1G77540, AT1G79090, AT2G18000, AT2G22140, AT2G25350, AT2G25880, AT2G35630, AT2G36900, AT2G41740, AT3G05500, AT3G05780, AT3G09480, AT3G18780, AT3G24350, AT3G24730, AT3G25100, AT3G30180, AT3G46520, AT3G49850, AT3G59280, AT3G59960, AT4G01710, AT4…	AT1G04760, AT1G09330, AT1G11890, AT1G15880, AT1G17770, AT1G24150, AT1G27700, AT1G32750, AT1G48240, AT1G50010, AT1G59820, AT1G68710, AT1G71790, AT1G75780, AT1G77540, AT1G79090, AT2G18000, AT2G22140, AT2G25350, AT2G25880, AT2G35630, AT2G36900, AT2G41740, AT3G05500, AT3G05780, AT3G09480, AT3G18780, AT3G24350, AT3G24730, AT3G25100, AT3G30180, AT3G46520, AT3G49850, AT3G59280, AT3G59960, AT4G01710, AT4…
GO:0044265	cellular macromolecule catabolic process	754	31	20.55	0.01567	1	P	AT1G12170, AT1G20140, AT1G55530, AT1G61130, AT1G79090, AT2G02870, AT2G04840, AT2G05850, AT2G19610, AT2G21430, AT2G25700, AT2G27520, AT3G05780, AT3G17710, AT3G24800, AT3G47180, AT3G51770, AT3G52000, AT3G52010, AT3G60020, AT3G60080, AT4G10570, AT5G07040, AT5G22030, AT5G27660, AT5G37890, AT5G41560, AT5G48655, AT5G56340, AT5G57360, AT5G66830	AT1G12170, AT1G20140, AT1G55530, AT1G61130, AT1G79090, AT2G02870, AT2G04840, AT2G05850, AT2G19610, AT2G21430, AT2G25700, AT2G27520, AT3G05780, AT3G17710, AT3G24800, AT3G47180, AT3G51770, AT3G52000, AT3G52010, AT3G60020, AT3G60080, AT4G10570, AT5G07040, AT5G22030, AT5G27660, AT5G37890, AT5G41560, AT5G48655, AT5G56340, AT5G57360, AT5G66830
GO:0006415	translational termination	20	3	0.55	0.01626	1	P	AT1G13950, AT2G47020, AT5G47880	AT1G13950, AT2G47020, AT5G47880
GO:0009555	pollen development	296	15	8.07	0.01632	1	P	AT1G17420, AT1G26840, AT1G68610, AT2G02810, AT2G13680, AT2G19690, AT2G43790, AT3G50310, AT5G09790, AT5G11110, AT5G15470, AT5G40260, AT5G53520, AT5G59030, AT5G63370	AT1G17420, AT1G26840, AT1G68610, AT2G02810, AT2G13680, AT2G19690, AT2G43790, AT3G50310, AT5G09790, AT5G11110, AT5G15470, AT5G40260, AT5G53520, AT5G59030, AT5G63370
GO:0046486	glycerolipid metabolic process	169	10	4.61	0.01774	1	P	AT1G48600, AT1G74320, AT1G80460, AT2G32260, AT2G40850, AT2G46500, AT3G25585, AT3G26840, AT5G04040, AT5G24240	AT1G48600, AT1G74320, AT1G80460, AT2G32260, AT2G40850, AT2G46500, AT3G25585, AT3G26840, AT5G04040, AT5G24240
GO:0006084	acetyl-CoA metabolic process	21	3	0.57	0.0186	1	P	AT1G24180, AT3G54250, AT5G36880	AT1G24180, AT3G54250, AT5G36880
GO:0042762	regulation of sulfur metabolic process	21	3	0.57	0.0186	1	P	AT1G08030, AT2G14750, AT3G51770	AT1G08030, AT2G14750, AT3G51770
GO:0043244	regulation of protein complex disassembly	21	3	0.57	0.0186	1	P	AT1G13950, AT1G71790, AT2G41740	AT1G13950, AT1G71790, AT2G41740
GO:0019673	GDP-mannose metabolic process	8	2	0.22	0.01863	1	P	AT2G39770, AT3G02570	AT2G39770, AT3G02570
GO:0044843	cell cycle G1/S phase transition	8	2	0.22	0.01863	1	P	AT3G25100, AT3G51800	AT3G25100, AT3G51800
GO:0097034	mitochondrial respiratory chain complex IV biogenesis	8	2	0.22	0.01863	1	P	AT4G14615, AT5G27760	AT4G14615, AT5G27760
GO:0032940	secretion by cell	99	7	2.7	0.01864	1	P	AT1G04760, AT1G09330, AT1G11890, AT2G28650, AT3G56640, AT4G27840, AT5G52990	AT1G04760, AT1G09330, AT1G11890, AT2G28650, AT3G56640, AT4G27840, AT5G52990
GO:0006637	acyl-CoA metabolic process	38	4	1.04	0.01939	1	P	AT1G24180, AT1G28960, AT3G54250, AT5G36880	AT1G24180, AT1G28960, AT3G54250, AT5G36880
GO:0010208	pollen wall assembly	38	4	1.04	0.01939	1	P	AT2G13680, AT5G11110, AT5G40260, AT5G63370	AT2G13680, AT5G11110, AT5G40260, AT5G63370
GO:0030041	actin filament polymerization	38	4	1.04	0.01939	1	P	AT1G24150, AT1G71790, AT2G41740, AT4G01710	AT1G24150, AT1G71790, AT2G41740, AT4G01710
GO:0035383	thioester metabolic process	38	4	1.04	0.01939	1	P	AT1G24180, AT1G28960, AT3G54250, AT5G36880	AT1G24180, AT1G28960, AT3G54250, AT5G36880
GO:0085029	extracellular matrix assembly	38	4	1.04	0.01939	1	P	AT2G13680, AT5G11110, AT5G40260, AT5G63370	AT2G13680, AT5G11110, AT5G40260, AT5G63370
GO:0044802	single-organism membrane organization	197	11	5.37	0.01961	1	P	AT1G04760, AT1G11890, AT1G15880, AT1G27700, AT1G48240, AT1G59820, AT1G68710, AT2G36900, AT3G24350, AT4G27840, AT5G52990	AT1G04760, AT1G11890, AT1G15880, AT1G27700, AT1G48240, AT1G59820, AT1G68710, AT2G36900, AT3G24350, AT4G27840, AT5G52990
GO:0048868	pollen tube development	173	10	4.72	0.02052	1	P	AT1G48020, AT2G07020, AT2G13680, AT2G19690, AT2G43790, AT3G56640, AT4G05450, AT4G13240, AT5G15470, AT5G20690	AT1G48020, AT2G07020, AT2G13680, AT2G19690, AT2G43790, AT3G56640, AT4G05450, AT4G13240, AT5G15470, AT5G20690
GO:0043933	macromolecular complex subunit organization	924	36	25.19	0.02055	1	P	AT1G11480, AT1G13950, AT1G14640, AT1G17770, AT1G24150, AT1G32750, AT1G71790, AT1G77540, AT1G79090, AT2G18000, AT2G25880, AT2G41740, AT2G42330, AT2G47020, AT3G05780, AT3G09480, AT3G24730, AT3G25100, AT3G49850, AT3G59960, AT4G01710, AT4G03430, AT4G14615, AT4G26990, AT4G27910, AT4G28540, AT5G02560, AT5G05130, AT5G06520, AT5G09790, AT5G27760, AT5G40260, AT5G47880, AT5G49160, AT5G50320, AT5G66410	AT1G11480, AT1G13950, AT1G14640, AT1G17770, AT1G24150, AT1G32750, AT1G71790, AT1G77540, AT1G79090, AT2G18000, AT2G25880, AT2G41740, AT2G42330, AT2G47020, AT3G05780, AT3G09480, AT3G24730, AT3G25100, AT3G49850, AT3G59960, AT4G01710, AT4G03430, AT4G14615, AT4G26990, AT4G27910, AT4G28540, AT5G02560, AT5G05130, AT5G06520, AT5G09790, AT5G27760, AT5G40260, AT5G47880, AT5G49160, AT5G50320, AT5G66410
GO:0006887	exocytosis	79	6	2.15	0.0208	1	P	AT1G04760, AT1G11890, AT2G28650, AT3G56640, AT4G27840, AT5G52990	AT1G04760, AT1G11890, AT2G28650, AT3G56640, AT4G27840, AT5G52990
GO:0016071	mRNA metabolic process	419	19	11.42	0.02183	1	P	AT1G06960, AT1G14640, AT1G17980, AT1G34160, AT1G65660, AT1G79090, AT2G20020, AT2G42330, AT3G11964, AT3G20650, AT3G24730, AT4G03430, AT4G36690, AT4G37120, AT4G38590, AT5G06520, AT5G28210, AT5G58040, AT5G63370	AT1G06960, AT1G14640, AT1G17980, AT1G34160, AT1G65660, AT1G79090, AT2G20020, AT2G42330, AT3G11964, AT3G20650, AT3G24730, AT4G03430, AT4G36690, AT4G37120, AT4G38590, AT5G06520, AT5G28210, AT5G58040, AT5G63370
GO:0000398	mRNA splicing, via spliceosome	150	9	4.09	0.02197	1	P	AT1G06960, AT1G14640, AT2G42330, AT3G24730, AT4G03430, AT4G36690, AT4G38590, AT5G06520, AT5G63370	AT1G06960, AT1G14640, AT2G42330, AT3G24730, AT4G03430, AT4G36690, AT4G38590, AT5G06520, AT5G63370
GO:0055067	monovalent inorganic cation homeostasis	80	6	2.18	0.02198	1	P	AT1G14660, AT1G75630, AT2G28180, AT4G32510, AT5G37060, AT5G61350	AT1G14660, AT1G75630, AT2G28180, AT4G32510, AT5G37060, AT5G61350
GO:0030163	protein catabolic process	746	30	20.34	0.02253	1	P	AT1G12170, AT1G20140, AT1G55530, AT1G61130, AT2G02870, AT2G04840, AT2G05850, AT2G19610, AT2G21430, AT2G25700, AT2G27520, AT3G05780, AT3G17710, AT3G24800, AT3G47180, AT3G51770, AT3G52000, AT3G52010, AT3G60020, AT3G60080, AT4G10570, AT5G07040, AT5G22030, AT5G27660, AT5G37890, AT5G41560, AT5G48655, AT5G56340, AT5G57360, AT5G66830	AT1G12170, AT1G20140, AT1G55530, AT1G61130, AT2G02870, AT2G04840, AT2G05850, AT2G19610, AT2G21430, AT2G25700, AT2G27520, AT3G05780, AT3G17710, AT3G24800, AT3G47180, AT3G51770, AT3G52000, AT3G52010, AT3G60020, AT3G60080, AT4G10570, AT5G07040, AT5G22030, AT5G27660, AT5G37890, AT5G41560, AT5G48655, AT5G56340, AT5G57360, AT5G66830
GO:0010927	cellular component assembly involved in morphogenesis	40	4	1.09	0.02301	1	P	AT2G13680, AT5G11110, AT5G40260, AT5G63370	AT2G13680, AT5G11110, AT5G40260, AT5G63370
GO:0048194	Golgi vesicle budding	9	2	0.25	0.02352	1	P	AT1G59820, AT1G68710	AT1G59820, AT1G68710
GO:0043161	proteasome-mediated ubiquitin-dependent protein catabolic process	394	18	10.74	0.02356	1	P	AT1G12170, AT1G55530, AT2G02870, AT2G04840, AT2G19610, AT2G27520, AT3G17710, AT3G24800, AT3G47180, AT3G51770, AT3G60080, AT5G07040, AT5G37890, AT5G41560, AT5G48655, AT5G56340, AT5G57360, AT5G66830	AT1G12170, AT1G55530, AT2G02870, AT2G04840, AT2G19610, AT2G27520, AT3G17710, AT3G24800, AT3G47180, AT3G51770, AT3G60080, AT5G07040, AT5G37890, AT5G41560, AT5G48655, AT5G56340, AT5G57360, AT5G66830
GO:0051274	beta-glucan biosynthetic process	60	5	1.64	0.02363	1	P	AT1G77460, AT2G13680, AT2G39770, AT3G03050, AT5G63370	AT1G77460, AT2G13680, AT2G39770, AT3G03050, AT5G63370
GO:0010498	proteasomal protein catabolic process	395	18	10.77	0.02409	1	P	AT1G12170, AT1G55530, AT2G02870, AT2G04840, AT2G19610, AT2G27520, AT3G17710, AT3G24800, AT3G47180, AT3G51770, AT3G60080, AT5G07040, AT5G37890, AT5G41560, AT5G48655, AT5G56340, AT5G57360, AT5G66830	AT1G12170, AT1G55530, AT2G02870, AT2G04840, AT2G19610, AT2G27520, AT3G17710, AT3G24800, AT3G47180, AT3G51770, AT3G60080, AT5G07040, AT5G37890, AT5G41560, AT5G48655, AT5G56340, AT5G57360, AT5G66830
GO:0009226	nucleotide-sugar biosynthetic process	41	4	1.12	0.02496	1	P	AT1G53500, AT1G73250, AT2G39770, AT3G02570	AT1G53500, AT1G73250, AT2G39770, AT3G02570
GO:0006793	phosphorus metabolic process	2068	71	56.37	0.02501	1	P	AT1G02000, AT1G06700, AT1G24180, AT1G28960, AT1G29750, AT1G48600, AT1G53500, AT1G64210, AT1G71410, AT1G73066, AT1G73250, AT1G74320, AT1G80460, AT2G07020, AT2G07180, AT2G14750, AT2G17290, AT2G17530, AT2G18640, AT2G19210, AT2G21940, AT2G23070, AT2G25880, AT2G32260, AT2G39770, AT2G40850, AT2G40980, AT2G43790, AT2G46500, AT3G01850, AT3G02570, AT3G02800, AT3G05580, AT3G06483, AT3G09970, AT3G14720, AT3…	AT1G02000, AT1G06700, AT1G24180, AT1G28960, AT1G29750, AT1G48600, AT1G53500, AT1G64210, AT1G71410, AT1G73066, AT1G73250, AT1G74320, AT1G80460, AT2G07020, AT2G07180, AT2G14750, AT2G17290, AT2G17530, AT2G18640, AT2G19210, AT2G21940, AT2G23070, AT2G25880, AT2G32260, AT2G39770, AT2G40850, AT2G40980, AT2G43790, AT2G46500, AT3G01850, AT3G02570, AT3G02800, AT3G05580, AT3G06483, AT3G09970, AT3G14720, AT3…
GO:0006885	regulation of pH	61	5	1.66	0.02518	1	P	AT1G14660, AT1G75630, AT2G28180, AT4G32510, AT5G37060	AT1G14660, AT1G75630, AT2G28180, AT4G32510, AT5G37060
GO:0009225	nucleotide-sugar metabolic process	61	5	1.66	0.02518	1	P	AT1G02000, AT1G53500, AT1G73250, AT2G39770, AT3G02570	AT1G02000, AT1G53500, AT1G73250, AT2G39770, AT3G02570
GO:0032989	cellular component morphogenesis	455	20	12.4	0.0254	1	P	AT1G09330, AT1G48020, AT1G50010, AT1G71790, AT1G75780, AT1G77460, AT2G07020, AT2G13680, AT2G19690, AT2G39700, AT3G18780, AT3G56640, AT4G01710, AT4G13240, AT4G28540, AT5G11110, AT5G15470, AT5G28646, AT5G40260, AT5G63370	AT1G09330, AT1G48020, AT1G50010, AT1G71790, AT1G75780, AT1G77460, AT2G07020, AT2G13680, AT2G19690, AT2G39700, AT3G18780, AT3G56640, AT4G01710, AT4G13240, AT4G28540, AT5G11110, AT5G15470, AT5G28646, AT5G40260, AT5G63370
GO:0048193	Golgi vesicle transport	106	7	2.89	0.02599	1	P	AT1G15880, AT1G27700, AT1G48240, AT1G59820, AT1G68710, AT2G36900, AT3G24350	AT1G15880, AT1G27700, AT1G48240, AT1G59820, AT1G68710, AT2G36900, AT3G24350
GO:0001558	regulation of cell growth	62	5	1.69	0.0268	1	P	AT2G13680, AT2G19690, AT3G51800, AT4G13240, AT4G28540	AT2G13680, AT2G19690, AT3G51800, AT4G13240, AT4G28540
GO:0008154	actin polymerization or depolymerization	42	4	1.14	0.02701	1	P	AT1G24150, AT1G71790, AT2G41740, AT4G01710	AT1G24150, AT1G71790, AT2G41740, AT4G01710
GO:0019941	modification-dependent protein catabolic process	577	24	15.73	0.02747	1	P	AT1G12170, AT1G20140, AT1G55530, AT2G02870, AT2G04840, AT2G19610, AT2G25700, AT2G27520, AT3G05780, AT3G17710, AT3G24800, AT3G47180, AT3G51770, AT3G60020, AT3G60080, AT4G10570, AT5G07040, AT5G22030, AT5G37890, AT5G41560, AT5G48655, AT5G56340, AT5G57360, AT5G66830	AT1G12170, AT1G20140, AT1G55530, AT2G02870, AT2G04840, AT2G19610, AT2G25700, AT2G27520, AT3G05780, AT3G17710, AT3G24800, AT3G47180, AT3G51770, AT3G60020, AT3G60080, AT4G10570, AT5G07040, AT5G22030, AT5G37890, AT5G41560, AT5G48655, AT5G56340, AT5G57360, AT5G66830
GO:0006796	phosphate-containing compound metabolic process	2045	70	55.75	0.02749	1	P	AT1G02000, AT1G06700, AT1G24180, AT1G28960, AT1G29750, AT1G48600, AT1G53500, AT1G64210, AT1G71410, AT1G73066, AT1G73250, AT1G74320, AT1G80460, AT2G07020, AT2G07180, AT2G14750, AT2G17290, AT2G17530, AT2G18640, AT2G19210, AT2G21940, AT2G23070, AT2G25880, AT2G32260, AT2G39770, AT2G40850, AT2G40980, AT2G43790, AT2G46500, AT3G01850, AT3G02570, AT3G02800, AT3G05580, AT3G06483, AT3G09970, AT3G14720, AT3…	AT1G02000, AT1G06700, AT1G24180, AT1G28960, AT1G29750, AT1G48600, AT1G53500, AT1G64210, AT1G71410, AT1G73066, AT1G73250, AT1G74320, AT1G80460, AT2G07020, AT2G07180, AT2G14750, AT2G17290, AT2G17530, AT2G18640, AT2G19210, AT2G21940, AT2G23070, AT2G25880, AT2G32260, AT2G39770, AT2G40850, AT2G40980, AT2G43790, AT2G46500, AT3G01850, AT3G02570, AT3G02800, AT3G05580, AT3G06483, AT3G09970, AT3G14720, AT3…
GO:0000389	mRNA 3'-splice site recognition	10	2	0.27	0.02888	1	P	AT1G14640, AT5G06520	AT1G14640, AT5G06520
GO:0048280	vesicle fusion with Golgi apparatus	10	2	0.27	0.02888	1	P	AT1G48240, AT2G36900	AT1G48240, AT2G36900
GO:0006470	protein dephosphorylation	133	8	3.63	0.02943	1	P	AT3G02800, AT3G05580, AT3G09970, AT4G21670, AT5G28210, AT5G36250, AT5G52200, AT5G53000	AT3G02800, AT3G05580, AT3G09970, AT4G21670, AT5G28210, AT5G36250, AT5G52200, AT5G53000
GO:0009308	amine metabolic process	134	8	3.65	0.03059	1	P	AT1G08030, AT1G48600, AT1G74320, AT2G32260, AT2G37210, AT3G25585, AT3G51770, AT4G20380	AT1G08030, AT1G48600, AT1G74320, AT2G32260, AT2G37210, AT3G25585, AT3G51770, AT4G20380
GO:0030004	cellular monovalent inorganic cation homeostasis	44	4	1.2	0.03141	1	P	AT1G14660, AT1G75630, AT4G32510, AT5G61350	AT1G14660, AT1G75630, AT4G32510, AT5G61350
GO:0043632	modification-dependent macromolecule catabolic process	586	24	15.97	0.03208	1	P	AT1G12170, AT1G20140, AT1G55530, AT2G02870, AT2G04840, AT2G19610, AT2G25700, AT2G27520, AT3G05780, AT3G17710, AT3G24800, AT3G47180, AT3G51770, AT3G60020, AT3G60080, AT4G10570, AT5G07040, AT5G22030, AT5G37890, AT5G41560, AT5G48655, AT5G56340, AT5G57360, AT5G66830	AT1G12170, AT1G20140, AT1G55530, AT2G02870, AT2G04840, AT2G19610, AT2G25700, AT2G27520, AT3G05780, AT3G17710, AT3G24800, AT3G47180, AT3G51770, AT3G60020, AT3G60080, AT4G10570, AT5G07040, AT5G22030, AT5G37890, AT5G41560, AT5G48655, AT5G56340, AT5G57360, AT5G66830
GO:0009411	response to UV	111	7	3.03	0.03233	1	P	AT2G22140, AT2G31190, AT2G43790, AT5G01410, AT5G08020, AT5G37890, AT5G58760	AT2G22140, AT2G31190, AT2G43790, AT5G01410, AT5G08020, AT5G37890, AT5G58760
GO:0035335	peptidyl-tyrosine dephosphorylation	26	3	0.71	0.0329	1	P	AT3G02800, AT3G09970, AT5G28210	AT3G02800, AT3G09970, AT5G28210
GO:0010224	response to UV-B	66	5	1.8	0.03392	1	P	AT2G31190, AT2G43790, AT5G01410, AT5G08020, AT5G58760	AT2G31190, AT2G43790, AT5G01410, AT5G08020, AT5G58760
GO:0008535	respiratory chain complex IV assembly	11	2	0.3	0.03466	1	P	AT4G14615, AT5G27760	AT4G14615, AT5G27760
GO:0015851	nucleobase transport	11	2	0.3	0.03466	1	P	AT3G10960, AT5G03560	AT3G10960, AT5G03560
GO:0030835	negative regulation of actin filament depolymerization	11	2	0.3	0.03466	1	P	AT1G71790, AT2G41740	AT1G71790, AT2G41740
GO:0051693	actin filament capping	11	2	0.3	0.03466	1	P	AT1G71790, AT2G41740	AT1G71790, AT2G41740
GO:0009826	unidimensional cell growth	299	14	8.15	0.03562	1	P	AT1G09330, AT1G48020, AT1G50010, AT1G75780, AT1G77460, AT2G07020, AT2G13680, AT2G19690, AT2G39700, AT3G18780, AT3G56640, AT4G13240, AT4G28540, AT5G15470	AT1G09330, AT1G48020, AT1G50010, AT1G75780, AT1G77460, AT2G07020, AT2G13680, AT2G19690, AT2G39700, AT3G18780, AT3G56640, AT4G13240, AT4G28540, AT5G15470
GO:0055046	microgametogenesis	46	4	1.25	0.0362	1	P	AT1G68610, AT3G50310, AT5G53520, AT5G59030	AT1G68610, AT3G50310, AT5G53520, AT5G59030
GO:0009958	positive gravitropism	27	3	0.74	0.03629	1	P	AT1G68370, AT5G45710, AT5G62500	AT1G68370, AT5G45710, AT5G62500
GO:1902600	hydrogen ion transmembrane transport	114	7	3.11	0.03658	1	P	AT1G14660, AT1G75630, AT2G28180, AT3G28710, AT5G13440, AT5G37060, AT5G51710	AT1G14660, AT1G75630, AT2G28180, AT3G28710, AT5G13440, AT5G37060, AT5G51710
GO:0006075	(1->3)-beta-D-glucan biosynthetic process	12	2	0.33	0.04086	1	P	AT2G13680, AT5G63370	AT2G13680, AT5G63370
GO:0006085	acetyl-CoA biosynthetic process	12	2	0.33	0.04086	1	P	AT1G24180, AT5G36880	AT1G24180, AT5G36880
GO:0043242	negative regulation of protein complex disassembly	12	2	0.33	0.04086	1	P	AT1G71790, AT2G41740	AT1G71790, AT2G41740
GO:0045332	phospholipid translocation	12	2	0.33	0.04086	1	P	AT1G59820, AT1G68710	AT1G59820, AT1G68710
GO:1901880	negative regulation of protein depolymerization	12	2	0.33	0.04086	1	P	AT1G71790, AT2G41740	AT1G71790, AT2G41740
GO:0097164	ammonium ion metabolic process	48	4	1.31	0.04139	1	P	AT1G48600, AT1G74320, AT2G32260, AT3G25585	AT1G48600, AT1G74320, AT2G32260, AT3G25585
GO:0009629	response to gravity	70	5	1.91	0.04211	1	P	AT1G68370, AT2G19690, AT4G14960, AT5G45710, AT5G62500	AT1G68370, AT2G19690, AT4G14960, AT5G45710, AT5G62500
GO:0006511	ubiquitin-dependent protein catabolic process	573	23	15.62	0.04269	1	P	AT1G12170, AT1G20140, AT1G55530, AT2G02870, AT2G04840, AT2G19610, AT2G25700, AT2G27520, AT3G17710, AT3G24800, AT3G47180, AT3G51770, AT3G60020, AT3G60080, AT4G10570, AT5G07040, AT5G22030, AT5G37890, AT5G41560, AT5G48655, AT5G56340, AT5G57360, AT5G66830	AT1G12170, AT1G20140, AT1G55530, AT2G02870, AT2G04840, AT2G19610, AT2G25700, AT2G27520, AT3G17710, AT3G24800, AT3G47180, AT3G51770, AT3G60020, AT3G60080, AT4G10570, AT5G07040, AT5G22030, AT5G37890, AT5G41560, AT5G48655, AT5G56340, AT5G57360, AT5G66830
GO:0016049	cell growth	423	18	11.53	0.04271	1	P	AT1G09330, AT1G48020, AT1G50010, AT1G75780, AT1G77460, AT2G07020, AT2G13680, AT2G19690, AT2G39700, AT3G18780, AT3G51800, AT3G56640, AT4G01710, AT4G13240, AT4G28540, AT5G15470, AT5G28646, AT5G66410	AT1G09330, AT1G48020, AT1G50010, AT1G75780, AT1G77460, AT2G07020, AT2G13680, AT2G19690, AT2G39700, AT3G18780, AT3G51800, AT3G56640, AT4G01710, AT4G13240, AT4G28540, AT5G15470, AT5G28646, AT5G66410
GO:0061024	membrane organization	223	11	6.08	0.04275	1	P	AT1G04760, AT1G11890, AT1G15880, AT1G27700, AT1G48240, AT1G59820, AT1G68710, AT2G36900, AT3G24350, AT4G27840, AT5G52990	AT1G04760, AT1G11890, AT1G15880, AT1G27700, AT1G48240, AT1G59820, AT1G68710, AT2G36900, AT3G24350, AT4G27840, AT5G52990
GO:0006888	ER to Golgi vesicle-mediated transport	49	4	1.34	0.04414	1	P	AT1G15880, AT1G48240, AT2G36900, AT3G24350	AT1G15880, AT1G48240, AT2G36900, AT3G24350
GO:0015748	organophosphate ester transport	72	5	1.96	0.04661	1	P	AT1G59820, AT1G68710, AT2G02810, AT2G47490, AT5G61810	AT1G59820, AT1G68710, AT2G02810, AT2G47490, AT5G61810
GO:0006074	(1->3)-beta-D-glucan metabolic process	13	2	0.35	0.04743	1	P	AT2G13680, AT5G63370	AT2G13680, AT5G63370
GO:0030834	regulation of actin filament depolymerization	13	2	0.35	0.04743	1	P	AT1G71790, AT2G41740	AT1G71790, AT2G41740
GO:0034204	lipid translocation	13	2	0.35	0.04743	1	P	AT1G59820, AT1G68710	AT1G59820, AT1G68710
GO:0006641	triglyceride metabolic process	30	3	0.82	0.04746	1	P	AT1G80460, AT3G26840, AT5G04040	AT1G80460, AT3G26840, AT5G04040
GO:0006818	hydrogen transport	173	9	4.72	0.04795	1	P	AT1G14660, AT1G75630, AT2G28180, AT3G28710, AT4G27500, AT5G13440, AT5G23270, AT5G37060, AT5G51710	AT1G14660, AT1G75630, AT2G28180, AT3G28710, AT4G27500, AT5G13440, AT5G23270, AT5G37060, AT5G51710
GO:0015992	proton transport	173	9	4.72	0.04795	1	P	AT1G14660, AT1G75630, AT2G28180, AT3G28710, AT4G27500, AT5G13440, AT5G23270, AT5G37060, AT5G51710	AT1G14660, AT1G75630, AT2G28180, AT3G28710, AT4G27500, AT5G13440, AT5G23270, AT5G37060, AT5G51710
GO:0022412	cellular process involved in reproduction in multicellular organism	73	5	1.99	0.04896	1	P	AT1G50010, AT1G68610, AT3G50310, AT5G53520, AT5G59030	AT1G50010, AT1G68610, AT3G50310, AT5G53520, AT5G59030
GO:0005856	cytoskeleton	334	24	8.55	5.7e-06	0.003461	C	AT1G50010, AT1G54460, AT1G68370, AT1G71790, AT1G75780, AT2G25880, AT2G31200, AT2G35630, AT2G41740, AT2G43790, AT3G09000, AT3G18780, AT3G46520, AT4G00680, AT4G01710, AT4G14960, AT4G28540, AT5G28646, AT5G44340, AT5G53310, AT5G62250, AT5G62500, AT5G66310, AT5G66410	AT1G50010, AT1G54460, AT1G68370, AT1G71790, AT1G75780, AT2G25880, AT2G31200, AT2G35630, AT2G41740, AT2G43790, AT3G09000, AT3G18780, AT3G46520, AT4G00680, AT4G01710, AT4G14960, AT4G28540, AT5G28646, AT5G44340, AT5G53310, AT5G62250, AT5G62500, AT5G66310, AT5G66410
GO:0031201	SNARE complex	53	9	1.36	7.1e-06	0.003461	C	AT1G04760, AT1G11890, AT1G15880, AT1G27700, AT1G48240, AT2G36900, AT3G24350, AT4G27840, AT5G52990	AT1G04760, AT1G11890, AT1G15880, AT1G27700, AT1G48240, AT2G36900, AT3G24350, AT4G27840, AT5G52990
GO:0044430	cytoskeletal part	261	18	6.68	0.00014	0.0455	C	AT1G50010, AT1G54460, AT1G71790, AT1G75780, AT2G25880, AT2G35630, AT2G43790, AT3G09000, AT4G01710, AT4G14960, AT4G28540, AT5G28646, AT5G44340, AT5G53310, AT5G62250, AT5G62500, AT5G66310, AT5G66410	AT1G50010, AT1G54460, AT1G71790, AT1G75780, AT2G25880, AT2G35630, AT2G43790, AT3G09000, AT4G01710, AT4G14960, AT4G28540, AT5G28646, AT5G44340, AT5G53310, AT5G62250, AT5G62500, AT5G66310, AT5G66410
GO:0015630	microtubule cytoskeleton	229	15	5.86	0.00085	0.1794	C	AT1G50010, AT1G54460, AT1G75780, AT2G25880, AT2G35630, AT2G43790, AT3G09000, AT4G14960, AT4G28540, AT5G28646, AT5G44340, AT5G62250, AT5G62500, AT5G66310, AT5G66410	AT1G50010, AT1G54460, AT1G75780, AT2G25880, AT2G35630, AT2G43790, AT3G09000, AT4G14960, AT4G28540, AT5G28646, AT5G44340, AT5G62250, AT5G62500, AT5G66310, AT5G66410
GO:0005874	microtubule	167	12	4.27	0.00125	0.1794	C	AT1G50010, AT1G54460, AT1G75780, AT2G25880, AT2G35630, AT4G14960, AT4G28540, AT5G28646, AT5G44340, AT5G62500, AT5G66310, AT5G66410	AT1G50010, AT1G54460, AT1G75780, AT2G25880, AT2G35630, AT4G14960, AT4G28540, AT5G28646, AT5G44340, AT5G62500, AT5G66310, AT5G66410
GO:0005681	spliceosomal complex	146	11	3.74	0.00135	0.1794	C	AT1G06960, AT1G14640, AT1G65660, AT2G42330, AT3G17740, AT3G24730, AT4G03430, AT4G36690, AT4G37120, AT5G06520, AT5G63370	AT1G06960, AT1G14640, AT1G65660, AT2G42330, AT3G17740, AT3G24730, AT4G03430, AT4G36690, AT4G37120, AT5G06520, AT5G63370
GO:0032993	protein-DNA complex	86	8	2.2	0.0016	0.1794	C	AT1G75600, AT3G09480, AT3G25100, AT3G49850, AT4G40030, AT5G02560, AT5G08020, AT5G54640	AT1G75600, AT3G09480, AT3G25100, AT3G49850, AT4G40030, AT5G02560, AT5G08020, AT5G54640
GO:0045298	tubulin complex	10	3	0.26	0.00175	0.1794	C	AT1G50010, AT4G14960, AT5G44340	AT1G50010, AT4G14960, AT5G44340
GO:0030981	cortical microtubule cytoskeleton	21	4	0.54	0.00179	0.1794	C	AT2G35630, AT4G28540, AT5G28646, AT5G62500	AT2G35630, AT4G28540, AT5G28646, AT5G62500
GO:0000786	nucleosome	51	6	1.31	0.00184	0.1794	C	AT1G75600, AT3G09480, AT3G49850, AT4G40030, AT5G02560, AT5G54640	AT1G75600, AT3G09480, AT3G49850, AT4G40030, AT5G02560, AT5G54640
GO:0030863	cortical cytoskeleton	23	4	0.59	0.00255	0.2218	C	AT2G35630, AT4G28540, AT5G28646, AT5G62500	AT2G35630, AT4G28540, AT5G28646, AT5G62500
GO:0044815	DNA packaging complex	55	6	1.41	0.00273	0.2218	C	AT1G75600, AT3G09480, AT3G49850, AT4G40030, AT5G02560, AT5G54640	AT1G75600, AT3G09480, AT3G49850, AT4G40030, AT5G02560, AT5G54640
GO:0044448	cell cortex part	60	6	1.54	0.00423	0.3173	C	AT2G28650, AT2G35630, AT3G56640, AT4G28540, AT5G28646, AT5G62500	AT2G28650, AT2G35630, AT3G56640, AT4G28540, AT5G28646, AT5G62500
GO:0005686	U2 snRNP	30	4	0.77	0.00684	0.4164	C	AT1G06960, AT1G14640, AT5G06520, AT5G47090	AT1G06960, AT1G14640, AT5G06520, AT5G47090
GO:0044454	nuclear chromosome part	133	9	3.4	0.00724	0.4164	C	AT1G26840, AT2G25880, AT3G09480, AT3G25100, AT3G49850, AT5G02560, AT5G08020, AT5G50320, AT5G54640	AT1G26840, AT2G25880, AT3G09480, AT3G25100, AT3G49850, AT5G02560, AT5G08020, AT5G50320, AT5G54640
GO:0030532	small nuclear ribonucleoprotein complex	67	6	1.71	0.00726	0.4164	C	AT1G06960, AT1G14640, AT3G24730, AT4G03430, AT5G06520, AT5G47090	AT1G06960, AT1G14640, AT3G24730, AT4G03430, AT5G06520, AT5G47090
GO:0097525	spliceosomal snRNP complex	67	6	1.71	0.00726	0.4164	C	AT1G06960, AT1G14640, AT3G24730, AT4G03430, AT5G06520, AT5G47090	AT1G06960, AT1G14640, AT3G24730, AT4G03430, AT5G06520, AT5G47090
GO:0055028	cortical microtubule	18	3	0.46	0.0102	0.5525	C	AT4G28540, AT5G28646, AT5G62500	AT4G28540, AT5G28646, AT5G62500
GO:0005938	cell cortex	74	6	1.89	0.01162	0.5963	C	AT2G28650, AT2G35630, AT3G56640, AT4G28540, AT5G28646, AT5G62500	AT2G28650, AT2G35630, AT3G56640, AT4G28540, AT5G28646, AT5G62500
GO:0005881	cytoplasmic microtubule	20	3	0.51	0.01372	0.6258	C	AT4G28540, AT5G28646, AT5G62500	AT4G28540, AT5G28646, AT5G62500
GO:0000228	nuclear chromosome	148	9	3.79	0.01399	0.6258	C	AT1G26840, AT2G25880, AT3G09480, AT3G25100, AT3G49850, AT5G02560, AT5G08020, AT5G50320, AT5G54640	AT1G26840, AT2G25880, AT3G09480, AT3G25100, AT3G49850, AT5G02560, AT5G08020, AT5G50320, AT5G54640
GO:0000139	Golgi membrane	397	18	10.16	0.01412	0.6258	C	AT1G02000, AT1G08030, AT1G09330, AT1G11890, AT1G15880, AT1G54320, AT1G59820, AT1G64990, AT1G68370, AT1G68710, AT2G02810, AT2G21540, AT2G34410, AT2G36900, AT3G03050, AT3G24350, AT5G15470, AT5G64030	AT1G02000, AT1G08030, AT1G09330, AT1G11890, AT1G15880, AT1G54320, AT1G59820, AT1G64990, AT1G68370, AT1G68710, AT2G02810, AT2G21540, AT2G34410, AT2G36900, AT3G03050, AT3G24350, AT5G15470, AT5G64030
GO:0044427	chromosomal part	257	13	6.58	0.01539	0.6524	C	AT1G17770, AT1G26840, AT1G75600, AT2G25880, AT3G09480, AT3G25100, AT3G49850, AT3G59960, AT4G40030, AT5G02560, AT5G08020, AT5G50320, AT5G54640	AT1G17770, AT1G26840, AT1G75600, AT2G25880, AT3G09480, AT3G25100, AT3G49850, AT3G59960, AT4G40030, AT5G02560, AT5G08020, AT5G50320, AT5G54640
GO:0032991	macromolecular complex	2813	89	71.98	0.01731	0.7032	C	AT1G04760, AT1G06960, AT1G11480, AT1G11890, AT1G12170, AT1G14640, AT1G15880, AT1G20140, AT1G26840, AT1G27700, AT1G27720, AT1G48240, AT1G50010, AT1G54460, AT1G65660, AT1G71790, AT1G75600, AT1G75630, AT1G75780, AT1G79090, AT2G01330, AT2G02870, AT2G04840, AT2G13680, AT2G18000, AT2G19610, AT2G20020, AT2G25880, AT2G27520, AT2G28650, AT2G33450, AT2G35630, AT2G36900, AT2G37670, AT2G42330, AT3G09000, AT3…	AT1G04760, AT1G06960, AT1G11480, AT1G11890, AT1G12170, AT1G14640, AT1G15880, AT1G20140, AT1G26840, AT1G27700, AT1G27720, AT1G48240, AT1G50010, AT1G54460, AT1G65660, AT1G71790, AT1G75600, AT1G75630, AT1G75780, AT1G79090, AT2G01330, AT2G02870, AT2G04840, AT2G13680, AT2G18000, AT2G19610, AT2G20020, AT2G25880, AT2G27520, AT2G28650, AT2G33450, AT2G35630, AT2G36900, AT2G37670, AT2G42330, AT3G09000, AT3…
GO:0043234	protein complex	2113	69	54.07	0.01924	0.7504	C	AT1G04760, AT1G11480, AT1G11890, AT1G12170, AT1G15880, AT1G20140, AT1G26840, AT1G27700, AT1G27720, AT1G48240, AT1G50010, AT1G54460, AT1G71790, AT1G75600, AT1G75630, AT1G75780, AT2G01330, AT2G02870, AT2G04840, AT2G13680, AT2G18000, AT2G19610, AT2G25880, AT2G27520, AT2G28650, AT2G35630, AT2G36900, AT2G37670, AT3G09000, AT3G09480, AT3G17710, AT3G18100, AT3G20650, AT3G24350, AT3G24800, AT3G25100, AT3…	AT1G04760, AT1G11480, AT1G11890, AT1G12170, AT1G15880, AT1G20140, AT1G26840, AT1G27700, AT1G27720, AT1G48240, AT1G50010, AT1G54460, AT1G71790, AT1G75600, AT1G75630, AT1G75780, AT2G01330, AT2G02870, AT2G04840, AT2G13680, AT2G18000, AT2G19610, AT2G25880, AT2G27520, AT2G28650, AT2G35630, AT2G36900, AT2G37670, AT3G09000, AT3G09480, AT3G17710, AT3G18100, AT3G20650, AT3G24350, AT3G24800, AT3G25100, AT3…
GO:0043228	non-membrane-bounded organelle	1471	50	37.64	0.02352	0.8048	C	AT1G03120, AT1G10522, AT1G17770, AT1G20140, AT1G26840, AT1G50010, AT1G54460, AT1G68370, AT1G71790, AT1G75600, AT1G75780, AT1G79090, AT2G25880, AT2G31200, AT2G33450, AT2G35630, AT2G41740, AT2G43790, AT3G05500, AT3G05780, AT3G09000, AT3G09480, AT3G11964, AT3G18780, AT3G25100, AT3G28500, AT3G46520, AT3G49850, AT3G57140, AT3G59960, AT4G00680, AT4G01710, AT4G14960, AT4G26990, AT4G28540, AT4G31420, AT4…	AT1G03120, AT1G10522, AT1G17770, AT1G20140, AT1G26840, AT1G50010, AT1G54460, AT1G68370, AT1G71790, AT1G75600, AT1G75780, AT1G79090, AT2G25880, AT2G31200, AT2G33450, AT2G35630, AT2G41740, AT2G43790, AT3G05500, AT3G05780, AT3G09000, AT3G09480, AT3G11964, AT3G18780, AT3G25100, AT3G28500, AT3G46520, AT3G49850, AT3G57140, AT3G59960, AT4G00680, AT4G01710, AT4G14960, AT4G26990, AT4G28540, AT4G31420, AT4…
GO:0043232	intracellular non-membrane-bounded organelle	1471	50	37.64	0.02352	0.8048	C	AT1G03120, AT1G10522, AT1G17770, AT1G20140, AT1G26840, AT1G50010, AT1G54460, AT1G68370, AT1G71790, AT1G75600, AT1G75780, AT1G79090, AT2G25880, AT2G31200, AT2G33450, AT2G35630, AT2G41740, AT2G43790, AT3G05500, AT3G05780, AT3G09000, AT3G09480, AT3G11964, AT3G18780, AT3G25100, AT3G28500, AT3G46520, AT3G49850, AT3G57140, AT3G59960, AT4G00680, AT4G01710, AT4G14960, AT4G26990, AT4G28540, AT4G31420, AT4…	AT1G03120, AT1G10522, AT1G17770, AT1G20140, AT1G26840, AT1G50010, AT1G54460, AT1G68370, AT1G71790, AT1G75600, AT1G75780, AT1G79090, AT2G25880, AT2G31200, AT2G33450, AT2G35630, AT2G41740, AT2G43790, AT3G05500, AT3G05780, AT3G09000, AT3G09480, AT3G11964, AT3G18780, AT3G25100, AT3G28500, AT3G46520, AT3G49850, AT3G57140, AT3G59960, AT4G00680, AT4G01710, AT4G14960, AT4G26990, AT4G28540, AT4G31420, AT4…
GO:0005684	U2-type spliceosomal complex	43	4	1.1	0.02378	0.8048	C	AT1G14640, AT2G42330, AT4G36690, AT5G06520	AT1G14640, AT2G42330, AT4G36690, AT5G06520
GO:0071004	U2-type prespliceosome	25	3	0.64	0.02521	0.8048	C	AT1G14640, AT4G36690, AT5G06520	AT1G14640, AT4G36690, AT5G06520
GO:0000775	chromosome, centromeric region	45	4	1.15	0.0276	0.8409	C	AT1G17770, AT2G25880, AT3G59960, AT5G02560	AT1G17770, AT2G25880, AT3G59960, AT5G02560
GO:0005669	transcription factor TFIID complex	11	2	0.28	0.03084	0.8844	C	AT1G27720, AT5G43130	AT1G27720, AT5G43130
GO:0033179	proton-transporting V-type ATPase, V0 domain	11	2	0.28	0.03084	0.8844	C	AT1G75630, AT3G28710	AT1G75630, AT3G28710
GO:0000785	chromatin	119	7	3.05	0.0333	0.9203	C	AT1G75600, AT3G09480, AT3G49850, AT4G40030, AT5G02560, AT5G50320, AT5G54640	AT1G75600, AT3G09480, AT3G49850, AT4G40030, AT5G02560, AT5G50320, AT5G54640
GO:0071013	catalytic step 2 spliceosome	48	4	1.23	0.03398	0.9203	C	AT1G14640, AT3G17740, AT4G03430, AT5G06520	AT1G14640, AT3G17740, AT4G03430, AT5G06520
GO:0005789	endoplasmic reticulum membrane	447	18	11.44	0.03964	0.9661	C	AT1G11890, AT1G48240, AT1G54320, AT1G59820, AT1G64990, AT1G68370, AT2G02810, AT2G36900, AT3G48570, AT3G58490, AT3G60540, AT4G10440, AT4G27470, AT4G27500, AT4G32130, AT4G37640, AT5G02410, AT5G19200	AT1G11890, AT1G48240, AT1G54320, AT1G59820, AT1G64990, AT1G68370, AT2G02810, AT2G36900, AT3G48570, AT3G58490, AT3G60540, AT4G10440, AT4G27470, AT4G27500, AT4G32130, AT4G37640, AT5G02410, AT5G19200
GO:0042175	nuclear outer membrane-endoplasmic reticulum membrane network	451	18	11.54	0.0426	0.9661	C	AT1G11890, AT1G48240, AT1G54320, AT1G59820, AT1G64990, AT1G68370, AT2G02810, AT2G36900, AT3G48570, AT3G58490, AT3G60540, AT4G10440, AT4G27470, AT4G27500, AT4G32130, AT4G37640, AT5G02410, AT5G19200	AT1G11890, AT1G48240, AT1G54320, AT1G59820, AT1G64990, AT1G68370, AT2G02810, AT2G36900, AT3G48570, AT3G58490, AT3G60540, AT4G10440, AT4G27470, AT4G27500, AT4G32130, AT4G37640, AT5G02410, AT5G19200
GO:0000922	spindle pole	14	2	0.36	0.04852	0.9661	C	AT5G62250, AT5G62500	AT5G62250, AT5G62500
GO:0030173	integral component of Golgi membrane	14	2	0.36	0.04852	0.9661	C	AT1G09330, AT2G02810	AT1G09330, AT2G02810
GO:0031228	intrinsic component of Golgi membrane	14	2	0.36	0.04852	0.9661	C	AT1G09330, AT2G02810	AT1G09330, AT2G02810
GO:0031901	early endosome membrane	14	2	0.36	0.04852	0.9661	C	AT1G04760, AT1G09330	AT1G04760, AT1G09330
GO:0000790	nuclear chromatin	54	4	1.38	0.04909	0.9661	C	AT3G09480, AT5G02560, AT5G50320, AT5G54640	AT3G09480, AT5G02560, AT5G50320, AT5G54640
GO:0005484	SNAP receptor activity	57	9	1.6	2.8e-05	0.06111	F	AT1G04760, AT1G11890, AT1G15880, AT1G27700, AT1G48240, AT2G36900, AT3G24350, AT4G27840, AT5G52990	AT1G04760, AT1G11890, AT1G15880, AT1G27700, AT1G48240, AT2G36900, AT3G24350, AT4G27840, AT5G52990
GO:0000149	SNARE binding	60	9	1.69	4.2e-05	0.06111	F	AT1G04760, AT1G11890, AT1G15880, AT1G27700, AT1G48240, AT2G36900, AT3G24350, AT4G27840, AT5G52990	AT1G04760, AT1G11890, AT1G15880, AT1G27700, AT1G48240, AT2G36900, AT3G24350, AT4G27840, AT5G52990
GO:0005200	structural constituent of cytoskeleton	32	6	0.9	0.00023	0.2231	F	AT1G50010, AT1G75780, AT3G18780, AT3G46520, AT4G14960, AT5G44340	AT1G50010, AT1G75780, AT3G18780, AT3G46520, AT4G14960, AT5G44340
GO:0004430	1-phosphatidylinositol 4-kinase activity	10	3	0.28	0.00228	1	F	AT2G40850, AT2G46500, AT5G24240	AT2G40850, AT2G46500, AT5G24240
GO:0008092	cytoskeletal protein binding	239	15	6.71	0.00325	1	F	AT1G09720, AT1G24150, AT1G68370, AT1G71790, AT2G01330, AT2G31200, AT2G35630, AT2G41740, AT3G05470, AT4G00680, AT4G01710, AT4G28540, AT5G62500, AT5G66310, AT5G66410	AT1G09720, AT1G24150, AT1G68370, AT1G71790, AT2G01330, AT2G31200, AT2G35630, AT2G41740, AT3G05470, AT4G00680, AT4G01710, AT4G28540, AT5G62500, AT5G66310, AT5G66410
GO:0052742	phosphatidylinositol kinase activity	12	3	0.34	0.00401	1	F	AT2G40850, AT2G46500, AT5G24240	AT2G40850, AT2G46500, AT5G24240
GO:0003779	actin binding	113	9	3.17	0.00461	1	F	AT1G09720, AT1G24150, AT1G71790, AT2G01330, AT2G31200, AT2G41740, AT3G05470, AT4G00680, AT4G01710	AT1G09720, AT1G24150, AT1G71790, AT2G01330, AT2G31200, AT2G41740, AT3G05470, AT4G00680, AT4G01710
GO:0000386	second spliceosomal transesterification activity	5	2	0.14	0.00745	1	F	AT1G65660, AT4G37120	AT1G65660, AT4G37120
GO:0005089	Rho guanyl-nucleotide exchange factor activity	15	3	0.42	0.0078	1	F	AT3G16130, AT3G24620, AT4G13240	AT3G16130, AT3G24620, AT4G13240
GO:0046982	protein heterodimerization activity	123	9	3.46	0.00795	1	F	AT1G27720, AT1G75600, AT3G09480, AT4G40030, AT5G01410, AT5G02560, AT5G43130, AT5G54640, AT5G63470	AT1G27720, AT1G75600, AT3G09480, AT4G40030, AT5G01410, AT5G02560, AT5G43130, AT5G54640, AT5G63470
GO:0016857	racemase and epimerase activity, acting on carbohydrates and derivatives	31	4	0.87	0.01063	1	F	AT1G02000, AT1G53500, AT3G01850, AT4G25900	AT1G02000, AT1G53500, AT3G01850, AT4G25900
GO:0004185	serine-type carboxypeptidase activity	48	5	1.35	0.01089	1	F	AT1G61130, AT2G05850, AT2G18080, AT3G52000, AT3G52010	AT1G61130, AT2G05850, AT2G18080, AT3G52000, AT3G52010
GO:0004180	carboxypeptidase activity	50	5	1.4	0.01288	1	F	AT1G61130, AT2G05850, AT2G18080, AT3G52000, AT3G52010	AT1G61130, AT2G05850, AT2G18080, AT3G52000, AT3G52010
GO:0005088	Ras guanyl-nucleotide exchange factor activity	19	3	0.53	0.01528	1	F	AT3G16130, AT3G24620, AT4G13240	AT3G16130, AT3G24620, AT4G13240
GO:0070008	serine-type exopeptidase activity	54	5	1.52	0.01755	1	F	AT1G61130, AT2G05850, AT2G18080, AT3G52000, AT3G52010	AT1G61130, AT2G05850, AT2G18080, AT3G52000, AT3G52010
GO:0004702	receptor signaling protein serine/threonine kinase activity	75	6	2.11	0.01882	1	F	AT1G29750, AT2G43790, AT3G14720, AT3G18040, AT3G50310, AT5G67080	AT1G29750, AT2G43790, AT3G14720, AT3G18040, AT3G50310, AT5G67080
GO:0018024	histone-lysine N-methyltransferase activity	37	4	1.04	0.01956	1	F	AT1G17770, AT3G59960, AT4G27910, AT5G09790	AT1G17770, AT3G59960, AT4G27910, AT5G09790
GO:0016149	translation release factor activity, codon specific	8	2	0.22	0.01971	1	F	AT2G47020, AT5G47880	AT2G47020, AT5G47880
GO:0016740	transferase activity	3782	126	106.24	0.01998	1	F	AT1G05380, AT1G06700, AT1G08030, AT1G12170, AT1G14020, AT1G17770, AT1G17980, AT1G20140, AT1G20550, AT1G22460, AT1G29200, AT1G29750, AT1G31600, AT1G32750, AT1G33250, AT1G48600, AT1G50090, AT1G55530, AT1G60720, AT1G62305, AT1G62330, AT1G62960, AT1G64210, AT1G68380, AT1G70290, AT1G70440, AT1G71410, AT1G73066, AT1G74320, AT1G75270, AT1G77540, AT1G78650, AT1G79380, AT1G79915, AT1G80460, AT2G02910, AT2…	AT1G05380, AT1G06700, AT1G08030, AT1G12170, AT1G14020, AT1G17770, AT1G17980, AT1G20140, AT1G20550, AT1G22460, AT1G29200, AT1G29750, AT1G31600, AT1G32750, AT1G33250, AT1G48600, AT1G50090, AT1G55530, AT1G60720, AT1G62305, AT1G62330, AT1G62960, AT1G64210, AT1G68380, AT1G70290, AT1G70440, AT1G71410, AT1G73066, AT1G74320, AT1G75270, AT1G77540, AT1G78650, AT1G79380, AT1G79915, AT1G80460, AT2G02910, AT2…
GO:0005548	phospholipid transporter activity	21	3	0.59	0.02013	1	F	AT1G59820, AT1G68710, AT2G21540	AT1G59820, AT1G68710, AT2G21540
GO:0004707	MAP kinase activity	22	3	0.62	0.02283	1	F	AT2G43790, AT3G14720, AT3G18040	AT2G43790, AT3G14720, AT3G18040
GO:0008238	exopeptidase activity	104	7	2.92	0.02735	1	F	AT1G61130, AT2G05850, AT2G18080, AT3G51800, AT3G52000, AT3G52010, AT5G13940	AT1G61130, AT2G05850, AT2G18080, AT3G51800, AT3G52000, AT3G52010, AT5G13940
GO:0008170	N-methyltransferase activity	82	6	2.3	0.02784	1	F	AT1G17770, AT1G48600, AT3G20650, AT3G59960, AT4G27910, AT5G09790	AT1G17770, AT1G48600, AT3G20650, AT3G59960, AT4G27910, AT5G09790
GO:0003727	single-stranded RNA binding	61	5	1.71	0.02819	1	F	AT1G11480, AT1G65660, AT3G05780, AT4G36690, AT4G37120	AT1G11480, AT1G65660, AT3G05780, AT4G36690, AT4G37120
GO:0016854	racemase and epimerase activity	42	4	1.18	0.02972	1	F	AT1G02000, AT1G53500, AT3G01850, AT4G25900	AT1G02000, AT1G53500, AT3G01850, AT4G25900
GO:0070568	guanylyltransferase activity	10	2	0.28	0.03053	1	F	AT2G39770, AT5G28210	AT2G39770, AT5G28210
GO:0005451	monovalent cation:proton antiporter activity	44	4	1.24	0.03452	1	F	AT1G14660, AT2G28180, AT5G37060, AT5G51710	AT1G14660, AT2G28180, AT5G37060, AT5G51710
GO:0004725	protein tyrosine phosphatase activity	28	3	0.79	0.04294	1	F	AT3G02800, AT3G09970, AT5G28210	AT3G02800, AT3G09970, AT5G28210
GO:0003747	translation release factor activity	12	2	0.34	0.04315	1	F	AT2G47020, AT5G47880	AT2G47020, AT5G47880
GO:0004012	phospholipid-translocating ATPase activity	12	2	0.34	0.04315	1	F	AT1G59820, AT1G68710	AT1G59820, AT1G68710
GO:0008079	translation termination factor activity	12	2	0.34	0.04315	1	F	AT2G47020, AT5G47880	AT2G47020, AT5G47880
GO:0042054	histone methyltransferase activity	48	4	1.35	0.04538	1	F	AT1G17770, AT3G59960, AT4G27910, AT5G09790	AT1G17770, AT3G59960, AT4G27910, AT5G09790
GO:0016278	lysine N-methyltransferase activity	49	4	1.38	0.04836	1	F	AT1G17770, AT3G59960, AT4G27910, AT5G09790	AT1G17770, AT3G59960, AT4G27910, AT5G09790
GO:0016279	protein-lysine N-methyltransferase activity	49	4	1.38	0.04836	1	F	AT1G17770, AT3G59960, AT4G27910, AT5G09790	AT1G17770, AT3G59960, AT4G27910, AT5G09790
GO:0016597	amino acid binding	49	4	1.38	0.04836	1	F	AT2G10450, AT2G20830, AT2G39570, AT5G65890	AT2G10450, AT2G20830, AT2G39570, AT5G65890

## Sheet: Pollinated_pistil_go_enrichment
Table ST. Gene ontology outputs of pollinated-pistil specific genes between selfer and outcrosser
GO.ID	Term	Annotated	Count	Expected	p-value	q-value	Aspect	Genes	Origin input
GO:0050896	response to stimulus	5782	19	6.83	5.7e-07	0.003248	P	AT1G06460, AT1G11530, AT1G20620, AT1G28130, AT1G56650, AT1G68760, AT1G69730, AT2G18150, AT2G21620, AT2G23170, AT2G31865, AT3G25930, AT3G62150, AT4G02520, AT4G04330, AT4G30650, AT5G10625, AT5G50200, AT5G53730	AT1G06460, AT1G11530, AT1G20620, AT1G28130, AT1G56650, AT1G68760, AT1G69730, AT2G18150, AT2G21620, AT2G23170, AT2G31865, AT3G25930, AT3G62150, AT4G02520, AT4G04330, AT4G30650, AT5G10625, AT5G50200, AT5G53730
GO:0006950	response to stress	3190	14	3.77	2.6e-06	0.007409	P	AT1G06460, AT1G11530, AT1G20620, AT1G56650, AT1G68760, AT2G18150, AT2G21620, AT2G31865, AT3G25930, AT4G02520, AT4G04330, AT4G30650, AT5G50200, AT5G53730	AT1G06460, AT1G11530, AT1G20620, AT1G56650, AT1G68760, AT2G18150, AT2G21620, AT2G31865, AT3G25930, AT4G02520, AT4G04330, AT4G30650, AT5G50200, AT5G53730
GO:0009733	response to auxin	397	6	0.47	5.5e-06	0.01045	P	AT1G28130, AT1G56650, AT2G23170, AT3G62150, AT4G02520, AT5G10625	AT1G28130, AT1G56650, AT2G23170, AT3G62150, AT4G02520, AT5G10625
GO:0042221	response to chemical	2678	11	3.16	0.00011	0.1567	P	AT1G11530, AT1G20620, AT1G28130, AT1G56650, AT2G21620, AT2G23170, AT3G62150, AT4G02520, AT4G04330, AT5G10625, AT5G50200	AT1G11530, AT1G20620, AT1G28130, AT1G56650, AT2G21620, AT2G23170, AT3G62150, AT4G02520, AT4G04330, AT5G10625, AT5G50200
GO:0010035	response to inorganic substance	853	6	1.01	0.00039	0.4445	P	AT1G20620, AT1G56650, AT2G21620, AT4G02520, AT4G04330, AT5G50200	AT1G20620, AT1G56650, AT2G21620, AT4G02520, AT4G04330, AT5G50200
GO:0010252	auxin homeostasis	32	2	0.04	0.00065	0.6174	P	AT1G28130, AT2G23170	AT1G28130, AT2G23170
GO:0072593	reactive oxygen species metabolic process	159	3	0.19	0.00085	0.692	P	AT1G20620, AT1G56650, AT2G18150	AT1G20620, AT1G56650, AT2G18150
GO:0050832	defense response to fungus	402	4	0.47	0.00118	0.7079	P	AT1G56650, AT2G31865, AT4G02520, AT4G30650	AT1G56650, AT2G31865, AT4G02520, AT4G30650
GO:0044712	single-organism catabolic process	726	5	0.86	0.00141	0.7079	P	AT1G20620, AT1G68760, AT2G18150, AT4G02520, AT5G10625	AT1G20620, AT1G68760, AT2G18150, AT4G02520, AT5G10625
GO:0006979	response to oxidative stress	445	4	0.53	0.00172	0.7079	P	AT1G11530, AT1G20620, AT1G56650, AT2G18150	AT1G11530, AT1G20620, AT1G56650, AT2G18150
GO:0009620	response to fungus	465	4	0.55	0.00202	0.7079	P	AT1G56650, AT2G31865, AT4G02520, AT4G30650	AT1G56650, AT2G31865, AT4G02520, AT4G30650
GO:0033554	cellular response to stress	800	5	0.94	0.00215	0.7079	P	AT1G11530, AT1G20620, AT1G56650, AT1G68760, AT2G31865	AT1G11530, AT1G20620, AT1G56650, AT1G68760, AT2G31865
GO:0051716	cellular response to stimulus	2656	9	3.14	0.00235	0.7079	P	AT1G11530, AT1G20620, AT1G56650, AT1G68760, AT1G69730, AT2G31865, AT3G62150, AT4G02520, AT5G53730	AT1G11530, AT1G20620, AT1G56650, AT1G68760, AT1G69730, AT2G31865, AT3G62150, AT4G02520, AT5G53730
GO:0009266	response to temperature stimulus	532	4	0.63	0.00328	0.8406	P	AT1G06460, AT1G20620, AT4G02520, AT4G04330	AT1G06460, AT1G20620, AT4G02520, AT4G04330
GO:0042744	hydrogen peroxide catabolic process	78	2	0.09	0.00381	0.8685	P	AT1G20620, AT2G18150	AT1G20620, AT2G18150
GO:0009605	response to external stimulus	1405	6	1.66	0.00502	0.9865	P	AT1G20620, AT1G56650, AT2G18150, AT2G31865, AT4G02520, AT4G30650	AT1G20620, AT1G56650, AT2G18150, AT2G31865, AT4G02520, AT4G30650
GO:0042743	hydrogen peroxide metabolic process	100	2	0.12	0.00618	1	P	AT1G20620, AT2G18150	AT1G20620, AT2G18150
GO:0034599	cellular response to oxidative stress	108	2	0.13	0.00717	1	P	AT1G11530, AT1G56650	AT1G11530, AT1G56650
GO:0043207	response to external biotic stimulus	1067	5	1.26	0.00737	1	P	AT1G56650, AT2G18150, AT2G31865, AT4G02520, AT4G30650	AT1G56650, AT2G18150, AT2G31865, AT4G02520, AT4G30650
GO:0051707	response to other organism	1067	5	1.26	0.00737	1	P	AT1G56650, AT2G18150, AT2G31865, AT4G02520, AT4G30650	AT1G56650, AT2G18150, AT2G31865, AT4G02520, AT4G30650
GO:0009725	response to hormone	1562	6	1.84	0.00837	1	P	AT1G28130, AT1G56650, AT2G23170, AT3G62150, AT4G02520, AT5G10625	AT1G28130, AT1G56650, AT2G23170, AT3G62150, AT4G02520, AT5G10625
GO:0009607	response to biotic stimulus	1103	5	1.3	0.00846	1	P	AT1G56650, AT2G18150, AT2G31865, AT4G02520, AT4G30650	AT1G56650, AT2G18150, AT2G31865, AT4G02520, AT4G30650
GO:0009409	response to cold	365	3	0.43	0.00883	1	P	AT1G20620, AT4G02520, AT4G04330	AT1G20620, AT4G02520, AT4G04330
GO:0009719	response to endogenous stimulus	1670	6	1.97	0.01147	1	P	AT1G28130, AT1G56650, AT2G23170, AT3G62150, AT4G02520, AT5G10625	AT1G28130, AT1G56650, AT2G23170, AT3G62150, AT4G02520, AT5G10625
GO:0098542	defense response to other organism	819	4	0.97	0.01472	1	P	AT1G56650, AT2G31865, AT4G02520, AT4G30650	AT1G56650, AT2G31865, AT4G02520, AT4G30650
GO:0044248	cellular catabolic process	1321	5	1.56	0.01752	1	P	AT1G20620, AT1G68760, AT2G18150, AT4G02520, AT5G10625	AT1G20620, AT1G68760, AT2G18150, AT4G02520, AT5G10625
GO:0009628	response to abiotic stimulus	1890	6	2.23	0.02024	1	P	AT1G06460, AT1G20620, AT1G56650, AT2G21620, AT4G02520, AT4G04330	AT1G06460, AT1G20620, AT1G56650, AT2G21620, AT4G02520, AT4G04330
GO:0009734	auxin-activated signaling pathway	189	2	0.22	0.02079	1	P	AT3G62150, AT4G02520	AT3G62150, AT4G02520
GO:0010033	response to organic substance	1910	6	2.26	0.02121	1	P	AT1G28130, AT1G56650, AT2G23170, AT3G62150, AT4G02520, AT5G10625	AT1G28130, AT1G56650, AT2G23170, AT3G62150, AT4G02520, AT5G10625
GO:0006952	defense response	1388	5	1.64	0.02127	1	P	AT1G56650, AT2G31865, AT4G02520, AT4G30650, AT5G53730	AT1G56650, AT2G31865, AT4G02520, AT4G30650, AT5G53730
GO:0009651	response to salt stress	518	3	0.61	0.02247	1	P	AT1G56650, AT4G02520, AT4G04330	AT1G56650, AT4G02520, AT4G04330
GO:0071365	cellular response to auxin stimulus	203	2	0.24	0.02376	1	P	AT3G62150, AT4G02520	AT3G62150, AT4G02520
GO:0051704	multi-organism process	1468	5	1.73	0.02641	1	P	AT1G56650, AT2G18150, AT2G31865, AT4G02520, AT4G30650	AT1G56650, AT2G18150, AT2G31865, AT4G02520, AT4G30650
GO:0007154	cell communication	2057	6	2.43	0.02943	1	P	AT1G20620, AT1G56650, AT1G69730, AT3G62150, AT4G02520, AT5G53730	AT1G20620, AT1G56650, AT1G69730, AT3G62150, AT4G02520, AT5G53730
GO:0006970	response to osmotic stress	577	3	0.68	0.02969	1	P	AT1G56650, AT4G02520, AT4G04330	AT1G56650, AT4G02520, AT4G04330
GO:0042592	homeostatic process	621	3	0.73	0.03579	1	P	AT1G11530, AT1G28130, AT2G23170	AT1G11530, AT1G28130, AT2G23170
GO:0001101	response to acid chemical	1122	4	1.33	0.04084	1	P	AT1G56650, AT2G21620, AT4G04330, AT5G50200	AT1G56650, AT2G21620, AT4G04330, AT5G50200
GO:0070887	cellular response to chemical stimulus	1126	4	1.33	0.0413	1	P	AT1G11530, AT1G56650, AT3G62150, AT4G02520	AT1G11530, AT1G56650, AT3G62150, AT4G02520
GO:0071944	cell periphery	3346	10	4.11	0.0035	1	C	AT1G11530, AT1G20620, AT1G47960, AT1G69730, AT2G18150, AT2G21620, AT3G62150, AT4G02520, AT5G50200, AT5G53730	AT1G11530, AT1G20620, AT1G47960, AT1G69730, AT2G18150, AT2G21620, AT3G62150, AT4G02520, AT5G50200, AT5G53730
GO:0005886	plasma membrane	2732	8	3.36	0.0122	1	C	AT1G11530, AT1G20620, AT1G69730, AT2G21620, AT3G62150, AT4G02520, AT5G50200, AT5G53730	AT1G11530, AT1G20620, AT1G69730, AT2G21620, AT3G62150, AT4G02520, AT5G50200, AT5G53730
GO:0005777	peroxisome	214	2	0.26	0.0281	1	C	AT1G06460, AT1G20620	AT1G06460, AT1G20620
GO:0042579	microbody	214	2	0.26	0.0281	1	C	AT1G06460, AT1G20620	AT1G06460, AT1G20620
GO:0010279	indole-3-acetic acid amido synthetase activity	6	2	0.01	1.6e-05	0.04656	F	AT1G28130, AT2G23170	AT1G28130, AT2G23170
GO:0016881	acid-amino acid ligase activity	23	2	0.02	0.00027	0.2546	F	AT1G28130, AT2G23170	AT1G28130, AT2G23170
GO:0004601	peroxidase activity	124	3	0.13	0.0003	0.2546	F	AT1G20620, AT2G18150, AT4G02520	AT1G20620, AT2G18150, AT4G02520
GO:0016684	oxidoreductase activity, acting on peroxide as acceptor	130	3	0.14	0.00035	0.2546	F	AT1G20620, AT2G18150, AT4G02520	AT1G20620, AT2G18150, AT4G02520
GO:0016209	antioxidant activity	146	3	0.16	0.00049	0.2852	F	AT1G20620, AT2G18150, AT4G02520	AT1G20620, AT2G18150, AT4G02520
GO:0016879	ligase activity, forming carbon-nitrogen bonds	66	2	0.07	0.00225	0.5037	F	AT1G28130, AT2G23170	AT1G28130, AT2G23170
GO:0020037	heme binding	307	2	0.33	0.04221	1	F	AT1G20620, AT2G18150	AT1G20620, AT2G18150
GO:0003824	catalytic activity	8806	14	9.42	0.04286	1	F	AT1G11530, AT1G20620, AT1G21130, AT1G28130, AT1G68760, AT1G69730, AT2G18150, AT2G23170, AT2G31865, AT2G32030, AT3G25930, AT3G62150, AT4G02520, AT5G44990	AT1G11530, AT1G20620, AT1G21130, AT1G28130, AT1G68760, AT1G69730, AT2G18150, AT2G23170, AT2G31865, AT2G32030, AT3G25930, AT3G62150, AT4G02520, AT5G44990
